# Supplementary material for: Transcriptome analysis of Brachypodium during fungal pathogen infection reveals both shared and distinct defense responses with wheat
Source: Sci Rep. 2017 Dec 8;7:17212. doi: 10.1038/s41598-017-17454-3 (PMC5722949; doi:10.1038/s41598-017-17454-3)
Supplement: Supplementary file 2 — Table_S1_Differentially_Expressed_Genes_Brachy [file 41598_2017_17454_MOESM2_ESM.xlsx]

## Sheet: DE_genes
Gene_ID	Gene_description	Fold-change	Adj-P value	A subgenome homolog	A homolog Fold-change	B subgenome homolog	B homolog Fold-change	D subgenome homolog	D homolog Fold-change
Bradi1g57590	pathogenesis-related protein prb1-2-like	20.1667	0.0003	-	-	Traes_5BL_E0E3EC75D.1	191.658	-	-
Bradi1g12360	pathogenesis-related protein 1	10.5997	5e-05
Bradi1g57580	pathogenesis-related protein class i	10.0926	5e-05
Bradi3g07960	pathogenesis-related protein 5	4.39002	0.00025	Traes_5AS_381655EE4.2	3.05838	-	-	Traes_7DL_0FD6D8ED61.2	90.4074
Bradi4g05040	pathogenesis-related protein 10	3.98423	5e-05	Traes_5AS_FAD05211F.1	12.017	Traes_5BS_91BD3E004.1	5.16821	Traes_5DS_8F312CB951.3	23.4316
Bradi4g03280	pathogenesis-related protein 5	3.22711	5e-05
Bradi2g08701	pathogenesis related protein	2.3639	5e-05
Bradi3g32340	chitinase 8	7.79249	5e-05	Traes_1AL_E96C0662D.2	115.204	-	-	Traes_1DL_95936DC50.1	34.8107
Bradi3g48230	chitinase 6-like	4.46491	5e-05
Bradi3g26850	chitinase 1	2.19344	5e-05
Bradi2g59310	disease resistance protein rpp13-like	203.746	5e-05
Bradi1g70730	disease resistance response	3.77351	5e-05
Bradi1g53930	disease resistance rpp13-like protein 1-like	3.09979	0.00035
Bradi2g01320	rust resistance kinase lr10	2.77602	5e-05
Bradi2g01310	rust resistance kinase lr10	2.69428	5e-05
Bradi2g18851	disease resistance protein rga3-like	2.55333	5e-05
Bradi4g01687	disease resistance protein rpp13	2.33179	5e-05
Bradi2g21360	disease resistance protein	2.32742	5e-05	-	-	-	-	Traes_1DL_28EA794BA.1	1.56117
Bradi1g17850	root peroxidase	6.99498	5e-05	-	-	-	-	Traes_2DS_2CCCA54C1.1	2.49606
Bradi1g17840	root peroxidase	6.68977	5e-05	-	-	Traes_2BS_B6EBC0962.1	206.001	Traes_2DS_D76AB139C.1	Inf
Bradi1g27910	peroxidase n-like	3.9252	5e-05	Traes_1AS_B16A9D49C.1	4.55901	Traes_1BS_BE81667BB.1	4.78057	Traes_1DS_C0DC8B186.1	22.414
Bradi5g27130	anionic peroxidase	3.68333	5e-05	Traes_2AL_520618712.1	11.788	Traes_2BL_8CD42B820.1	5.68216	-	-
Bradi3g55850	peroxidase 1-like	2.9639	5e-05
Bradi4g27680	cationic peroxidase spc4-like	2.52393	5e-05	-	-	Traes_3B_8732922B8.1	9.48304	-	-
Bradi3g09120	peroxidase 70	2.14235	5e-05	-	-	Traes_6BS_0BDACE205.1	1.48652	-	-
Bradi3g15200	germin a	2.9018	0.00155
Bradi3g15190	germin a	2.72559	5e-05	-	-	Traes_4BL_30DF28795.1	7.23573	-	-
Bradi1g04907	germin-like protein subfamily t member 2-like	2.12312	5e-05	-	-	Traes_5BL_B92355534.1	4.27373	-	-
Bradi1g11930	oxalate oxidase gf-	9.95127	5e-05
Bradi1g11920	oxalate oxidase gf-	3.7929	5e-05	Traes_4AL_B61DB56E6.1	8.64702	Traes_4BS_40CFAA1A8.1	4.02098	-	-
Bradi2g27770	beta-glucosidase 22-like	2.86264	5e-05
Bradi4g34927	beta-glucosidase 31	2.05077	5e-05	Traes_5AL_133FEF770.2	1.34429	-	-	-	-
Bradi3g46070	mlo-like protein 1-like	4.16788	5e-05	Traes_2AS_E92C7ABDF.1	20.4727	Traes_2BS_3F2EDD7AB.2	16.794	Traes_2DS_01D75F7C6.1	13.9911
Bradi2g27782	cytochrome p450 71c4	6.41864	5e-05
Bradi2g26752	cytochrome p450	5.47793	5e-05
Bradi4g39240	cytochrome p450 71a1-like	4.43113	5e-05
Bradi1g14900	cytochrome p450	3.49244	5e-05
Bradi3g19240	cytochrome p450 86b1-like	2.87294	0.0003
Bradi3g35840	cytochrome p450 87a3	2.68185	5e-05
Bradi3g36330	cytochrome p450 71c4	2.5467	5e-05
Bradi4g35940	tpa: cytochrome p450 superfamily protein	2.29352	5e-05
Bradi3g47750	cytochrome p450 family protein	0.339603	5e-05
Bradi2g35907	12-oxophytodienoate reductase 1	24.92	5e-05
Bradi1g05870	12-oxophytodienoate reductase 1	4.62489	5e-05
Bradi1g05880	12-oxophytodienoate reductase 1	3.47294	5e-05
Bradi2g55960	anthocyanidin 3-o-glucosyltransferase	2.25025	0.00015	Traes_3AL_672FC0E19.1	3.57375	-	-	-	-
Bradi2g19170	anthocyanidin -o-glucosyltransferase-like	11.7903	5e-05
Bradi2g49067	anthocyanidin -o-glucosyltransferase-like	10.2328	5e-05
Bradi1g24667	anthocyanidin -o-glucosyltransferase-like	2.66171	5e-05
Bradi2g49057	anthocyanidin -o-glucosyltransferase-like	2.60629	5e-05
Bradi2g44820	anthocyanin 3 -o-beta-glucosyltransferase-like	6.35667	0.0005
Bradi1g67240	anthranilate synthase component i family expressed	4.01523	5e-05	-	-	-	-	Traes_4DL_A7ECE81A1.1	1.36255
Bradi5g12580	anthranilate synthase component ii	3.69834	5e-05	-	-	Traes_2BL_7E87B8320.1	1.70831	-	-
Bradi1g55440	tryptophan synthase alpha chain-like	3.7618	5e-05
Bradi1g35600	tryptophan synthase beta chain	4.70229	5e-05	-	-	Traes_7BL_360C54FAE.1	1.35789	-	-
Bradi3g14490	tryptophane synthase1	2.82865	5e-05
Bradi3g19670	cinnamoyl- reductase	4.04384	0.00375
Bradi5g18040	cis-zeatin o-glucosyltransferase	5.93237	5e-05
Bradi5g18020	cis-zeatin o-glucosyltransferase	2.63171	5e-05	-	-	Traes_2BL_38F4078EC.1	2.70802	-	-
Bradi2g04720	cytokinin-o-glucosyltransferase 1	5.31251	5e-05
Bradi5g03300	indole-3-acetate beta-glucosyltransferase	11.5806	5e-05
Bradi5g03370	indole-3-acetate beta-glucosyltransferase	4.84972	5e-05
Bradi4g42997	indole-3-acetate beta-glucosyltransferase	3.75553	0.0001	-	-	Traes_5BL_3C4FA0AE5.2	2.54709	-	-
Bradi5g02780	indole-3-acetate beta-glucosyltransferase	2.94126	5e-05
Bradi5g05430	indole-3-glycerol phosphate synthase	3.30688	5e-05	-	-	Traes_7BL_E14B151E3.2	2.00507	-	-
Bradi5g03310	low quality protein: udp-glycosyltransferase 74f2-like	#DIV/0!	0.0018
Bradi5g11630	non-functional nadph-dependent codeinone reductase 2-like	9.26301	5e-05	Traes_2AL_322164EB3.1	3.06378	Traes_2BL_FDFA55060.1	1.54126	-	-
Bradi2g44290	secologanin synthase-like	9.58777	5e-05
Bradi2g44200	secologanin synthase-like	6.12622	5e-05
Bradi2g44160	secologanin synthase-like	4.68786	5e-05
Bradi2g44190	secologanin synthase-like	4.39773	5e-05
Bradi2g44150	secologanin synthase-like	3.42484	5e-05	Traes_1AL_E1F3614B3.1	9.752	-	-	-	-
Bradi2g44180	secologanin synthase-like	2.27638	5e-05
Bradi2g41110	secologanin synthase-like	2.13116	5e-05	-	-	-	-	Traes_4DL_B21B78908.1	8.5289
Bradi3g09110	spermine synthase	2.11775	0.00035
Bradi5g03310	low quality protein: udp-glycosyltransferase 74f2-like	#DIV/0!	0.0018
Bradi5g03380	udp-glycosyltransferase 74f2-like	6.79267	5e-05	-	-	Traes_5BS_D8E13BD7B.1	7.28738	Traes_5DS_19AE064C1.1	7.00637
Bradi1g45950	udp-glycosyltransferase 73c5-like	4.37496	5e-05
Bradi5g16100	udp-glycosyltransferase 73d1-like	4.07016	5e-05	Traes_2AL_50DD61AB0.1	1.95893	Traes_2BL_6F116D0CA.1	1.72092	-	-
Bradi3g46867	udp-glycosyltransferase 85a2-like	2.45914	5e-05
Bradi3g27621	udp-glycosyltransferase 1	2.32929	0.00145
Bradi1g08190	udp-glycosyltransferase 83a1-like	2.24798	5e-05
Bradi1g63927	udp-glucosyl transferase 85a2	0.478973	5e-05
Bradi5g18040	cis-zeatin o-glucosyltransferase	5.93237	5e-05
Bradi2g04720	cytokinin-o-glucosyltransferase 1	5.31251	5e-05
Bradi5g18020	cis-zeatin o-glucosyltransferase	2.63171	5e-05	-	-	Traes_2BL_38F4078EC.1	2.70802	-	-
Bradi5g03300	indole-3-acetate beta-glucosyltransferase	11.5806	5e-05
Bradi5g03370	indole-3-acetate beta-glucosyltransferase	4.84972	5e-05
Bradi4g42997	indole-3-acetate beta-glucosyltransferase	3.75553	0.0001	-	-	Traes_5BL_3C4FA0AE5.2	2.54709	-	-
Bradi5g02780	indole-3-acetate beta-glucosyltransferase	2.94126	5e-05
Bradi5g20540	alternative oxidase	2.52081	5e-05	Traes_2AL_3FE5DF00C.2	2.33639	-	-	-	-
Bradi4g39330	lac25_orysj ame: full=laccase-25 ame: full=benzenediol:oxygen oxidoreductase 25 ame: full=diphenol oxidase 25 ame: full=urishiol oxidase 25 flags: precursor	4.05022	5e-05
Bradi3g13700	l-gulonolactone oxidase	3.02438	5e-05
Bradi4g11780	multicopper oxidase family expressed	11.8132	5e-05
Bradi3g20677	polyamine oxidase	2.33182	5e-05
Bradi1g38250	reticuline oxidase-like	3.52406	5e-05	-	-	-	-	Traes_5DL_7BEC640FA.1	3.02993
Bradi5g17300	reticuline oxidase-like protein	2.99923	5e-05
Bradi5g20557	ubiquinol oxidase mitochondrial-like	4.67357	5e-05	Traes_2AL_8394449B2.1	5.55532	-	-	-	-
Bradi3g46040	e3 ubiquitin-protein ligase el5	18.8167	5e-05	-	-	-	-	Traes_7DL_D2EB7B8DF.1	10.1592
Bradi3g46030	e3 ubiquitin-protein ligase el5-like	3.62132	5e-05
Bradi4g32634	e3 ubiquitin-protein ligase atl6-like	2.09568	0.00545
Bradi5g26740	4-coumarate-- ligase-like 10-like	2.03852	5e-05
Bradi2g11740	methyltransferase ddb_g0268948-like	2.62648	5e-05	Traes_2AS_DCF528695.1	4.71967	Traes_2BS_64BD37C41.1	3.05691	Traes_2DS_A99E968FC.1	6.33008
Bradi3g03080	succinate dehydrogenase	2.27211	5e-05
Bradi2g42380	aldehyde dehydrogenase family 2 member c4-like	2.17771	5e-05
Bradi2g48090	probable wrky transcription factor 51-like	18.6467	5e-05	-	-	Traes_3B_41047D5E6.2	23.3499	-	-
Bradi4g38931	tpa: ap2 erebp transcription factor superfamily protein	6.28486	5e-05	Traes_4AS_9450AD3F4.1	11.3167	-	-	Traes_4DS_9C01B536B.1	17.789
Bradi3g49180	myb-related protein myb4	5.58615	5e-05	Traes_6AL_E1D3D8DAA1.1	5.97852	Traes_6BL_E5A9546C9.1	13.9154	Traes_6DL_CFEE687CF.2	1.6147
Bradi2g15877	probable wrky transcription factor 41-like	3.80144	5e-05
Bradi4g19060	wrky transcription factor	3.79511	5e-05
Bradi1g06970	transcription factor jungbrunnen 1-like	3.6826	5e-05	-	-	-	-	Traes_5DL_0924913F8.1	35.3874
Bradi1g29857	nac domain transcription factor superfamily protein	3.67615	0.0041	-	-	-	-	Traes_7DL_A8C4FFABB.1	4.51928
Bradi3g50490	ethylene-responsive transcription factor 1a-like	3.54604	5e-05
Bradi1g30870	wrky transcription factor 18-like	3.5336	5e-05
Bradi1g58057	transcription factor jungbrunnen 1-like	3.28652	5e-05
Bradi2g53760	probable wrky transcription factor 33-like	2.87645	5e-05	-	-	Traes_3B_990298FF5.1	2.57418	-	-
Bradi4g09900	transcription factor myb21	2.53786	5e-05
Bradi1g04150	nac1 transcription factor	2.4829	5e-05	-	-	Traes_5BL_4497A137C.1	3.02232	-	-
Bradi2g18980	heat stress transcription factor a-4d-like	2.30571	0.0006
Bradi3g49190	myb-related protein myb4	2.24662	5e-05	-	-	-	-	Traes_6DL_991931CF9.2	15.037
Bradi4g44000	nac domain transcription factor	2.14756	5e-05
Bradi3g06070	wrky transcription factor	2.14647	5e-05	Traes_6AS_DA75BB1FD.1	2.62155	-	-	Traes_6DS_8F684013D.2	4.14176
Bradi2g51842	receptor-like serine threonine-protein kinase sd1-8-like	9.69559	5e-05
Bradi4g18280	somatic embryogenesis receptor kinase 2-like	6.2388	5e-05	Traes_3AL_5B3AC8874.1	10.6867	Traes_3B_A242B7A0C.1	3.87488	Traes_3DL_CBB57F249.1	7.06474
Bradi1g57657	receptor-like protein kinase	4.84172	0.0009
Bradi1g25552	cysteine-rich receptor-like protein kinase 25	4.84115	5e-05	-	-	-	-	Traes_1DL_1052E8F08.1	6.04672
Bradi5g03127	g-type lectin s-receptor-like serine threonine-protein kinase at2g19130-like	4.24931	5e-05
Bradi1g58120	g-type lectin s-receptor-like serine threonine-protein kinase at1g34300-like	3.75403	5e-05
Bradi1g23690	l-type lectin-domain containing receptor kinase -like	3.50556	5e-05	Traes_4AL_8C4927CF5.3	3.09347	-	-	-	-
Bradi1g23710	l-type lectin-domain containing receptor kinase -like	3.19637	5e-05
Bradi2g49447	receptor-like protein kinase hsl1-like	3.11678	0.00385
Bradi4g31430	serine threonine-protein kinase at5g01020-like	2.95724	5e-05
Bradi5g23066	g-type lectin s-receptor-like serine threonine-protein kinase b120-like	2.84283	5e-05
Bradi2g01320	rust resistance kinase lr10	2.77602	5e-05
Bradi2g01310	rust resistance kinase lr10	2.69428	5e-05
Bradi2g12910	cysteine-rich receptor-like protein kinase 25	2.68334	5e-05
Bradi1g23730	l-type lectin-domain containing receptor kinase -like	2.63438	5e-05
Bradi4g11740	lrr receptor-like serine threonine-protein kinase	2.59189	5e-05	-	-	-	-	Traes_6DL_5CCC8021D.1	6.63674
Bradi1g57690	lectin-domain containing receptor kinase	2.51129	5e-05	-	-	-	-	Traes_1DS_BC52BD286.4	12.1287
Bradi1g32160	lrr receptor-like serine threonine-protein kinase	2.50842	5e-05	Traes_7AL_45DDCD068.1	69.1377	Traes_7BL_CD7564E75.1	34.997	Traes_7DL_7C328F06B.1	39.5449
Bradi4g10610	serine threonine-protein kinase-like protein ccr3	2.46989	5e-05
Bradi1g36720	receptor protein kinase 1	2.38711	5e-05
Bradi1g25564	cysteine-rich receptor-like protein kinase 10-like	2.37586	5e-05
Bradi3g10600	protein kinase xa21	2.30101	0.0003
Bradi3g10600	protein kinase xa21	2.30101	0.0003
Bradi1g37626	cysteine-rich receptor-like protein kinase 19	2.28722	5e-05
Bradi2g01217	g-type lectin s-receptor-like serine threonine-protein kinase sd2-5-like	2.27594	5e-05	-	-	-	-	Traes_2DL_855C9818B.1	6.85626
Bradi1g57750	lectin-domain containing receptor kinase	2.26351	5e-05
Bradi4g26460	receptor protein kinase 1	2.23547	0.0001
Bradi2g02537	probable receptor-like protein kinase at1g67000-like	2.2244	5e-05
Bradi4g10500	serine threonine-protein kinase-like protein ccr3	2.2001	5e-05
Bradi2g47510	mitogen-activated protein kinase kinase kinase a-like	2.17318	0.00305
Bradi1g33457	receptor protein kinase-like	2.16761	0.0024	-	-	Traes_7BL_A04B4A50C.1	2.6968	Traes_5DL_18B7C708D.1	2.99894
Bradi1g33457	receptor protein kinase-like	2.16761	0.0024	-	-	Traes_7BL_A04B4A50C.1	2.6968	Traes_5DL_18B7C708D.1	2.99894
Bradi1g58400	cbl-interacting protein kinase 23	2.1659	5e-05	Traes_2AL_D66EA2EB5.1	1.82473	Traes_2BL_A1F2BF8FC.1	2.12837	Traes_2DL_2BA772DB5.1	1.98044
Bradi5g16760	l-type lectin-domain containing receptor kinase -like	2.16439	5e-05
Bradi1g25588	cysteine-rich receptor-like protein kinase 10-like	2.16215	5e-05
Bradi4g37220	g-type lectin s-receptor-like serine threonine-protein kinase b120-like	2.15099	0.00035
Bradi3g08660	receptor-like protein kinase hsl1-like	2.14285	5e-05
Bradi1g25611	tpa: duf26-domain receptor-like protein kinase family protein	2.13024	0.0037
Bradi2g42820	lrr receptor-like serine threonine-protein kinase gso1	2.1017	5e-05
Bradi4g02201	cysteine-rich receptor-like protein kinase 25	2.04858	5e-05
Bradi4g15013	cysteine-rich receptor-like protein kinase 10-like	0.495196	5e-05
Bradi2g38947	leucine-rich repeat receptor-like protein kinase at2g19210-like	0.474568	0.0002
Bradi1g71360	polyol transporter 5-like	4.87005	5e-05
Bradi2g59620	potassium transporter 5 family protein	4.84404	5e-05	-	-	-	-	Traes_3DL_598708C12.2	2.07386
Bradi1g53700	proton-coupled amino acid transporter 3-like	3.93083	5e-05
Bradi5g08520	high-affinity potassium transporter	3.61353	5e-05	-	-	Traes_2BL_D0C7517E1.2	2.90438	-	-
Bradi1g23450	polyol transporter 5-like	2.74956	5e-05	Traes_2AS_BDB982457.1	3.01767	Traes_2BS_C8FB3060D.2	4.55638	-	-
Bradi1g23440	polyol transporter 5-like	2.57259	5e-05
Bradi1g15610	potassium transporter	2.43563	5e-05
Bradi1g12440	nitrate and chloride transporter	2.31811	0.0011
Bradi3g14150	lysine histidine transporter 1-like	2.2208	5e-05	Traes_7AL_9F8C57492.1	1.52998	-	-	Traes_7DL_F631D2D2E.1	2.39555
Bradi4g06410	polyol transporter 5-like	2.22031	5e-05
Bradi2g43120	pleiotropic drug resistance protein 3-like	17.1544	5e-05
Bradi2g10110	pleiotropic drug resistance protein 4-like	4.65171	5e-05	Traes_3AL_EEA2DF5E4.1	33.2453	Traes_3B_E1D9AD646.1	10.4991	Traes_3DL_365F92C64.1	34.9034
Bradi1g00460	pleiotropic drug resistance protein 5-like	2.97887	5e-05	Traes_4AL_70CC7A646.1	14.6985	-	-	Traes_7DS_C523A592F.2	0.69679
Bradi1g26040	pleiotropic drug resistance protein 5-like	2.9507	5e-05
Bradi2g47400	abc transporter b family member 4-like	8.95801	5e-05
Bradi3g35390	abc transporter a family member 7-like	4.90316	5e-05	-	-	-	-	Traes_1DL_A6FE85E09.1	2.59116
Bradi2g04577	abc transporter c family member 3-like	4.87913	5e-05	Traes_3AS_FD018268B.1	1.55717	Traes_3B_9A61DFBAA.2	1.73635	-	-
Bradi5g03460	abc transporter c family member 4-like	3.58678	5e-05
Bradi3g35400	abc transporter a family member 2-like	3.12972	5e-05	Traes_1AL_AAB83FA9B.1	2.41585	-	-	-	-
Bradi2g47347	abc transporter b family member 4-like	2.78319	5e-05	-	-	-	-	Traes_3DL_B62A5FB0E.3	1.46465
Bradi2g47410	abc transporter b family member 4-like	2.76759	5e-05
Bradi4g32850	abc transporter g family member 11-like	2.04249	0.0002
Down-regulated Genes (down-regulated > 2-fold)
Bradi5g19120		0.243442	5e-05
Bradi5g05110	dna binding like	0.33269	5e-05
Bradi3g47750	cytochrome p450 family protein	0.339603	5e-05
Bradi3g50405		0.381258	0.0007
Bradi1g47250	PREDICTED: uncharacterized protein LOC100824782	0.394275	5e-05
Bradi4g39250	tpa: ring zinc finger domain superfamily protein	0.404984	0.00385
Bradi4g07130	thiol protease sen102 precursor	0.415912	5e-05
Bradi1g38356		0.426039	0.00025
Bradi3g05430	haloacid dehalogenase-like hydrolase domain-containing protein 3-like	0.430268	0.003
Bradi3g11290	nodulin-like protein	0.433915	0.00175
Bradi1g47210	PREDICTED: uncharacterized protein LOC100821670	0.447849	5e-05
Bradi2g58475	glycine-rich rna-binding protein mitochondrial-like	0.45685	0.0053
Bradi3g41110	f-box protein interaction domain containing protein	0.45887	5e-05
Bradi3g05280		0.46177	0.0054
Bradi5g10900	protein aig1-like	0.463294	0.00215
Bradi2g38947	leucine-rich repeat receptor-like protein kinase at2g19210-like	0.474568	0.0002
Bradi3g54480	vesicle-associated membrane protein 711-like	0.478885	0.0004
Bradi1g63927	udp-glucosyl transferase 85a2	0.478973	5e-05
Bradi4g36560	acyl carrier protein 3	0.481791	5e-05
Bradi4g15013	cysteine-rich receptor-like protein kinase 10-like	0.495196	5e-05
