# Supplementary material for: Transcriptome analysis of Brachypodium during fungal pathogen infection reveals both shared and distinct defense responses with wheat
Source: Sci Rep. 2017 Dec 8;7:17212. doi: 10.1038/s41598-017-17454-3 (PMC5722949; doi:10.1038/s41598-017-17454-3)
Supplement: Supplementary file 3 — Table_S2_GO_term_enrichment_analysis [file 41598_2017_17454_MOESM3_ESM.xlsx]

## Sheet: Brachy_RNAseq_all_upreg_genes_s
GO-ID	Term	Category	FDR	P-Value	#Test	#Ref	#notAnnotTest	#notAnnotRef	Over/Under
GO:0044710	single-organism metabolic process	P	3.21192e-23	4.35633e-27	446	4909	682	15070	over			Protein Domain term	p-value
GO:0006520, GO:0044237	cellular metabolic process	P	0.000639986	7.03091e-06	555	8501	573	11478	over			Protein kinase domain [IPR000719]	1.36666e-18
GO:1901564	organonitrogen compound metabolic process	P	2.4434e-19	9.94196e-23	285	2777	843	17202	over			Protein kinase-like domain [IPR011009]	1.91909e-17
GO:1901605	alpha-amino acid metabolic process	P	2.12543e-18	1.15309e-21	183	1483	945	18496	over			UDP-glucuronosyl/UDP-glucosyltransferase [IPR002213]	1.00475e-08
GO:0044281	small molecule metabolic process	P	1.32213e-17	8.96604e-21	313	3268	815	16711	over			Tyrosine-protein kinase, catalytic domain [IPR020635]	1.0327e-08
GO:0006082	organic acid metabolic process	P	3.50946e-17	2.88059e-20	234	2193	894	17786	over			Serine-threonine/tyrosine-protein kinase catalytic domain [IPR001245]	1.94868e-08
GO:0019752	carboxylic acid metabolic process	P	3.50946e-17	3.33191e-20	232	2169	896	17810	over			Glutathione S-transferase, N-terminal [IPR004045]	1.45319e-05
GO:0043436	oxoacid metabolic process	P	5.36772e-17	5.8242e-20	233	2193	895	17786	over			Serine/threonine/dual specificity protein kinase, catalytic domain [IPR002290]	0.000109149
GO:0050896	response to stimulus	P	1.48522e-15	1.81297e-18	357	4048	771	15931	over			Bulb-type lectin domain [IPR001480]	0.000173357
GO:0009069	serine family amino acid metabolic process	P	1.36206e-14	2.21683e-17	134	1036	994	18943	over			Glutathione S-transferase, C-terminal-like [IPR010987]	0.000360195
GO:0006468	protein phosphorylation	P	7.10424e-13	1.53426e-15	136	1123	992	18856	over			Gnk2-homologous domain [IPR002902]	0.00041416
GO:0008152	metabolic process	P	7.91759e-10	2.04034e-12	714	10537	414	9442	over			S-receptor-like serine/threonine-protein kinase [IPR024171]	0.000654556
GO:1901700	response to oxygen-containing compound	P	1.43643e-09	3.89645e-12	113	967	1015	19012	over			Legume lectin domain [IPR001220]	0.000817094
GO:0016310	phosphorylation	P	3.98678e-09	1.13553e-11	170	1738	958	18241	over			Sugar/inositol transporter [IPR003663]	0.000850123
GO:0009607	response to biotic stimulus	P	2.39548e-08	8.88063e-11	83	653	1045	19326	over			WRKY domain [IPR003657]	0.001608
GO:0009628	response to abiotic stimulus	P	2.39548e-08	9.14089e-11	146	1458	982	18521	over			Major facilitator superfamily domain [IPR020846]	0.001849
GO:0006807	nitrogen compound metabolic process	P	2.39548e-08	9.24195e-11	391	5154	737	14825	over			PAN/Apple domain [IPR003609]	0.003436
GO:0042221	response to chemical stimulus	P	3.00243e-08	1.22166e-10	178	1908	950	18071	over			ABC transporter-like [IPR003439]	0.003895
GO:0006793	phosphorus metabolic process	P	1.21425e-07	5.43475e-10	238	2827	890	17152	over			Glutathione S-transferase, C-terminal [IPR004046]	0.004533
GO:0006796	phosphate-containing compound metabolic process	P	1.33369e-07	6.15021e-10	236	2801	892	17178	over			Pyridoxal phosphate-dependent transferase, major region, subdomain 2 [IPR015422]	0.006778
GO:0006950	response to stress	P	3.65103e-07	1.73316e-09	198	2270	930	17709	over			Pyridoxal phosphate-dependent transferase [IPR015424]	0.009744
GO:0051704	multi-organism process	P	3.75061e-07	1.83131e-09	97	875	1031	19104	over			ABC-transporter extracellular N-terminal domain [IPR029481]	0.010348
GO:0051707	response to other organism	P	1.65609e-06	9.65845e-09	75	630	1053	19349	over			S-locus glycoprotein domain [IPR000858]	0.010604
GO:0006803	glutathione conjugation reaction	P	4.55833e-06	2.90576e-08	15	35	1113	19944	over			Multi antimicrobial extrusion protein [IPR002528]	0.024008
GO:0006970	response to osmotic stress	P	9.12697e-06	6.06567e-08	56	432	1072	19547	over			Plant PDR ABC transporter associated [IPR013581]	0.03161
GO:0009651	response to salt stress	P	9.29218e-06	6.30149e-08	53	398	1075	19581	over			Cytochrome P450, E-class, group I [IPR002401]	0.033578
GO:0009987	cellular process	P	1.26713e-05	8.76491e-08	673	10321	455	9658	over
GO:1901652	response to peptide	P	1.47587e-05	1.08093e-07	9	9	1119	19970	over			Tubulin/FtsZ, C-terminal [IPR008280]	1.26507e-11
GO:0060416	response to growth hormone stimulus	P	1.47587e-05	1.08093e-07	9	9	1119	19970	over			Tubulin/FtsZ, 2-layer sandwich domain [IPR018316]	3.86708e-11
GO:0043434	response to peptide hormone stimulus	P	1.47587e-05	1.08093e-07	9	9	1119	19970	over			Tubulin/FtsZ, GTPase domain [IPR003008]	2.70306e-10
GO:0055114	oxidation-reduction process	P	2.84748e-05	2.20136e-07	148	1689	980	18290	over			Nucleotide-diphospho-sugar transferases [IPR029044]	1.4866e-08
GO:0006749	glutathione metabolic process	P	3.16951e-05	2.49331e-07	18	64	1110	19915	over			Tubulin [IPR000217]	2.95719e-08
GO:0010243	response to organonitrogen compound	P	5.28018e-05	4.36852e-07	21	91	1107	19888	over			Alpha tubulin [IPR002452]	2.95719e-08
GO:0080167	response to karrikin	P	7.5264e-05	6.53316e-07	24	120	1104	19859	over			Beta tubulin [IPR002453]	2.95719e-08
GO:0009704	de-etiolation	P	0.000100172	9.10288e-07	9	13	1119	19966	over			Epsilon tubulin [IPR004057]	2.95719e-08
GO:0009751	response to salicylic acid stimulus	P	0.000104622	9.64912e-07	22	105	1106	19874	over			Delta tubulin [IPR002967]	5.65571e-07
GO:0006518	peptide metabolic process	P	0.000112985	1.05737e-06	19	80	1109	19899	over			Tubulin, C-terminal [IPR023123]	5.65571e-07
GO:0010033	response to organic substance	P	0.000136121	1.29234e-06	105	1128	1023	18851	over			Kinesin-like protein [IPR027640]	6.73409e-07
GO:0009624	response to nematode	P	0.000192799	1.88275e-06	21	101	1107	19878	over			Kinesin motor domain [IPR001752]	9.09828e-07
GO:0044237	cellular metabolic process	P	0.000639986	7.03091e-06	555	8501	573	11478	over			Gamma tubulin [IPR002454]	7.0256e-05
GO:0048544	recognition of pollen	P	0.000652897	7.34985e-06	13	44	1115	19935	over			Plant galacturonosyltransferase GAUT [IPR029993]	0.032563
GO:0008037	cell recognition	P	0.000652897	7.34985e-06	13	44	1115	19935	over			Small GTP-binding protein domain [IPR005225]	0.039476
GO:1901607	alpha-amino acid biosynthetic process	P	0.000740196	8.43299e-06	36	271	1092	19708	over			Cellulose synthase [IPR005150]	0.039916
GO:0009875	pollen-pistil interaction	P	0.000773695	9.01348e-06	13	45	1115	19934	over
GO:0015749	monosaccharide transport	P	0.000773695	9.12946e-06	7	9	1121	19970	over
GO:0010035	response to inorganic substance	P	0.000845515	1.00916e-05	80	836	1048	19143	over
GO:0008643	carbohydrate transport	P	0.00113591	1.37117e-05	19	98	1109	19881	over
GO:0036211	protein modification process	P	0.00136367	1.68309e-05	159	2004	969	17975	over
GO:0006464	cellular protein modification process	P	0.00136367	1.68309e-05	159	2004	969	17975	over
GO:0000162	tryptophan biosynthetic process	P	0.00154692	1.9722e-05	14	57	1114	19922	over
GO:0046219	indolalkylamine biosynthetic process	P	0.00154692	1.9722e-05	14	57	1114	19922	over
GO:0006571	tyrosine biosynthetic process	P	0.00208397	2.74169e-05	14	59	1114	19920	over
GO:0009094	L-phenylalanine biosynthetic process	P	0.00208397	2.74169e-05	14	59	1114	19920	over
GO:1902223	erythrose 4-phosphate/phosphoenolpyruvate family amino acid biosynthetic process	P	0.00208397	2.74169e-05	14	59	1114	19920	over
GO:0006952	defense response	P	0.00215241	2.86093e-05	69	712	1059	19267	over
GO:0009095	aromatic amino acid family biosynthetic process, prephenate pathway	P	0.00237192	3.21703e-05	14	60	1114	19919	over
GO:0009309	amine biosynthetic process	P	0.00285641	4.06786e-05	16	79	1112	19900	over
GO:0042401	cellular biogenic amine biosynthetic process	P	0.00285641	4.06786e-05	16	79	1112	19900	over
GO:0009072	aromatic amino acid family metabolic process	P	0.00335345	4.91215e-05	28	204	1100	19775	over
GO:0006558	L-phenylalanine metabolic process	P	0.00340205	5.11032e-05	17	90	1111	19889	over
GO:1902221	erythrose 4-phosphate/phosphoenolpyruvate family amino acid metabolic process	P	0.00340205	5.11032e-05	17	90	1111	19889	over
GO:0015850	organic hydroxy compound transport	P	0.00340205	5.12176e-05	7	13	1121	19966	over
GO:0071704	organic substance metabolic process	P	0.00382732	5.81392e-05	560	8736	568	11243	over
GO:0072524	pyridine-containing compound metabolic process	P	0.00395313	6.05864e-05	21	131	1107	19848	over
GO:0007154	cell communication	P	0.00410663	6.34959e-05	97	1129	1031	18850	over
GO:0009620	response to fungus	P	0.00438302	6.89584e-05	25	175	1103	19804	over
GO:0006576	cellular biogenic amine metabolic process	P	0.0044398	7.04539e-05	22	143	1106	19836	over
GO:0055085	transmembrane transport	P	0.00515056	8.24312e-05	70	753	1058	19226	over
GO:0016131	brassinosteroid metabolic process	P	0.00634429	0.000104978	10	35	1118	19944	over
GO:0010038	response to metal ion	P	0.00682323	0.000113829	51	503	1077	19476	over
GO:0016128	phytosteroid metabolic process	P	0.00747686	0.000127775	10	36	1118	19943	over
GO:1901698	response to nitrogen compound	P	0.00822849	0.000142852	24	173	1104	19806	over
GO:0043603	cellular amide metabolic process	P	0.00874672	0.000155408	22	152	1106	19827	over
GO:0044106	cellular amine metabolic process	P	0.0092635	0.000168969	22	153	1106	19826	over
GO:0009719	response to endogenous stimulus	P	0.0095331	0.000177734	78	888	1050	19091	over
GO:0006790	sulfur compound metabolic process	P	0.0095331	0.000179723	36	319	1092	19660	over
GO:0003824	catalytic activity	F	9.57583e-15	1.29877e-17	650	8921	478	11058	over
GO:0004674	protein serine/threonine kinase activity	F	1.11001e-14	1.65606e-17	123	904	1005	19075	over
GO:0016740	transferase activity	F	4.48706e-14	7.91154e-17	314	3504	814	16475	over
GO:0004672	protein kinase activity	F	4.906e-13	9.31561e-16	145	1226	983	18753	over
GO:0016301	kinase activity	F	7.10424e-13	1.54168e-15	173	1592	955	18387	over
GO:0016773	phosphotransferase activity, alcohol group as acceptor	F	2.07436e-12	4.78286e-15	155	1380	973	18599	over
GO:0043167	ion binding	F	3.06338e-10	7.47875e-13	448	5895	680	14084	over
GO:0016772	transferase activity, transferring phosphorus-containing groups	F	1.01048e-08	3.01514e-11	186	1985	942	17994	over
GO:0032559	adenyl ribonucleotide binding	F	1.29859e-08	4.05095e-11	212	2365	916	17614	over
GO:0030554	adenyl nucleotide binding	F	1.33667e-08	4.35101e-11	212	2367	916	17612	over
GO:0043168	anion binding	F	2.22382e-08	7.54043e-11	255	3019	873	16960	over
GO:0005524	ATP binding	F	2.39548e-08	9.42206e-11	200	2215	928	17764	over
GO:0097367	carbohydrate derivative binding	F	4.15177e-08	1.74563e-10	229	2657	899	17322	over
GO:0032553	ribonucleotide binding	F	6.03821e-08	2.62068e-10	226	2625	902	17354	over
GO:0032549	ribonucleoside binding	F	1.21853e-06	6.19487e-09	218	2607	910	17372	over
GO:0001882	nucleoside binding	F	1.21853e-06	6.38301e-09	218	2608	910	17371	over
GO:0001883	purine nucleoside binding	F	1.21853e-06	6.77602e-09	217	2595	911	17384	over
GO:0032555	purine ribonucleotide binding	F	1.21853e-06	6.77602e-09	217	2595	911	17384	over
GO:0032550	purine ribonucleoside binding	F	1.21853e-06	6.77602e-09	217	2595	911	17384	over
GO:0017076	purine nucleotide binding	F	1.30103e-06	7.41126e-09	217	2598	911	17381	over
GO:0035639	purine ribonucleoside triphosphate binding	F	2.75575e-06	1.64456e-08	205	2445	923	17534	over
GO:0016758	transferase activity, transferring hexosyl groups	F	3.46299e-06	2.11358e-08	55	406	1073	19573	over
GO:0004364	glutathione transferase activity	F	4.55833e-06	2.90576e-08	15	35	1113	19944	over
GO:0020037	heme binding	F	6.04718e-06	3.93686e-08	54	403	1074	19576	over
GO:1901265	nucleoside phosphate binding	F	2.8054e-05	2.13078e-07	273	3590	855	16389	over
GO:0000166	nucleotide binding	F	2.8054e-05	2.13078e-07	273	3590	855	16389	over
GO:0046906	tetrapyrrole binding	F	3.9731e-05	3.17934e-07	54	433	1074	19546	over
GO:0036094	small molecule binding	F	4.10154e-05	3.33775e-07	277	3673	851	16306	over
GO:0019199	transmembrane receptor protein kinase activity	F	7.40044e-05	6.30496e-07	11	22	1117	19957	over
GO:0016765	transferase activity, transferring alkyl or aryl (other than methyl) groups	F	7.40044e-05	6.32345e-07	22	102	1106	19877	over
GO:0050502	cis-zeatin O-beta-D-glucosyltransferase activity	F	7.58408e-05	6.68609e-07	10	17	1118	19962	over
GO:0016757	transferase activity, transferring glycosyl groups	F	9.11804e-05	8.16208e-07	64	571	1064	19408	over
GO:0016491	oxidoreductase activity	F	0.000142452	1.37177e-06	143	1674	985	18305	over
GO:0004675	transmembrane receptor protein serine/threonine kinase activity	F	0.000207619	2.05563e-06	10	20	1118	19959	over
GO:0051119	sugar transmembrane transporter activity	F	0.000296779	2.97866e-06	16	62	1112	19917	over
GO:0050403	trans-zeatin O-beta-D-glucosyltransferase activity	F	0.000317704	3.23177e-06	9	16	1119	19963	over
GO:0035251	UDP-glucosyltransferase activity	F	0.000458504	4.72621e-06	21	108	1107	19871	over
GO:1901363	heterocyclic compound binding	F	0.000569438	5.94693e-06	436	6442	692	13537	over
GO:0097159	organic cyclic compound binding	F	0.000599887	6.34629e-06	436	6446	692	13533	over
GO:0015144	carbohydrate transmembrane transporter activity	F	0.000639986	6.96294e-06	16	67	1112	19912	over
GO:1901476	carbohydrate transporter activity	F	0.000639986	6.96294e-06	16	67	1112	19912	over
GO:0015145	monosaccharide transmembrane transporter activity	F	0.000773695	9.12946e-06	7	9	1121	19970	over
GO:0046527	glucosyltransferase activity	F	0.00139252	1.73758e-05	21	119	1107	19860	over
GO:0005488	binding	F	0.00232836	3.12638e-05	628	9891	500	10088	over
GO:0030170	pyridoxal phosphate binding	F	0.00246916	3.38241e-05	18	96	1110	19883	over
GO:0015293	symporter activity	F	0.00256626	3.55673e-05	16	78	1112	19901	over
GO:0022857	transmembrane transporter activity	F	0.00256626	3.58503e-05	75	800	1053	19179	over
GO:0043565	sequence-specific DNA binding	F	0.00334848	4.85945e-05	38	321	1090	19658	over
GO:0015291	secondary active transmembrane transporter activity	F	0.00426834	6.65752e-05	28	208	1100	19771	over
GO:0008483	transaminase activity	F	0.00567958	9.24385e-05	12	50	1116	19929	over
GO:0016769	transferase activity, transferring nitrogenous groups	F	0.00567958	9.24385e-05	12	50	1116	19929	over
GO:0016830	carbon-carbon lyase activity	F	0.00573499	9.41183e-05	18	105	1110	19874	over
GO:0080044	quercetin 7-O-glucosyltransferase activity	F	0.00688476	0.000115789	6	10	1122	19969	over
GO:0030246	carbohydrate binding	F	0.00728681	0.000123539	27	205	1101	19774	over
GO:0004888	transmembrane signaling receptor activity	F	0.00784817	0.000135185	13	61	1115	19918	over
GO:0010309	acireductone dioxygenase [iron(II)-requiring] activity	F	0.00863572	0.000152249	3	0	1125	19979	over
GO:0016629	12-oxophytodienoate reductase activity	F	0.00863572	0.000152264	5	6	1123	19973	over
GO:0010181	FMN binding	F	0.0092635	0.00017039	9	30	1119	19949	over
GO:0016705	oxidoreductase activity, acting on paired donors, with incorporation or reduction of molecular oxygen	F	0.0092635	0.000170743	43	407	1085	19572	over
GO:0080046	quercetin 4'-O-glucosyltransferase activity	F	0.0092635	0.000170872	6	11	1122	19968	over
GO:0080043	quercetin 3-O-glucosyltransferase activity	F	0.0092635	0.000170872	6	11	1122	19968	over
GO:0016829	lyase activity	F	0.0095331	0.000179723	36	319	1092	19660	over
GO:0005886	plasma membrane	C	0.00333621	4.7964e-05	177	2326	951	17653	over

## Sheet: most_specific_terms
GO-ID	Term	Category	FDR	P-Value	#Test	#Ref	#notAnnotTest	#notAnnotRef	Over/Under
GO:0050403	trans-zeatin O-beta-D-glucosyltransferase activity	F	0.000317704	3.23177e-06	9	16	1119	19963	over
GO:0080044	quercetin 7-O-glucosyltransferase activity	F	0.00688476	0.000115789	6	10	1122	19969	over
GO:0080046	quercetin 4'-O-glucosyltransferase activity	F	0.0092635	0.000170872	6	11	1122	19968	over
GO:0080043	quercetin 3-O-glucosyltransferase activity	F	0.0092635	0.000170872	6	11	1122	19968	over
GO:0050502	cis-zeatin O-beta-D-glucosyltransferase activity	F	7.58408e-05	6.68609e-07	10	17	1118	19962	over
GO:0016629	12-oxophytodienoate reductase activity	F	0.00863572	0.000152264	5	6	1123	19973	over
GO:0009751	response to salicylic acid stimulus	P	0.000104622	9.64912e-07	22	105	1106	19874	over
GO:0060416	response to growth hormone stimulus	P	1.47587e-05	1.08093e-07	9	9	1119	19970	over
GO:0006952	defense response	P	0.00215241	2.86093e-05	69	712	1059	19267	over
GO:0009620	response to fungus	P	0.00438302	6.89584e-05	25	175	1103	19804	over
GO:0000162	tryptophan biosynthetic process	P	0.00154692	1.9722e-05	14	57	1114	19922	over
GO:0006571	tyrosine biosynthetic process	P	0.00208397	2.74169e-05	14	59	1114	19920	over
GO:0009094	L-phenylalanine biosynthetic process	P	0.00208397	2.74169e-05	14	59	1114	19920	over
GO:0010181	FMN binding	F	0.0092635	0.00017039	9	30	1119	19949	over
GO:0055085	transmembrane transport	P	0.00515056	8.24312e-05	70	753	1058	19226	over
GO:0004675	transmembrane receptor protein serine/threonine kinase activity	F	0.000207619	2.05563e-06	10	20	1118	19959	over
GO:0015293	symporter activity	F	0.00256626	3.55673e-05	16	78	1112	19901	over
GO:0009069	serine family amino acid metabolic process	P	1.36206e-14	2.21683e-17	134	1036	994	18943	over
GO:0006468	protein phosphorylation	P	7.10424e-13	1.53426e-15	136	1123	992	18856	over
GO:0005524	ATP binding	F	2.39548e-08	9.42206e-11	200	2215	928	17764	over
GO:0004364	glutathione transferase activity	F	4.55833e-06	2.90576e-08	15	35	1113	19944	over
GO:0020037	heme binding	F	6.04718e-06	3.93686e-08	54	403	1074	19576	over
GO:0009651	response to salt stress	P	9.29218e-06	6.30149e-08	53	398	1075	19581	over
GO:0055114	oxidation-reduction process	P	2.84748e-05	2.20136e-07	148	1689	980	18290	over
GO:0006749	glutathione metabolic process	P	3.16951e-05	2.49331e-07	18	64	1110	19915	over
GO:0080167	response to karrikin	P	7.5264e-05	6.53316e-07	24	120	1104	19859	over
GO:0009704	de-etiolation	P	0.000100172	9.10288e-07	9	13	1119	19966	over
GO:0015749	monosaccharide transport	P	0.000773695	9.12946e-06	7	9	1121	19970	over
GO:0015145	monosaccharide transmembrane transporter activity	F	0.000773695	9.12946e-06	7	9	1121	19970	over
GO:0030170	pyridoxal phosphate binding	F	0.00246916	3.38241e-05	18	96	1110	19883	over
GO:0005886	plasma membrane	C	0.00333621	4.7964e-05	177	2326	951	17653	over
GO:0043565	sequence-specific DNA binding	F	0.00334848	4.85945e-05	38	321	1090	19658	over
GO:0015850	organic hydroxy compound transport	P	0.00340205	5.12176e-05	7	13	1121	19966	over
GO:0072524	pyridine-containing compound metabolic process	P	0.00395313	6.05864e-05	21	131	1107	19848	over
GO:0008483	transaminase activity	F	0.00567958	9.24385e-05	12	50	1116	19929	over
GO:0016830	carbon-carbon lyase activity	F	0.00573499	9.41183e-05	18	105	1110	19874	over
GO:0016131	brassinosteroid metabolic process	P	0.00634429	0.000104978	10	35	1118	19944	over
GO:0010038	response to metal ion	P	0.00682323	0.000113829	51	503	1077	19476	over
GO:0030246	carbohydrate binding	F	0.00728681	0.000123539	27	205	1101	19774	over
GO:0010309	acireductone dioxygenase [iron(II)-requiring] activity	F	0.00863572	0.000152249	3	0	1125	19979	over
GO:0016705	oxidoreductase activity, acting on paired donors, with incorporation or reduction of molecular oxygen	F	0.0092635	0.000170743	43	407	1085	19572	over
GO:0009624	response to nematode	P	0.000192799	1.88275e-06	21	101	1107	19878	over
GO:0048544	recognition of pollen	P	0.000652897	7.34985e-06	13	44	1115	19935	over
