# Supplementary material for: Transcriptome analysis of Brachypodium during fungal pathogen infection reveals both shared and distinct defense responses with wheat
Source: Sci Rep. 2017 Dec 8;7:17212. doi: 10.1038/s41598-017-17454-3 (PMC5722949; doi:10.1038/s41598-017-17454-3)
Supplement: Supplementary file 4 — Table_S3_Alternative_splicing_events [file 41598_2017_17454_MOESM4_ESM.xlsx]

## Sheet: RI_Junction_only
GeneID	geneSymbol	chr	strand	riExonStart_0base	riExonEnd	upstreamES	upstreamEE	downstreamES	downstreamEE	IJC_SAMPLE_1	SJC_SAMPLE_1	IJC_SAMPLE_2	SJC_SAMPLE_2	IncFormLen	SkipFormLen	PValue	FDR	IncLevel1	IncLevel2	IncLevelDifference
Bradi3g21520.v3.0	Bradi3g21520	Bd3	-	20705145	20705548	20705145	20705268	20705493	20705548	41,23,23,56	21,24,17,31	26,35,25,22	30,31,28,31	134	48	3.23035e-38	4.29313e-35	0.412,0.256,0.326,0.393	0.237,0.288,0.242,0.203	0.104
Bradi2g05690.v3.0	Bradi2g05690	Bd2	-	4174505	4174887	4174505	4174643	4174736	4174887	13,17,12,25	2,6,2,5	16,26,19,9	1,0,1,1	172	86	1.35365e-31	8.99499e-29	0.765,0.586,0.75,0.714	0.889,1.0,0.905,0.818	-0.199
Bradi3g06170.v3.0	Bradi3g06170	Bd3	+	4461652	4462447	4461652	4461789	4461890	4462447	46,43,29,32	190175155192	32,32,28,26	197183183179	172	86	5.5186e-20	2.44474e-17	0.108,0.109,0.086,0.077	0.075,0.08,0.071,0.068	0.022
Bradi2g25640.v3.0	Bradi2g25640	Bd2	-	23754413	23754876	23754413	23754456	23754657	23754876	3,8,7,10	61,72,70,85	15,11,12,7	66,67,68,71	122	36	3.20804e-19	1.06587e-16	0.014,0.032,0.029,0.034	0.063,0.046,0.049,0.028	-0.019
Bradi4g22651.v3.0	Bradi4g22651	Bd4	+	26982133	26983294	26982133	26982286	26982583	26983294	16,18,20,20	7,8,5,1	25,16,19,13	1,0,0,3	172	86	2.3415e-18	6.22371e-16	0.533,0.529,0.667,0.909	0.926,1.0,1.0,0.684	-0.243
Bradi1g55630.v3.0	Bradi1g55630	Bd1	-	54338529	54339341	54338529	54338943	54339081	54339341	7,7,6,7	2,4,0,2	11,4,14,7	1,1,0,0	172	86	1.05181e-17	2.32976e-15	0.636,0.467,1.0,0.636	0.846,0.667,1.0,1.0	-0.194
Bradi1g77380.v3.0	Bradi1g77380	Bd1	+	73975625	73975991	73975625	73975824	73975916	73975991	76,63,59,84	500357377448	46,58,60,68	420404438439	152	68	3.73385e-17	7.08899e-15	0.064,0.073,0.065,0.077	0.047,0.06,0.058,0.065	0.012
Bradi1g08620.v3.0	Bradi1g08620	Bd1	+	6082422	6082803	6082422	6082594	6082676	6082803	4,4,1,4	31,30,29,44	2,1,0,0	36,24,34,26	150	86	5.27036e-17	8.75538e-15	0.069,0.071,0.019,0.05	0.031,0.023,0.0,0.0	0.039
Bradi1g78160.v3.0	Bradi1g78160	Bd1	+	74452924	74454457	74452924	74453784	74454264	74454457	20,10,17,9	20,9,5,17	10,13,13,13	22,17,17,32	172	86	1.11625e-15	1.64834e-13	0.333,0.357,0.63,0.209	0.185,0.277,0.277,0.169	0.155
Bradi2g08700.v3.0	Bradi2g08700	Bd2	+	7075253	7076021	7075253	7075302	7075816	7076021	65,85,74,85	3,4,1,8	46,40,53,29	5,3,4,4	128	42	3.63547e-15	4.83154e-13	0.877,0.875,0.96,0.777	0.751,0.814,0.813,0.704	0.102
Bradi4g32020.v3.0	Bradi4g32020	Bd4	+	37652511	37653282	37652511	37652622	37652724	37653282	35,71,32,48	2,5,2,3	11,12,11,10	2,1,0,2	172	86	7.2658e-15	8.7784e-13	0.897,0.877,0.889,0.889	0.733,0.857,1.0,0.714	0.062
Bradi3g51950.v3.0	Bradi3g51950	Bd3	+	52688500	52690805	52688500	52690507	52690658	52690805	13,16,2,11	2,0,1,0	6,6,7,6	1,2,1,2	172	86	5.65774e-14	6.26594e-12	0.765,1.0,0.5,1.0	0.75,0.6,0.778,0.6	0.134
Bradi1g56922.v3.0	Bradi1g56922	Bd1	+	55819278	55820325	55819278	55820128	55820275	55820325	10,11,12,4	4,3,1,3	8,5,3,7	3,4,6,2	129	43	6.5327e-14	6.67843e-12	0.455,0.55,0.8,0.308	0.471,0.294,0.143,0.538	0.167
Bradi1g62940.v3.0	Bradi1g62940	Bd1	-	62337143	62337984	62337143	62337205	62337533	62337984	62,73,54,80	73,58,54,78	85,71,77,81	57,61,54,53	141	55	1.91764e-13	1.82039e-11	0.249,0.329,0.281,0.286	0.368,0.312,0.357,0.373	-0.066
Bradi2g48340.v3.0	Bradi2g48340	Bd2	-	48409689	48411746	48409689	48410236	48410398	48411746	128112124176	46,45,45,65	136127127127	38,46,36,37	172	86	2.13813e-13	1.89438e-11	0.582,0.554,0.579,0.575	0.642,0.58,0.638,0.632	-0.05
Bradi1g64310.v3.0	Bradi1g64310	Bd1	-	63739969	63740342	63739969	63740079	63740168	63740342	0,1,1,0	51,40,44,50	0,4,3,0	45,18,47,52	164	86	9.79239e-13	8.1338e-11	0.0,0.013,0.012,0.0	0.0,0.104,0.032,0.0	-0.028
Bradi1g17710.v3.0	Bradi1g17710	Bd1	+	14303914	14304339	14303914	14303992	14304200	14304339	0,1,0,1	38,64,44,62	1,2,1,4	48,43,44,70	157	71	2.07618e-12	1.62308e-10	0.0,0.007,0.0,0.007	0.009,0.021,0.01,0.025	-0.013
Bradi1g74790.v3.0	Bradi1g74790	Bd1	-	72101835	72102257	72101835	72102010	72102182	72102257	13,27,9,13	14,15,15,18	11,14,10,15	17,11,20,25	154	68	2.90246e-12	2.12781e-10	0.291,0.443,0.209,0.242	0.222,0.36,0.181,0.209	0.053
Bradi3g01340.v3.0	Bradi3g01340	Bd3	+	874982	875688	874982	875216	875313	875688	14,10,14,13	10,7,5,15	22,16,11,13	9,6,8,4	172	86	3.04202e-12	2.12781e-10	0.412,0.417,0.583,0.302	0.55,0.571,0.407,0.619	-0.108
Bradi2g19896.v3.0	Bradi2g19896	Bd2	-	17512094	17513201	17512094	17512399	17512498	17513201	46,40,33,42	13,5,9,7	59,50,50,56	9,4,10,4	172	86	5.13683e-12	3.41342e-10	0.639,0.8,0.647,0.75	0.766,0.862,0.714,0.875	-0.095
Bradi3g38513.v3.0	Bradi3g38513	Bd3	+	40770732	40771121	40770732	40770821	40770946	40771121	48,42,24,33	1,0,2,2	21,26,28,28	1,0,4,3	168	82	6.50688e-12	4.11792e-10	0.959,1.0,0.854,0.89	0.911,1.0,0.774,0.82	0.05
Bradi1g54147.v3.0	Bradi1g54147	Bd1	-	52726601	52728008	52726601	52727740	52727826	52728008	93,73,52,69	3,1,2,0	100,71,80,98	1,0,1,0	158	86	1.98237e-11	1.19753e-09	0.944,0.975,0.934,1.0	0.982,1.0,0.978,1.0	-0.027
Bradi1g68510.v3.0	Bradi1g68510	Bd1	-	67291966	67292583	67291966	67292101	67292181	67292583	2,3,0,3	45,32,24,34	0,1,0,2	35,26,42,48	146	86	2.68403e-11	1.5509e-09	0.026,0.052,0.0,0.049	0.0,0.022,0.0,0.024	0.02
Bradi1g68060.v3.0	Bradi1g68060	Bd1	-	66808047	66808906	66808047	66808633	66808785	66808906	39,38,36,43	6,5,3,4	41,27,37,38	3,4,11,8	172	86	4.11417e-11	2.27822e-09	0.765,0.792,0.857,0.843	0.872,0.771,0.627,0.704	0.071
Bradi2g41973.v3.0	Bradi2g41973	Bd2	-	42212519	42212985	42212519	42212663	42212774	42212985	56,48,39,52	12,7,5,2	73,67,79,96	10,4,8,5	172	86	4.57562e-11	2.41582e-09	0.7,0.774,0.796,0.929	0.785,0.893,0.832,0.906	-0.054
Bradi2g57476.v3.0	Bradi2g57476	Bd2	+	55429088	55429449	55429088	55429132	55429207	55429449	19,20,13,18	1,1,4,2	8,17,16,12	1,3,5,3	87	37	4.72622e-11	2.41582e-09	0.89,0.895,0.58,0.793	0.773,0.707,0.576,0.63	0.118
Bradi4g35162.v3.0	Bradi4g35162	Bd4	-	40569521	40570818	40569521	40569631	40570001	40570818	8,9,6,8	3,1,2,1	5,10,3,7	7,9,4,3	172	86	7.77009e-11	3.82461e-09	0.571,0.818,0.6,0.8	0.263,0.357,0.273,0.538	0.339
Bradi2g53360.v3.0	Bradi2g53360	Bd2	+	52290241	52290665	52290241	52290477	52290582	52290665	2,3,2,7	6,3,5,4	16,6,19,8	5,7,2,9	162	76	1.03829e-10	4.92816e-09	0.135,0.319,0.158,0.451	0.6,0.287,0.817,0.294	-0.234
Bradi1g53040.v3.0	Bradi1g53040	Bd1	-	51603483	51605056	51603483	51603617	51604971	51605056	10,8,8,9	29,22,25,24	3,1,3,1	24,32,22,14	164	78	6.03638e-10	2.76633e-08	0.141,0.147,0.132,0.151	0.056,0.015,0.061,0.033	0.101
Bradi3g12450.v3.0	Bradi3g12450	Bd3	+	11101874	11102597	11101874	11102156	11102237	11102597	91,43,50,52	5,4,3,4	47,87,65,50	3,0,4,1	148	86	1.68579e-09	7.46806e-08	0.914,0.862,0.906,0.883	0.901,1.0,0.904,0.967	-0.052
Bradi3g18240.v3.0	Bradi3g18240	Bd3	-	16677888	16679020	16677888	16678096	16678897	16679020	98,103,72,134	19,18,4,14	106,122,86,81	16,18,17,19	172	86	5.66673e-09	2.42938e-07	0.721,0.741,0.9,0.827	0.768,0.772,0.717,0.681	0.063
Bradi3g41400.v3.0	Bradi3g41400	Bd3	+	43096505	43097057	43096505	43096785	43096945	43097057	52,46,42,55	16,26,17,18	34,55,49,41	24,18,18,29	172	86	6.13241e-09	2.54686e-07	0.619,0.469,0.553,0.604	0.415,0.604,0.576,0.414	0.059
Bradi3g21370.v3.0	Bradi3g21370	Bd3	-	20495244	20495957	20495244	20495551	20495828	20495957	39,41,25,23	31,40,31,52	38,43,41,42	44,37,32,30	172	86	1.26911e-08	5.11104e-07	0.386,0.339,0.287,0.181	0.302,0.368,0.39,0.412	-0.07
Bradi1g50627.v3.0	Bradi1g50627	Bd1	+	49377618	49377932	49377618	49377759	49377836	49377932	4,1,1,1	57,32,33,52	0,0,1,1	61,29,41,44	140	86	2.56005e-08	1.00068e-06	0.041,0.019,0.018,0.012	0.0,0.0,0.015,0.014	0.015
Bradi2g62532.v3.0	Bradi2g62532	Bd2	-	58929591	58929970	58929591	58929786	58929878	58929970	48,60,39,77	3,7,5,4	52,43,41,48	11,3,5,9	169	85	2.761e-08	1.04839e-06	0.889,0.812,0.797,0.906	0.704,0.878,0.805,0.728	0.072
Bradi1g68250.v3.0	Bradi1g68250	Bd1	+	67004026	67004282	67004026	67004080	67004160	67004282	2,6,3,3	5,1,0,4	3,0,1,2	7,7,3,6	107	47	2.84195e-08	1.04915e-06	0.149,0.725,1.0,0.248	0.158,0.0,0.128,0.128	0.427
Bradi2g31900.v3.0	Bradi2g31900	Bd2	+	31633846	31634676	31633846	31634493	31634591	31634676	55,22,36,31	6,2,4,3	40,29,44,36	0,1,0,2	164	78	3.16286e-08	1.13606e-06	0.813,0.84,0.811,0.831	1.0,0.932,1.0,0.895	-0.133
Bradi2g05620.v3.0	Bradi2g05620	Bd2	-	4100815	4101090	4100815	4100906	4101015	4101090	5,2,0,2	100,70,71,86	5,3,8,6	117,82,98,106	152	66	4.33791e-08	1.51713e-06	0.021,0.012,0.0,0.01	0.018,0.016,0.034,0.024	-0.012
Bradi3g35900.v3.0	Bradi3g35900	Bd3	+	37902586	37903819	37902586	37902663	37902749	37903819	3,1,0,3	40,41,40,61	6,0,1,6	37,28,55,60	142	70	5.15778e-08	1.75761e-06	0.036,0.012,0.0,0.024	0.074,0.0,0.009,0.047	-0.014
Bradi3g60592.v3.0	Bradi3g60592	Bd3	+	59215352	59216295	59215352	59215922	59216131	59216295	52,49,42,52	8,4,1,7	39,42,43,31	5,1,0,3	172	86	6.16036e-08	2.04678e-06	0.765,0.86,0.955,0.788	0.796,0.955,1.0,0.838	-0.055
Bradi1g18090.v3.0	Bradi1g18090	Bd1	+	14590045	14590723	14590045	14590104	14590209	14590723	5,4,8,13	3,3,3,2	15,12,10,5	4,2,7,12	138	52	1.23321e-07	3.99742e-06	0.386,0.334,0.501,0.71	0.586,0.693,0.35,0.136	0.041
Bradi2g24370.v3.0	Bradi2g24370	Bd2	+	22162139	22162659	22162139	22162372	22162489	22162659	86103103122	79,49,59,70	100119116128	78,80,83,86	172	86	2.24986e-07	6.95365e-06	0.352,0.512,0.466,0.466	0.391,0.427,0.411,0.427	0.035
Bradi4g35162.v3.0	Bradi4g35162	Bd4	-	40568421	40568666	40568421	40568490	40568599	40568666	34,26,26,43	5,6,2,3	31,25,26,28	3,5,0,0	122	36	2.21856e-07	6.95365e-06	0.667,0.561,0.793,0.809	0.753,0.596,1.0,1.0	-0.13
Bradi2g59247.v3.0	Bradi2g59247	Bd2	-	56804333	56806539	56804333	56804622	56804715	56806539	82,71,44,79	5,10,3,4	77,67,68,62	2,3,3,1	172	86	5.91889e-07	1.78778e-05	0.891,0.78,0.88,0.908	0.951,0.918,0.919,0.969	-0.075
Bradi2g34030.v3.0	Bradi2g34030	Bd2	+	33880113	33880766	33880113	33880456	33880554	33880766	1,4,1,0	46,28,37,34	4,0,6,5	32,31,37,46	172	86	6.23719e-07	1.84205e-05	0.011,0.067,0.013,0.0	0.059,0.0,0.075,0.052	-0.024
Bradi2g40170.v3.0	Bradi2g40170	Bd2	-	39897520	39898354	39897520	39898151	39898250	39898354	1,2,1,3	44,49,46,60	4,4,6,3	51,51,51,59	172	86	8.31532e-07	2.4024e-05	0.011,0.02,0.011,0.024	0.038,0.038,0.056,0.025	-0.023
Bradi3g40270.v3.0	Bradi3g40270	Bd3	+	42230503	42230812	42230503	42230590	42230683	42230812	22,18,13,9	115,103,91,98	24,16,17,10	153116124143	166	80	9.18899e-07	2.59833e-05	0.084,0.078,0.064,0.042	0.07,0.062,0.062,0.033	0.01
Bradi2g55380.v3.0	Bradi2g55380	Bd2	+	53821591	53822619	53821591	53821954	53822072	53822619	3,2,5,6	83,61,46,69	1,1,4,4	71,49,64,79	172	86	1.17047e-06	3.24074e-05	0.018,0.016,0.052,0.042	0.007,0.01,0.03,0.025	0.014
Bradi1g02570.v3.0	Bradi1g02570	Bd1	+	1727333	1728328	1727333	1727876	1728031	1728328	67,55,33,55	6,4,1,3	36,37,36,31	3,3,5,5	172	86	1.62047e-06	4.39512e-05	0.848,0.873,0.943,0.902	0.857,0.86,0.783,0.756	0.078
Bradi4g02900.v3.0	Bradi4g02900	Bd4	-	2138904	2141553	2138904	2141269	2141356	2141553	40,33,22,49	3,5,4,2	27,35,35,42	1,4,3,0	160	86	2.3861e-06	6.34226e-05	0.878,0.78,0.747,0.929	0.936,0.825,0.862,1.0	-0.072
Bradi1g18660.v3.0	Bradi1g18660	Bd1	+	14968078	14968443	14968078	14968119	14968350	14968443	25,15,16,15	19,10,14,18	21,33,17,29	16,13,9,7	120	34	3.70725e-06	9.66066e-05	0.272,0.298,0.245,0.191	0.271,0.418,0.349,0.54	-0.143
Bradi4g02000.v3.0	Bradi4g02000	Bd4	+	1314287	1315233	1314287	1314453	1314564	1315233	32,26,29,22	2,2,5,2	28,15,19,26	1,0,2,1	172	86	1.11911e-05	0.000286018	0.889,0.867,0.744,0.846	0.933,1.0,0.826,0.929	-0.085
Bradi1g09310.v3.0	Bradi1g09310	Bd1	-	6678373	6678756	6678373	6678527	6678616	6678756	2,6,6,4	11,13,13,15	3,6,6,8	12,3,10,17	164	86	1.47988e-05	0.000371086	0.087,0.195,0.195,0.123	0.116,0.512,0.239,0.198	-0.116
Bradi2g27436.v3.0	Bradi2g27436	Bd2	+	26310950	26312545	26310950	26311060	26312289	26312545	11,19,15,24	2,3,1,0	8,9,20,21	4,9,0,2	172	86	1.65512e-05	0.000407344	0.733,0.76,0.882,1.0	0.5,0.333,1.0,0.84	0.175
Bradi4g02767.v3.0	Bradi4g02767	Bd4	-	2053585	2054994	2053585	2054364	2054550	2054994	3,3,2,3	1,1,0,3	3,5,4,2	4,3,2,5	172	86	1.69094e-05	0.000408593	0.6,0.6,1.0,0.333	0.273,0.455,0.5,0.167	0.285
Bradi4g00332.v3.0	Bradi4g00332	Bd4	+	139744	140192	139744	139982	140086	140192	191151153220	8,9,7,10	139147171156	7,3,6,6	172	86	2.56482e-05	0.000608686	0.923,0.893,0.916,0.917	0.908,0.961,0.934,0.929	-0.021
Bradi1g14560.v3.0	Bradi1g14560	Bd1	-	11521756	11522239	11521756	11521808	11521991	11522239	9,18,16,11	0,1,1,2	12,10,10,12	3,3,1,0	131	45	2.93108e-05	0.000683405	1.0,0.861,0.846,0.654	0.579,0.534,0.775,1.0	0.118
Bradi3g41880.v3.0	Bradi3g41880	Bd3	+	43443180	43444112	43443180	43443471	43443628	43444112	23,17,25,28	4,11,10,3	15,6,14,14	13,7,10,17	172	86	3.24015e-05	0.000742442	0.742,0.436,0.556,0.824	0.366,0.3,0.412,0.292	0.297
Bradi2g38030.v3.0	Bradi2g38030	Bd2	+	38130071	38131251	38130071	38130252	38130354	38131251	47,53,54,61	42,45,28,59	75,50,53,70	42,41,48,30	172	86	3.84598e-05	0.000866322	0.359,0.371,0.491,0.341	0.472,0.379,0.356,0.538	-0.046
Bradi2g61017.v3.0	Bradi2g61017	Bd2	+	58017865	58018464	58017865	58018207	58018324	58018464	4,2,2,0	18,6,16,11	2,1,0,0	5,4,18,19	172	86	4.10017e-05	0.000908189	0.1,0.143,0.059,0.0	0.167,0.111,0.0,0.0	0.006
Bradi2g51417.v3.0	Bradi2g51417	Bd2	-	50794164	50795164	50794164	50794307	50795031	50795164	0,5,2,7	2,4,2,1	6,1,7,8	1,1,1,0	172	86	6.25084e-05	0.00136186	0.0,0.385,0.333,0.778	0.75,0.333,0.778,1.0	-0.341
Bradi1g70000.v3.0	Bradi1g70000	Bd1	-	68683529	68684010	68683529	68683652	68683753	68684010	110,109,64,107	1,3,1,0	130,105,95,108	0,1,0,0	172	86	6.55722e-05	0.00140557	0.982,0.948,0.97,1.0	1.0,0.981,1.0,1.0	-0.02
Bradi3g09010.v3.0	Bradi3g09010	Bd3	+	7127155	7127950	7127155	7127353	7127585	7127950	55,65,37,55	171152115178	51,57,55,48	148129143131	172	86	8.05952e-05	0.00170018	0.139,0.176,0.139,0.134	0.147,0.181,0.161,0.155	-0.014
Bradi2g62532.v3.0	Bradi2g62532	Bd2	-	58929591	58929970	58929591	58929786	58929863	58929970	28,44,30,59	9,7,6,7	40,30,29,35	7,3,5,3	140	86	9.20562e-05	0.0019116	0.656,0.794,0.754,0.838	0.778,0.86,0.781,0.878	-0.064
Bradi1g19695.v3.0	Bradi1g19695	Bd1	-	15778682	15779157	15778682	15778921	15778997	15779157	1,0,2,1	30,14,17,23	0,0,0,0	8,20,36,31	138	86	0.000104296	0.00213245	0.02,0.0,0.068,0.026	0.0,0.0,0.0,0.0	0.029
Bradi4g38310.v3.0	Bradi4g38310	Bd4	-	43229785	43230867	43229785	43229975	43230689	43230867	19,19,17,21	21,22,14,17	21,14,23,26	22,12,12,16	172	86	0.000127664	0.00253231	0.311,0.302,0.378,0.382	0.323,0.368,0.489,0.448	-0.064
Bradi1g58190.v3.0	Bradi1g58190	Bd1	+	57267751	57268324	57267751	57267821	57267941	57268324	62,64,43,81	132,116,94,155	67,64,78,91	127,91,118,124	149	63	0.00012596	0.00253231	0.166,0.189,0.162,0.181	0.182,0.229,0.218,0.237	-0.042
Bradi3g01460.v3.0	Bradi3g01460	Bd3	-	926845	928743	926845	926903	926999	928743	4,7,4,6	0,2,1,1	3,8,6,6	5,0,0,4	137	51	0.000163056	0.00318678	1.0,0.566,0.598,0.691	0.183,1.0,1.0,0.358	0.078
Bradi2g13870.v3.0	Bradi2g13870	Bd2	+	12563601	12564680	12563601	12563678	12563789	12564680	65,80,47,80	3,3,2,0	84,80,92,91	3,2,2,0	156	70	0.000192776	0.00371304	0.907,0.923,0.913,1.0	0.926,0.947,0.954,1.0	-0.021
Bradi2g28880.v3.0	Bradi2g28880	Bd2	+	28138127	28139254	28138127	28138534	28138985	28139254	290302214358	1,4,4,6	335279400327	4,1,3,1	172	86	0.000235058	0.00439989	0.993,0.974,0.964,0.968	0.977,0.993,0.985,0.994	-0.012
Bradi4g21990.v3.0	Bradi4g21990	Bd4	-	25789056	25789693	25789056	25789417	25789501	25789693	73,65,52,61	5,18,11,8	38,42,45,33	5,17,8,5	154	86	0.000233612	0.00439989	0.891,0.669,0.725,0.81	0.809,0.58,0.759,0.787	0.04
Bradi5g13910.v3.0	Bradi5g13910	Bd5	-	17480705	17480959	17480705	17480836	17480943	17480959	8,14,3,4	1,3,0,1	4,4,9,8	1,3,2,2	95	9	0.000303373	0.00559976	0.431,0.307,1.0,0.275	0.275,0.112,0.299,0.275	0.263
Bradi2g31860.v3.0	Bradi2g31860	Bd2	+	31576498	31576935	31576498	31576759	31576851	31576935	31,16,20,32	6,0,3,1	23,24,19,39	3,1,1,2	161	77	0.000320474	0.00583438	0.712,1.0,0.761,0.939	0.786,0.92,0.901,0.903	-0.025
Bradi3g42877.v3.0	Bradi3g42877	Bd3	+	44026819	44028328	44026819	44028192	44028267	44028328	17,21,13,11	30,38,31,37	29,21,36,23	35,35,27,27	104	54	0.000336464	0.00596214	0.227,0.223,0.179,0.134	0.301,0.238,0.409,0.307	-0.123
Bradi1g08400.v3.0	Bradi1g08400	Bd1	-	5923781	5925149	5923781	5924075	5924332	5925149	4,11,4,4	175149115195	10,3,8,11	176138143212	172	86	0.000336392	0.00596214	0.011,0.036,0.017,0.01	0.028,0.011,0.027,0.025	-0.004
Bradi2g36730.v3.0	Bradi2g36730	Bd2	-	36808547	36809070	36808547	36808653	36808743	36809070	211202147197	3,0,1,1	277202278314	0,1,1,2	166	86	0.000380015	0.00664526	0.973,1.0,0.987,0.99	1.0,0.991,0.993,0.988	-0.005
Bradi2g17570.v3.0	Bradi2g17570	Bd2	+	15632539	15633158	15632539	15632611	15632839	15633158	1,0,0,0	35,48,29,41	2,0,1,0	40,30,35,34	151	65	0.000406618	0.00701811	0.012,0.0,0.0,0.0	0.021,0.0,0.012,0.0	-0.005
Bradi3g46247.v3.0	Bradi3g46247	Bd3	-	47904862	47906538	47904862	47906223	47906326	47906538	23,14,14,13	158,87,90,118	12,16,19,12	106116142123	172	86	0.000415965	0.00708741	0.068,0.074,0.072,0.052	0.054,0.065,0.063,0.047	0.009
Bradi5g24950.v3.0	Bradi5g24950	Bd5	-	26645002	26645405	26645002	26645157	26645298	26645405	2,1,0,4	7,8,7,15	1,3,6,4	5,8,12,10	172	86	0.000461631	0.00766885	0.125,0.059,0.0,0.118	0.091,0.158,0.2,0.167	-0.079
Bradi3g26920.v3.0	Bradi3g26920	Bd3	-	27422958	27424152	27422958	27423044	27423297	27424152	14,3,2,13	42,33,33,33	13,18,7,16	32,38,32,28	165	79	0.000458216	0.00766885	0.138,0.042,0.028,0.159	0.163,0.185,0.095,0.215	-0.073
Bradi2g47076.v3.0	Bradi2g47076	Bd2	+	47204883	47205467	47204883	47205185	47205286	47205467	12,8,5,21	2,4,1,1	16,5,15,9	12,3,5,9	172	86	0.00051431	0.0084385	0.75,0.5,0.714,0.913	0.4,0.455,0.6,0.333	0.272
Bradi2g23690.v3.0	Bradi2g23690	Bd2	-	21334076	21334391	21334076	21334110	21334253	21334391	17,12,10,14	7,12,9,7	22,10,18,12	5,8,15,5	113	27	0.000563614	0.00902462	0.367,0.193,0.21,0.323	0.513,0.23,0.223,0.364	-0.059
Bradi1g58180.v3.0	Bradi1g58180	Bd1	+	57263136	57264029	57263136	57263207	57263297	57264029	179199144199	0,0,0,1	201129164174	0,0,1,2	144	64	0.000558591	0.00902462	1.0,1.0,1.0,0.989	1.0,1.0,0.986,0.975	0.007
Bradi1g46602.v3.0	Bradi1g46602	Bd1	-	45281090	45281438	45281090	45281150	45281289	45281438	67,61,34,50	3,1,0,0	50,47,59,58	5,4,2,4	139	53	0.000615341	0.00973557	0.895,0.959,1.0,1.0	0.792,0.818,0.918,0.847	0.12
Bradi2g50830.v3.0	Bradi2g50830	Bd2	+	50346719	50348112	50346719	50346771	50346852	50348112	45,45,40,38	2,5,2,7	43,51,37,46	7,5,6,4	107	45	0.000666606	0.0104226	0.904,0.791,0.894,0.695	0.721,0.811,0.722,0.829	0.05
Bradi1g50597.v3.0	Bradi1g50597	Bd1	-	49355113	49355562	49355113	49355249	49355339	49355562	17,21,23,17	6,3,2,7	23,16,34,36	2,2,2,5	166	86	0.000719477	0.0111184	0.595,0.784,0.856,0.557	0.856,0.806,0.898,0.789	-0.139
Bradi1g72762.v3.0	Bradi1g72762	Bd1	+	70676441	70678187	70676441	70677377	70678094	70678187	7,14,7,9	71,66,42,50	7,8,12,12	83,58,80,83	172	86	0.000814213	0.0124378	0.047,0.096,0.077,0.083	0.04,0.065,0.07,0.067	0.015
Bradi2g28380.v3.0	Bradi2g28380	Bd2	+	27603713	27604031	27603713	27603834	27603947	27604031	45,53,23,40	45,41,40,30	52,31,58,41	58,38,49,52	163	77	0.000895547	0.0135248	0.321,0.379,0.214,0.386	0.298,0.278,0.359,0.271	0.023
Bradi4g16280.v3.0	Bradi4g16280	Bd4	-	17087923	17088355	17087923	17088043	17088172	17088355	13,25,15,32	180,144,86,96	39,21,25,33	146,99,127,153	172	86	0.000931284	0.0139065	0.035,0.08,0.08,0.143	0.118,0.096,0.09,0.097	-0.016
Bradi3g24826.v3.0	Bradi3g24826	Bd3	+	24677142	24678023	24677142	24677218	24677553	24678023	9,9,13,5	2,0,3,0	13,14,17,13	1,0,2,1	155	69	0.00097643	0.0142602	0.667,1.0,0.659,1.0	0.853,1.0,0.791,0.853	-0.043
Bradi2g30567.v3.0	Bradi2g30567	Bd2	-	29978691	29979521	29978691	29978878	29978965	29979521	2,0,0,5	77,55,43,60	1,7,6,1	52,56,80,83	160	86	0.000969051	0.0142602	0.014,0.0,0.0,0.043	0.01,0.063,0.039,0.006	-0.015
Bradi1g46940.v3.0	Bradi1g46940	Bd1	+	45637020	45638232	45637020	45637329	45637723	45638232	12,13,11,9	2,0,1,2	18,9,10,16	0,8,2,4	172	86	0.00106194	0.0153405	0.75,1.0,0.846,0.692	1.0,0.36,0.714,0.667	0.137
Bradi1g18810.v3.0	Bradi1g18810	Bd1	-	15068211	15068945	15068211	15068736	15068840	15068945	27,11,10,28	18,19,17,19	20,14,8,18	33,22,26,35	172	86	0.00114532	0.016367	0.429,0.224,0.227,0.424	0.233,0.241,0.133,0.205	0.123
Bradi3g48000.v3.0	Bradi3g48000	Bd3	+	49324084	49324884	49324084	49324154	49324809	49324884	12,14,15,9	8,11,10,14	15,13,13,17	8,8,11,7	131	45	0.00125135	0.017692	0.34,0.304,0.34,0.181	0.392,0.358,0.289,0.455	-0.082
Bradi3g36200.v3.0	Bradi3g36200	Bd3	+	38241025	38241371	38241025	38241143	38241354	38241371	1,1,1,1	5,5,3,8	4,4,4,1	8,4,2,4	96	10	0.00132083	0.0184776	0.02,0.02,0.034,0.013	0.05,0.094,0.172,0.025	-0.064
Bradi2g17330.v3.0	Bradi2g17330	Bd2	+	15420625	15421318	15420625	15421075	15421212	15421318	15,12,12,7	23,17,15,22	18,20,26,16	17,16,13,11	172	86	0.00148929	0.0204048	0.246,0.261,0.286,0.137	0.346,0.385,0.5,0.421	-0.18
Bradi2g10880.v3.0	Bradi2g10880	Bd2	-	9107002	9107344	9107002	9107104	9107239	9107344	34,29,38,47	18,19,8,28	26,44,26,35	15,17,26,23	172	86	0.00148524	0.0204048	0.486,0.433,0.704,0.456	0.464,0.564,0.333,0.432	0.072
Bradi4g32480.v3.0	Bradi4g32480	Bd4	-	38032195	38032887	38032195	38032553	38032663	38032887	357268183376	28,20,20,14	285232290311	16,13,17,23	172	86	0.00157317	0.0213341	0.864,0.87,0.821,0.931	0.899,0.899,0.895,0.871	-0.02
Bradi3g24674.v3.0	Bradi3g24674	Bd3	+	24381774	24383136	24381774	24382907	24382992	24383136	128,180,89,160	2,2,0,0	184155154158	1,1,0,0	156	86	0.00183032	0.0245707	0.972,0.98,1.0,1.0	0.99,0.988,1.0,1.0	-0.006
Bradi2g04480.v3.0	Bradi2g04480	Bd2	-	3157268	3158006	3157268	3157396	3157681	3158006	1,5,0,1	95,103,53,91	1,1,1,1	96,49,88,117	172	86	0.00190179	0.0252748	0.005,0.024,0.0,0.005	0.005,0.01,0.006,0.004	0.002
Bradi1g37940.v3.0	Bradi1g37940	Bd1	+	34115796	34116324	34115796	34115822	34115902	34116324	192184146204	1,0,0,1	178163179214	4,6,2,3	79	19	0.0022287	0.0290387	0.979,1.0,1.0,0.98	0.915,0.867,0.956,0.945	0.069
Bradi3g34750.v3.0	Bradi3g34750	Bd3	-	36872259	36872568	36872259	36872400	36872474	36872568	5,2,1,3	9,10,5,4	0,4,1,2	24,4,15,9	134	86	0.00222144	0.0290387	0.263,0.114,0.114,0.325	0.0,0.391,0.041,0.125	0.065
Bradi1g51420.v3.0	Bradi1g51420	Bd1	+	50014934	50015207	50014934	50015019	50015145	50015207	2,1,0,3	21,34,22,23	0,0,0,2	18,20,32,31	133	47	0.00225373	0.0290796	0.033,0.01,0.0,0.044	0.0,0.0,0.0,0.022	0.016
Bradi3g16400.v3.0	Bradi3g16400	Bd3	+	14622860	14623427	14622860	14622970	14623140	14623427	64,31,39,47	432360273394	55,34,51,54	356337323411	172	86	0.00249921	0.031937	0.069,0.041,0.067,0.056	0.072,0.048,0.073,0.062	-0.005
Bradi2g42830.v3.0	Bradi2g42830	Bd2	-	43034829	43035406	43034829	43034979	43035258	43035406	4,4,2,9	99,65,53,70	13,7,16,13	81,69,80,90	172	86	0.00258269	0.0326895	0.02,0.03,0.019,0.06	0.074,0.048,0.091,0.067	-0.038
Bradi1g78640.v3.0	Bradi1g78640	Bd1	+	74796879	74797367	74796879	74797077	74797278	74797367	42,38,39,28	3,5,3,5	34,34,28,49	9,2,5,4	168	82	0.00281491	0.0352926	0.872,0.788,0.864,0.732	0.648,0.892,0.732,0.857	0.032
Bradi3g29007.v3.0	Bradi3g29007	Bd3	-	30593079	30593524	30593079	30593205	30593325	30593524	2,6,8,1	128173106153	3,3,1,4	132138147201	172	86	0.0028993	0.036011	0.008,0.017,0.036,0.003	0.011,0.011,0.003,0.01	0.007
Bradi3g00350.v3.0	Bradi3g00350	Bd3	-	126714	127308	126714	127016	127119	127308	7,21,4,18	45,45,38,59	17,11,19,13	50,42,34,42	172	86	0.00292856	0.0360376	0.072,0.189,0.05,0.132	0.145,0.116,0.218,0.134	-0.042
Bradi1g18660.v3.0	Bradi1g18660	Bd1	+	14971657	14972389	14971657	14971786	14971872	14972389	61,50,39,66	48,46,46,74	71,69,51,55	50,54,52,66	158	86	0.00300626	0.0366543	0.409,0.372,0.316,0.327	0.436,0.41,0.348,0.312	-0.021
Bradi2g62510.v3.0	Bradi2g62510	Bd2	+	58910704	58912149	58910704	58910958	58911166	58912149	90,86,51,54	6,3,3,2	94,84,109,130	4,2,3,2	172	86	0.00325828	0.039366	0.882,0.935,0.895,0.931	0.922,0.955,0.948,0.97	-0.038
Bradi1g70000.v3.0	Bradi1g70000	Bd1	-	68681451	68682735	68681451	68681755	68681835	68682735	92,82,72,81	8,10,6,5	64,73,97,113	3,2,2,11	146	86	0.00373333	0.044699	0.871,0.828,0.876,0.905	0.926,0.956,0.966,0.858	-0.057
Bradi2g11664.v3.0	Bradi2g11664	Bd2	+	10036391	10037216	10036391	10036448	10036781	10037216	15,19,13,14	88,95,71,106	19,23,30,19	98,89,85,109	136	50	0.00386822	0.0459006	0.059,0.068,0.063,0.046	0.067,0.087,0.115,0.06	-0.023
Bradi2g05670.v3.0	Bradi2g05670	Bd2	-	4153303	4153973	4153303	4153536	4153628	4153973	31,32,14,34	15,5,14,10	38,23,36,22	15,27,21,11	170	86	0.00501489	0.0589804	0.511,0.764,0.336,0.632	0.562,0.301,0.464,0.503	0.103
Bradi2g62510.v3.0	Bradi2g62510	Bd2	+	58910704	58912149	58910704	58910900	58911166	58912149	99,90,66,63	0,0,0,3	111100119164	1,0,1,0	172	86	0.005085	0.0592804	1.0,1.0,1.0,0.913	0.982,1.0,0.983,1.0	-0.013
Bradi1g41221.v3.0	Bradi1g41221	Bd1	+	37854880	37855399	37854880	37854923	37855220	37855399	27,25,24,40	5,5,9,8	37,36,45,43	5,1,4,3	122	36	0.00523573	0.0605068	0.614,0.596,0.44,0.596	0.686,0.914,0.769,0.809	-0.233
Bradi2g36980.v3.0	Bradi2g36980	Bd2	-	37130036	37130357	37130036	37130123	37130224	37130357	7,3,3,2	90,90,62,73	9,1,1,1	92,66,78,97	166	80	0.005942	0.0680768	0.036,0.016,0.023,0.013	0.045,0.007,0.006,0.005	0.006
Bradi4g42517.v3.0	Bradi4g42517	Bd4	+	46413876	46414323	46413876	46413981	46414075	46414323	84,44,72,60	1,0,1,0	68,63,79,64	1,2,0,2	172	86	0.00632623	0.0696976	0.977,1.0,0.973,1.0	0.971,0.94,1.0,0.941	0.024
Bradi3g55430.v3.0	Bradi3g55430	Bd3	-	55428864	55429717	55428864	55428948	55429032	55429717	33,42,27,38	4,1,7,5	45,39,40,48	4,6,3,4	145	77	0.00624512	0.0696976	0.814,0.957,0.672,0.801	0.857,0.775,0.876,0.864	-0.032
Bradi5g01720.v3.0	Bradi5g01720	Bd5	+	1754873	1755301	1754873	1754932	1755044	1755301	156147105165	2,4,1,0	141136168166	1,1,0,0	138	52	0.00622943	0.0696976	0.967,0.933,0.975,1.0	0.982,0.981,1.0,1.0	-0.022
Bradi4g08630.v3.0	Bradi4g08630	Bd4	+	7746858	7747871	7746858	7746977	7747065	7747871	72,56,61,85	10,3,12,6	58,67,89,67	2,8,6,10	162	86	0.00620132	0.0696976	0.793,0.908,0.73,0.883	0.939,0.816,0.887,0.781	-0.027
Bradi2g25750.v3.0	Bradi2g25750	Bd2	+	23916966	23917721	23916966	23917575	23917661	23917721	4,13,9,10	4,1,2,2	3,4,4,6	4,1,1,6	125	53	0.00634568	0.0696976	0.298,0.846,0.656,0.679	0.241,0.629,0.629,0.298	0.17
Bradi4g45310.v3.0	Bradi4g45310	Bd4	-	48379612	48380940	48379612	48380291	48380445	48380940	3,3,2,1	35,34,19,22	9,9,2,10	34,22,33,43	172	86	0.00652604	0.071091	0.041,0.042,0.05,0.022	0.117,0.17,0.029,0.104	-0.066
Bradi3g55560.v3.0	Bradi3g55560	Bd3	-	55534604	55535247	55534604	55535041	55535190	55535247	160146143200	238174159236	119137139128	157157144152	136	50	0.00687806	0.0743166	0.198,0.236,0.248,0.238	0.218,0.243,0.262,0.236	-0.01
Bradi5g19030.v3.0	Bradi5g19030	Bd5	+	22236300	22236503	22236300	22236378	22236478	22236503	4,1,1,3	2,1,1,5	1,2,3,3	3,0,0,0	89	3	0.00702832	0.0753278	0.063,0.033,0.033,0.02	0.011,1.0,1.0,1.0	-0.716
Bradi1g63850.v3.0	Bradi1g63850	Bd1	-	63314422	63315368	63314422	63315040	63315191	63315368	54,60,60,58	17,7,11,7	64,55,66,59	16,7,5,6	172	86	0.00729661	0.0775775	0.614,0.811,0.732,0.806	0.667,0.797,0.868,0.831	-0.05
Bradi1g66627.v3.0	Bradi1g66627	Bd1	-	65615799	65616009	65615799	65615851	65615949	65616009	38,17,16,40	5,5,1,9	28,28,35,37	5,1,3,3	98	12	0.00752345	0.0793545	0.482,0.294,0.662,0.352	0.407,0.774,0.588,0.602	-0.145
Bradi5g07160.v3.0	Bradi5g07160	Bd5	+	9704065	9704536	9704065	9704304	9704417	9704536	10,28,18,12	34,84,47,60	2,2,3,1	20,17,16,12	172	86	0.00840026	0.0877623	0.128,0.143,0.161,0.091	0.048,0.056,0.086,0.04	0.073
Bradi1g60730.v3.0	Bradi1g60730	Bd1	+	60331007	60331903	60331007	60331280	60331449	60331903	35,31,16,20	498535336488	52,26,30,30	543425620649	172	86	0.00845265	0.0877623	0.034,0.028,0.023,0.02	0.046,0.03,0.024,0.023	-0.005
Bradi1g69420.v3.0	Bradi1g69420	Bd1	+	68065697	68065995	68065697	68065832	68065917	68065995	18,20,8,10	4,2,5,0	26,12,18,21	1,0,3,2	141	71	0.00882585	0.0909268	0.694,0.834,0.446,1.0	0.929,1.0,0.751,0.841	-0.137
Bradi1g12870.v3.0	Bradi1g12870	Bd1	+	9755384	9756477	9755384	9755616	9755828	9756477	50,41,26,64	2,4,2,5	53,56,46,50	2,6,5,6	172	86	0.00900487	0.0920575	0.926,0.837,0.867,0.865	0.93,0.824,0.821,0.806	0.028
Bradi4g41190.v3.0	Bradi4g41190	Bd4	-	45294878	45295854	45294878	45295606	45295704	45295854	0,0,4,1	6,4,3,1	2,0,4,3	9,9,8,10	172	86	0.00975655	0.0989806	0.0,0.0,0.4,0.333	0.1,0.0,0.2,0.13	0.076
Bradi4g17280.v3.0	Bradi4g17280	Bd4	-	18402722	18403313	18402722	18402849	18402961	18403313	0,0,0,0	37,25,13,32	4,1,0,0	25,23,20,23	172	86	0.0101943	0.100357	0.0,0.0,0.0,0.0	0.074,0.021,0.0,0.0	-0.024
Bradi3g47847.v3.0	Bradi3g47847	Bd3	-	49182166	49182817	49182166	49182446	49182533	49182817	4,7,3,5	3,1,5,1	2,4,6,2	3,4,2,9	160	86	0.0100022	0.100357	0.417,0.79,0.244,0.729	0.264,0.35,0.617,0.107	0.211
Bradi5g08510.v3.0	Bradi5g08510	Bd5	-	11355085	11355689	11355085	11355422	11355506	11355689	0,5,5,3	1,4,2,7	10,4,8,7	3,2,1,2	154	86	0.0101347	0.100357	0.0,0.411,0.583,0.193	0.651,0.528,0.817,0.662	-0.368
Bradi5g17830.v3.0	Bradi5g17830	Bd5	-	21133156	21133445	21133156	21133266	21133344	21133445	15,14,7,16	1,2,0,2	24,20,19,13	5,5,3,8	142	86	0.0100838	0.100357	0.901,0.809,1.0,0.829	0.744,0.708,0.793,0.496	0.199
Bradi3g07790.v3.0	Bradi3g07790	Bd3	-	5970871	5971100	5970871	5970965	5971040	5971100	88,112,91,124	5,5,5,2	122115115105	2,1,1,1	103	53	0.0105983	0.103567	0.901,0.92,0.904,0.97	0.969,0.983,0.983,0.982	-0.055
Bradi1g36960.v3.0	Bradi1g36960	Bd1	+	32888305	32888867	32888305	32888552	32888714	32888867	44,62,59,71	2,1,0,0	48,39,57,51	3,4,0,0	172	86	0.0114867	0.11143	0.917,0.969,1.0,1.0	0.889,0.83,1.0,1.0	0.042
Bradi1g35110.v3.0	Bradi1g35110	Bd1	+	30791110	30791619	30791110	30791248	30791368	30791619	128,111,83,119	36,30,15,30	109,89,91,129	20,15,32,29	172	86	0.0120322	0.115875	0.64,0.649,0.735,0.665	0.732,0.748,0.587,0.69	-0.017
Bradi1g78740.v3.0	Bradi1g78740	Bd1	-	74872385	74872618	74872385	74872462	74872539	74872618	4,1,2,8	2,0,4,0	2,4,7,3	0,0,0,4	110	56	0.0121234	0.115913	0.505,1.0,0.203,1.0	1.0,1.0,1.0,0.276	-0.142
Bradi2g59137.v3.0	Bradi2g59137	Bd2	-	56712912	56713303	56712912	56713120	56713201	56713303	73,54,69,78	5,17,13,9	50,63,57,42	9,4,9,6	148	86	0.0122644	0.116424	0.895,0.649,0.755,0.834	0.763,0.901,0.786,0.803	-0.03
Bradi1g12960.v3.0	Bradi1g12960	Bd1	+	9833661	9834217	9833661	9833786	9833880	9834217	114,125,81,92	6,4,7,3	118,98,121,178	7,2,10,2	172	86	0.0139703	0.131677	0.905,0.94,0.853,0.939	0.894,0.961,0.858,0.978	-0.013
Bradi2g51600.v3.0	Bradi2g51600	Bd2	-	50962241	50962770	50962241	50962509	50962623	50962770	44,41,45,61	23,12,10,12	37,44,49,58	19,23,14,23	172	86	0.0149422	0.139847	0.489,0.631,0.692,0.718	0.493,0.489,0.636,0.558	0.089
Bradi2g19980.v3.0	Bradi2g19980	Bd2	+	17564606	17565170	17564606	17564846	17564937	17565170	20,21,17,17	40,27,22,18	32,15,26,24	26,24,21,32	168	86	0.0150779	0.14013	0.204,0.285,0.283,0.326	0.387,0.242,0.388,0.277	-0.049
Bradi1g11500.v3.0	Bradi1g11500	Bd1	+	8559617	8560724	8559617	8559846	8560584	8560724	43,31,34,52	185215156201	39,29,46,56	245200232286	172	86	0.0155936	0.143916	0.104,0.067,0.098,0.115	0.074,0.068,0.09,0.089	0.016
Bradi3g20101.v3.0	Bradi3g20101	Bd3	+	19174772	19175676	19174772	19175428	19175505	19175676	40,34,55,55	0,6,2,2	41,52,50,39	1,2,1,0	140	86	0.0162597	0.149028	1.0,0.777,0.944,0.944	0.962,0.941,0.968,1.0	-0.051
Bradi1g21330.v3.0	Bradi1g21330	Bd1	-	17161530	17162891	17161530	17162078	17162645	17162891	24,23,18,32	326452292373	12,13,16,17	335287360381	172	86	0.0163744	0.149052	0.036,0.025,0.03,0.041	0.018,0.022,0.022,0.022	0.012
Bradi4g29160.v3.0	Bradi4g29160	Bd4	+	34475815	34476843	34475815	34476271	34476496	34476843	54,62,58,57	8,3,0,2	77,53,73,108	1,1,3,0	172	86	0.0166577	0.150599	0.771,0.912,1.0,0.934	0.975,0.964,0.924,1.0	-0.061
Bradi5g11370.v3.0	Bradi5g11370	Bd5	-	15081587	15082679	15081587	15082112	15082293	15082679	4,2,1,1	76,71,52,95	0,4,2,7	65,54,81,87	172	86	0.0171654	0.154141	0.026,0.014,0.01,0.005	0.0,0.036,0.012,0.039	-0.008
Bradi5g21820.v3.0	Bradi5g21820	Bd5	-	24493390	24495889	24493390	24495415	24495811	24495889	2,7,15,6	1,1,0,0	6,9,3,10	1,1,0,1	157	71	0.0174125	0.15531	0.475,0.76,1.0,1.0	0.731,0.803,1.0,0.819	-0.029
Bradi1g04210.v3.0	Bradi1g04210	Bd1	+	2853215	2853952	2853215	2853573	2853660	2853952	2,3,2,3	0,0,1,0	7,1,4,0	2,2,0,2	160	86	0.0179081	0.158666	1.0,1.0,0.518,1.0	0.653,0.212,1.0,0.0	0.413
Bradi3g60140.v3.0	Bradi3g60140	Bd3	-	58924031	58925111	58924031	58924796	58924901	58925111	20,56,30,53	5,1,6,2	50,38,40,44	8,9,4,6	172	86	0.0185484	0.163251	0.667,0.966,0.714,0.93	0.758,0.679,0.833,0.786	0.055
Bradi2g48830.v3.0	Bradi2g48830	Bd2	+	48804680	48806120	48804680	48804902	48805518	48806120	20,27,12,27	234203170208	16,12,12,21	214200215247	172	86	0.0188038	0.16441	0.041,0.062,0.034,0.061	0.036,0.029,0.027,0.041	0.016
Bradi1g67290.v3.0	Bradi1g67290	Bd1	-	66175312	66175543	66175312	66175363	66175443	66175543	7,9,5,11	2,4,0,3	8,6,3,5	3,1,3,1	104	44	0.019447	0.168922	0.597,0.488,1.0,0.608	0.53,0.717,0.297,0.679	0.118
Bradi4g09125.v3.0	Bradi4g09125	Bd4	+	8445110	8445986	8445110	8445392	8445619	8445986	5083,3468,3587,4493	2824,2204,2237,2589	4018,4111,4187,4038	2655,2498,2743,2796	172	86	0.0195989	0.169136	0.474,0.44,0.445,0.465	0.431,0.451,0.433,0.419	0.023
Bradi5g24100.v3.0	Bradi5g24100	Bd5	-	26026000	26027123	26026000	26026026	26026353	26027123	5,6,4,11	0,4,2,1	4,6,1,3	4,2,3,3	105	19	0.0200321	0.171759	1.0,0.213,0.266,0.666	0.153,0.352,0.057,0.153	0.357
Bradi1g78560.v3.0	Bradi1g78560	Bd1	-	74754776	74755240	74754776	74754869	74755117	74755240	37,37,23,45	132,138,96,182	32,28,28,39	152123183186	172	86	0.0202448	0.172471	0.123,0.118,0.107,0.11	0.095,0.102,0.071,0.095	0.024
Bradi3g13800.v3.0	Bradi3g13800	Bd3	-	12337673	12337979	12337673	12337746	12337848	12337979	14,8,11,6	134,133,101,96	1,6,10,4	117,84,131,183	152	66	0.0220417	0.18598	0.043,0.025,0.045,0.026	0.004,0.03,0.032,0.009	0.016
Bradi3g57320.v3.0	Bradi3g57320	Bd3	+	56722037	56722325	56722037	56722144	56722256	56722325	4,11,2,10	97,69,54,88	5,11,6,9	107,87,106,104	148	62	0.0221104	0.18598	0.017,0.063,0.015,0.045	0.019,0.05,0.023,0.035	0.003
Bradi4g26810.v3.0	Bradi4g26810	Bd4	-	31755468	31755945	31755468	31755678	31755815	31755945	60,44,51,74	226204210235	86,68,79,88	274247286284	172	86	0.0222837	0.186258	0.117,0.097,0.108,0.136	0.136,0.121,0.121,0.134	-0.013
Bradi2g56890.v3.0	Bradi2g56890	Bd2	+	54948550	54949707	54948550	54948670	54949024	54949707	20,19,10,12	224154145144	30,14,27,30	218171222269	172	86	0.0229421	0.190563	0.043,0.058,0.033,0.04	0.064,0.039,0.057,0.053	-0.01
Bradi2g15300.v3.0	Bradi2g15300	Bd2	-	13662788	13663523	13662788	13663268	13663364	13663523	22,20,9,14	228266172254	37,17,31,20	294219282342	172	86	0.0233615	0.192841	0.046,0.036,0.025,0.027	0.059,0.037,0.052,0.028	-0.011
Bradi3g47890.v3.0	Bradi3g47890	Bd3	-	49217308	49218152	49217308	49217519	49218104	49218152	121106106138	641576554602	128108101105	746653746682	127	41	0.0240457	0.197264	0.057,0.056,0.058,0.069	0.052,0.051,0.042,0.047	0.012
Bradi5g26560.v3.0	Bradi5g26560	Bd5	-	27697863	27698714	27697863	27697978	27698619	27698714	16,18,9,16	178224118180	21,12,12,25	189149191168	172	86	0.025882	0.211025	0.043,0.039,0.037,0.043	0.053,0.039,0.03,0.069	-0.007
Bradi4g22610.v3.0	Bradi4g22610	Bd4	+	26890781	26891211	26890781	26890877	26891049	26891211	12,11,16,11	180188176121	12,14,17,14	98119140139	172	86	0.0262091	0.212389	0.032,0.028,0.043,0.043	0.058,0.056,0.057,0.048	-0.018
Bradi3g47890.v3.0	Bradi3g47890	Bd3	-	49216569	49217519	49216569	49217196	49217308	49217519	130,107,93,95	640776573744	139117151120	714587786770	172	86	0.0271155	0.218403	0.092,0.064,0.075,0.06	0.089,0.091,0.088,0.072	-0.012
Bradi1g69160.v3.0	Bradi1g69160	Bd1	+	67867384	67868178	67867384	67867883	67868092	67868178	46,67,37,97	21,31,26,38	37,44,29,25	18,23,13,16	165	79	0.0274576	0.219826	0.512,0.509,0.405,0.55	0.496,0.478,0.516,0.428	0.015
Bradi2g09570.v3.0	Bradi2g09570	Bd2	-	7879760	7880871	7879760	7880341	7880419	7880871	18,21,12,7	12,13,5,10	16,7,11,8	12,7,10,12	142	86	0.0276723	0.220219	0.476,0.495,0.592,0.298	0.447,0.377,0.4,0.288	0.087
Bradi4g36720.v3.0	Bradi4g36720	Bd4	-	41811610	41812675	41811610	41811743	41811959	41812675	8,12,4,11	10,13,15,19	8,13,7,8	13,19,19,24	172	86	0.0287453	0.223851	0.286,0.316,0.118,0.224	0.235,0.255,0.156,0.143	0.039
Bradi4g20090.v3.0	Bradi4g20090	Bd4	-	23019295	23019933	23019295	23019521	23019647	23019933	31,9,10,13	20,13,3,8	18,12,16,17	5,8,8,4	172	86	0.0285071	0.223851	0.437,0.257,0.625,0.448	0.643,0.429,0.5,0.68	-0.121
Bradi1g41830.v3.0	Bradi1g41830	Bd1	+	38675443	38675984	38675443	38675641	38675757	38675984	43,38,49,56	228178170234	54,50,53,44	169153196197	172	86	0.0288025	0.223851	0.086,0.096,0.126,0.107	0.138,0.14,0.119,0.1	-0.021
Bradi1g30180.v3.0	Bradi1g30180	Bd1	-	25594638	25595148	25594638	25594872	25594968	25595148	86,63,66,78	2,3,5,6	93,77,93,80	1,1,1,6	172	86	0.0285156	0.223851	0.956,0.913,0.868,0.867	0.979,0.975,0.979,0.87	-0.05
Bradi3g56750.v3.0	Bradi3g56750	Bd3	-	56278766	56279261	56278766	56279056	56279170	56279261	39,31,17,30	9,3,3,4	37,44,33,42	6,3,4,6	170	84	0.0290559	0.224507	0.682,0.836,0.737,0.787	0.753,0.879,0.803,0.776	-0.042
Bradi5g07700.v3.0	Bradi5g07700	Bd5	+	10268367	10268710	10268367	10268478	10268625	10268710	14,30,13,23	3,2,3,0	22,14,23,23	6,8,1,5	164	78	0.0296063	0.227438	0.689,0.877,0.673,1.0	0.636,0.454,0.916,0.686	0.137
Bradi3g22740.v3.0	Bradi3g22740	Bd3	+	22005914	22006122	22005914	22006010	22006101	22006122	29,19,19,29	80,57,74,104	31,40,34,18	77,61,68,70	96	14	0.0298163	0.227735	0.05,0.046,0.036,0.039	0.055,0.087,0.068,0.036	-0.019
Bradi1g37780.v3.0	Bradi1g37780	Bd1	+	33824044	33824341	33824044	33824066	33824150	33824341	37,23,15,29	2,5,1,5	27,30,28,37	4,6,4,10	83	15	0.0302615	0.229814	0.77,0.454,0.731,0.512	0.55,0.475,0.559,0.401	0.12
Bradi5g09056.v3.0	Bradi5g09056	Bd5	+	12335202	12335529	12335202	12335302	12335424	12335529	25,28,19,25	5,1,2,4	19,30,21,40	1,0,2,1	172	86	0.0305284	0.230524	0.714,0.933,0.826,0.758	0.905,1.0,0.84,0.952	-0.117
Bradi2g43070.v3.0	Bradi2g43070	Bd2	+	43295886	43296150	43295886	43295995	43296064	43296150	1,5,2,2	7,1,1,6	3,1,2,3	3,4,4,3	117	79	0.0309718	0.232551	0.088,0.771,0.575,0.184	0.403,0.144,0.252,0.403	0.104
Bradi4g35860.v3.0	Bradi4g35860	Bd4	+	41077202	41077834	41077202	41077636	41077694	41077834	66,76,53,71	1,1,0,0	92,44,92,74	1,0,2,2	102	86	0.0327849	0.244781	0.982,0.985,1.0,1.0	0.987,1.0,0.975,0.969	0.009
Bradi1g67640.v3.0	Bradi1g67640	Bd1	+	66478013	66478387	66478013	66478117	66478218	66478387	24,21,10,24	2,1,1,5	22,11,18,25	6,2,6,4	172	86	0.0336324	0.249707	0.857,0.913,0.833,0.706	0.647,0.733,0.6,0.758	0.143
Bradi5g01518.v3.0	Bradi5g01518	Bd5	-	1478054	1479214	1478054	1478148	1478623	1479214	58,42,36,66	3,5,4,9	57,43,49,56	11,10,7,12	172	86	0.0347726	0.256737	0.906,0.808,0.818,0.786	0.722,0.683,0.778,0.7	0.109
Bradi2g21186.v3.0	Bradi2g21186	Bd2	+	18571343	18571817	18571343	18571375	18571506	18571817	94,88,93,141	8,7,9,15	74,66,116,47	17,8,11,11	111	25	0.035381	0.259787	0.726,0.739,0.699,0.679	0.495,0.65,0.704,0.49	0.126
Bradi3g48470.v3.0	Bradi3g48470	Bd3	-	49648622	49649378	49648622	49649062	49649276	49649378	7,14,7,8	91,77,76,98	6,5,7,8	99,91,88,94	172	86	0.0385495	0.281496	0.037,0.083,0.044,0.039	0.029,0.027,0.038,0.041	0.017
Bradi2g31860.v3.0	Bradi2g31860	Bd2	+	31581161	31582301	31581161	31581348	31581509	31582301	3,7,2,3	2,2,1,2	5,1,4,1	5,3,5,4	172	86	0.0392804	0.285266	0.429,0.636,0.5,0.429	0.333,0.143,0.286,0.111	0.28
Bradi3g40560.v3.0	Bradi3g40560	Bd3	+	42469255	42469693	42469255	42469336	42469578	42469693	33,42,27,47	3,2,0,2	32,30,33,42	1,2,6,2	160	74	0.040284	0.290964	0.836,0.907,1.0,0.916	0.937,0.874,0.718,0.907	0.056
Bradi2g02600.v3.0	Bradi2g02600	Bd2	-	1724025	1725550	1724025	1724545	1724626	1725550	180196149195	12,16,10,18	192137166180	14,8,16,8	148	86	0.0410776	0.295093	0.897,0.877,0.896,0.863	0.889,0.909,0.858,0.929	-0.013
Bradi1g15910.v3.0	Bradi1g15910	Bd1	+	12853106	12853638	12853106	12853383	12853472	12853638	17,9,9,18	7,5,3,4	21,21,24,21	7,7,8,4	164	86	0.0418707	0.298836	0.56,0.486,0.611,0.702	0.611,0.611,0.611,0.734	-0.052
Bradi1g32500.v3.0	Bradi1g32500	Bd1	+	27953929	27954638	27953929	27954092	27954517	27954638	37,31,23,41	24,20,16,18	29,25,36,33	11,10,18,18	172	86	0.0420483	0.298836	0.435,0.437,0.418,0.532	0.569,0.556,0.5,0.478	-0.07
Bradi3g41920.v3.0	Bradi3g41920	Bd3	-	43461550	43461844	43461550	43461643	43461754	43461844	199215139196	31,42,32,40	181162194218	31,27,30,27	169	83	0.0444506	0.314228	0.759,0.715,0.681,0.706	0.741,0.747,0.761,0.799	-0.047
Bradi4g27960.v3.0	Bradi4g27960	Bd4	+	33194618	33194937	33194618	33194730	33194802	33194937	8,7,4,10	3,1,0,4	9,8,14,10	1,1,0,1	130	86	0.0488866	0.343758	0.638,0.822,1.0,0.623	0.856,0.841,1.0,0.869	-0.121
Bradi5g15285.v3.0	Bradi5g15285	Bd5	+	18784710	18785082	18784710	18784866	18784965	18785082	51,54,42,65	1,2,0,2	54,37,62,57	1,1,6,3	172	86	0.0534255	0.364775	0.962,0.931,1.0,0.942	0.964,0.949,0.838,0.905	0.045
Bradi5g01518.v3.0	Bradi5g01518	Bd5	-	1476863	1477955	1476863	1477398	1477497	1477955	43,38,27,42	4,6,1,5	41,30,40,44	11,6,8,7	172	86	0.0527969	0.364775	0.843,0.76,0.931,0.808	0.651,0.714,0.714,0.759	0.126
Bradi3g26787.v3.0	Bradi3g26787	Bd3	+	27275482	27276040	27275482	27275559	27275654	27276040	0,0,0,1	53,38,27,41	1,1,0,0	37,33,32,46	156	70	0.053397	0.364775	0.0,0.0,0.0,0.011	0.012,0.013,0.0,0.0	-0.004
Bradi4g08050.v3.0	Bradi4g08050	Bd4	+	7033879	7034790	7033879	7034374	7034478	7034790	224196180192	2,0,1,5	191195180181	6,3,6,2	172	86	0.0523493	0.364775	0.982,1.0,0.989,0.95	0.941,0.97,0.938,0.978	0.024
Bradi1g66130.v3.0	Bradi1g66130	Bd1	+	65190849	65193050	65190849	65192036	65192130	65193050	1,0,0,3	5,2,1,1	2,4,4,1	1,3,0,0	172	86	0.0535223	0.364775	0.091,0.0,0.0,0.6	0.5,0.4,1.0,1.0	-0.552
Bradi4g43061.v3.0	Bradi4g43061	Bd4	-	46825624	46825876	46825624	46825663	46825723	46825876	6,4,4,9	16,15,9,12	4,7,9,2	15,16,22,14	53	32	0.0534032	0.364775	0.185,0.139,0.212,0.312	0.139,0.209,0.198,0.079	0.056
Bradi3g59200.v3.0	Bradi3g59200	Bd3	+	58197006	58197684	58197006	58197125	58197446	58197684	48,67,37,68	4,6,2,2	59,47,53,54	4,10,5,9	172	86	0.0540402	0.366426	0.857,0.848,0.902,0.944	0.881,0.701,0.841,0.75	0.095
Bradi1g76560.v3.0	Bradi1g76560	Bd1	-	73338044	73338917	73338044	73338762	73338847	73338917	70,73,57,73	2,0,3,0	65,59,63,67	2,4,5,2	133	63	0.0547014	0.369026	0.943,1.0,0.9,1.0	0.939,0.875,0.856,0.941	0.058
Bradi3g01470.v3.0	Bradi3g01470	Bd3	+	940724	941921	940724	941339	941468	941921	46,49,45,64	2061,1869,1637,2195	61,54,31,46	1592,1262,1410,1465	172	86	0.0558353	0.372825	0.011,0.013,0.014,0.014	0.019,0.021,0.011,0.015	-0.004
Bradi1g34717.v3.0	Bradi1g34717	Bd1	+	30447270	30447696	30447270	30447464	30447572	30447696	23,20,12,29	3,0,15,3	37,28,26,25	3,4,3,2	172	86	0.0558239	0.372825	0.793,1.0,0.286,0.829	0.86,0.778,0.813,0.862	-0.101
Bradi3g10920.v3.0	Bradi3g10920	Bd3	-	9182604	9183362	9182604	9183002	9183216	9183362	57,79,44,64	4,3,4,2	80,61,74,79	4,6,4,6	172	86	0.0561061	0.372825	0.877,0.929,0.846,0.941	0.909,0.836,0.902,0.868	0.019
Bradi1g25430.v3.0	Bradi1g25430	Bd1	-	20687233	20688363	20687233	20687940	20688064	20688363	521371414514	8113,6111,6322,7357	447442435449	6053,5915,6232,6309	172	86	0.0578869	0.382744	0.031,0.029,0.032,0.034	0.036,0.036,0.034,0.034	-0.004
Bradi3g51757.v3.0	Bradi3g51757	Bd3	-	52535964	52537029	52535964	52536071	52536969	52537029	230140161291	36,16,32,36	173150174191	31,39,34,31	139	53	0.0586187	0.383765	0.709,0.769,0.657,0.755	0.68,0.595,0.661,0.701	0.063
Bradi5g16490.v3.0	Bradi5g16490	Bd5	-	19988614	19989498	19988614	19988665	19989311	19989498	19,22,8,27	4,3,6,4	17,22,23,20	3,0,1,3	130	44	0.0583682	0.383765	0.617,0.713,0.311,0.696	0.657,1.0,0.886,0.693	-0.225
Bradi4g04470.v3.0	Bradi4g04470	Bd4	+	3692354	3693460	3692354	3692650	3692771	3693460	77,64,46,79	16,13,12,31	54,46,70,65	18,22,22,20	172	86	0.0590018	0.384379	0.706,0.711,0.657,0.56	0.6,0.511,0.614,0.619	0.072
Bradi1g14170.v3.0	Bradi1g14170	Bd1	-	11071673	11072347	11071673	11071881	11072135	11072347	57,46,31,66	451301313520	24,31,30,28	294262301274	172	86	0.061951	0.401624	0.059,0.071,0.047,0.06	0.039,0.056,0.047,0.049	0.011
Bradi1g08217.v3.0	Bradi1g08217	Bd1	+	5770535	5770972	5770535	5770617	5770734	5770972	0,1,2,0	94,94,73,95	3,0,1,3	79,76,93,90	161	75	0.0630453	0.402589	0.0,0.005,0.013,0.0	0.017,0.0,0.005,0.015	-0.005
Bradi5g21658.v3.0	Bradi5g21658	Bd5	-	24370835	24371439	24370835	24370985	24371334	24371439	9,1,5,12	91,65,65,83	13,9,11,14	91,61,74,90	172	86	0.063124	0.402589	0.047,0.008,0.037,0.067	0.067,0.069,0.069,0.072	-0.03
Bradi2g54290.v3.0	Bradi2g54290	Bd2	+	53063563	53064232	53063563	53063680	53063752	53064232	59,53,33,53	19,12,15,10	60,52,46,36	20,13,24,14	130	86	0.0636146	0.402589	0.673,0.745,0.593,0.778	0.665,0.726,0.559,0.63	0.052
Bradi2g07890.v3.0	Bradi2g07890	Bd2	-	6273219	6273740	6273219	6273346	6273452	6273740	104,123,93,101	10,5,3,5	117,94,115,105	12,7,9,5	172	86	0.0633585	0.402589	0.839,0.925,0.939,0.91	0.83,0.87,0.865,0.913	0.034
Bradi3g42760.v3.0	Bradi3g42760	Bd3	+	43971656	43972564	43971656	43971986	43972091	43972564	207289165269	0,0,0,0	97117127110	1,0,1,0	172	86	0.0632756	0.402589	1.0,1.0,1.0,1.0	0.98,1.0,0.984,1.0	0.009
Bradi3g46100.v3.0	Bradi3g46100	Bd3	-	47772924	47773323	47772924	47772986	47773247	47773323	2,3,4,2	26,18,11,26	7,3,2,1	10,12,17,13	124	38	0.0639685	0.40291	0.023,0.049,0.1,0.023	0.177,0.071,0.035,0.023	-0.028
Bradi2g48920.v3.0	Bradi2g48920	Bd2	+	48859616	48859866	48859616	48859749	48859826	48859866	5,2,5,4	56,53,43,59	2,4,1,5	46,58,50,61	87	33	0.064492	0.404292	0.033,0.014,0.042,0.025	0.016,0.025,0.008,0.03	0.009
Bradi2g14790.v3.0	Bradi2g14790	Bd2	-	13274720	13275608	13274720	13275250	13275338	13275608	20,1,12,6	49,27,26,51	5,13,14,8	19,35,24,27	162	86	0.0665552	0.415267	0.178,0.019,0.197,0.059	0.123,0.165,0.236,0.136	-0.052
Bradi3g55440.v3.0	Bradi3g55440	Bd3	+	55442278	55442716	55442278	55442455	55442646	55442716	42,33,25,41	472392298520	25,41,22,17	221258266220	149	63	0.067511	0.419262	0.036,0.034,0.034,0.032	0.046,0.063,0.034,0.032	-0.01
Bradi3g22050.v3.0	Bradi3g22050	Bd3	+	21222056	21222574	21222056	21222115	21222186	21222574	245149140263	60,31,51,69	106140145110	58,39,36,31	94	52	0.0685646	0.421863	0.693,0.727,0.603,0.678	0.503,0.665,0.69,0.662	0.045
Bradi1g32945.v3.0	Bradi1g32945	Bd1	+	28586189	28587015	28586189	28586675	28586790	28587015	3,3,3,0	10,13,8,4	3,0,2,2	15,7,11,13	172	86	0.068255	0.421863	0.13,0.103,0.158,0.0	0.091,0.0,0.083,0.071	0.037
Bradi5g08600.v3.0	Bradi5g08600	Bd5	+	11506551	11508008	11506551	11507545	11507966	11508008	111,121,98,103	24,13,23,19	125127139127	19,19,10,23	121	35	0.0690309	0.422774	0.572,0.729,0.552,0.611	0.656,0.659,0.801,0.615	-0.067
Bradi3g57960.v3.0	Bradi3g57960	Bd3	+	57338940	57339868	57338940	57339017	57339508	57339868	77,62,46,63	10,11,11,10	56,55,50,54	6,5,8,7	156	70	0.0696942	0.424879	0.776,0.717,0.652,0.739	0.807,0.832,0.737,0.776	-0.067
Bradi2g42340.v3.0	Bradi2g42340	Bd2	-	42566637	42567630	42566637	42566872	42566979	42567630	5,8,4,7	4,1,0,7	5,9,6,6	1,4,4,1	172	86	0.0700675	0.425204	0.385,0.8,1.0,0.333	0.714,0.529,0.429,0.75	0.024
Bradi3g30740.v3.0	Bradi3g30740	Bd3	-	32671223	32671663	32671223	32671429	32671530	32671663	53,39,33,44	0,1,0,1	46,42,51,31	1,2,6,2	172	86	0.0705256	0.426039	1.0,0.951,1.0,0.957	0.958,0.913,0.81,0.886	0.085
Bradi3g27110.v3.0	Bradi3g27110	Bd3	+	27716690	27717276	27716690	27716907	27717103	27717276	13,20,12,17	17,19,15,18	16,17,10,13	22,18,24,26	172	86	0.0720126	0.433053	0.277,0.345,0.286,0.321	0.267,0.321,0.172,0.2	0.067
Bradi3g02130.v3.0	Bradi3g02130	Bd3	+	1287255	1288077	1287255	1287495	1287587	1288077	1,1,0,5	23,27,14,26	2,3,2,0	21,27,24,32	170	86	0.0723462	0.433099	0.022,0.018,0.0,0.089	0.046,0.053,0.04,0.0	-0.003
Bradi3g40410.v3.0	Bradi3g40410	Bd3	-	42359865	42360194	42359865	42359983	42360114	42360194	4,4,0,3	13,16,6,22	1,3,0,0	14,10,19,12	159	73	0.073483	0.437932	0.124,0.103,0.0,0.059	0.032,0.121,0.0,0.0	0.033
Bradi3g45010.v3.0	Bradi3g45010	Bd3	+	46714381	46715302	46714381	46714725	46715187	46715302	24,30,20,17	273272269290	20,16,19,29	310270338334	172	86	0.074001	0.439051	0.042,0.052,0.036,0.028	0.031,0.029,0.027,0.042	0.007
Bradi3g21852.v3.0	Bradi3g21852	Bd3	+	21115474	21115916	21115474	21115534	21115665	21115916	65,64,33,65	24,22,18,19	57,62,50,64	23,19,28,22	139	53	0.0745689	0.440222	0.508,0.526,0.411,0.566	0.486,0.554,0.405,0.526	0.01
Bradi1g70710.v3.0	Bradi1g70710	Bd1	+	69129423	69129941	69129423	69129592	69129671	69129941	86,78,58,85	2,7,1,1	100,72,88,106	0,3,1,3	144	86	0.0750544	0.440222	0.963,0.869,0.972,0.981	1.0,0.935,0.981,0.955	-0.022
Bradi1g25002.v3.0	Bradi1g25002	Bd1	-	20303381	20304357	20303381	20303871	20304013	20304357	7,14,7,21	146,128,93,127	11,17,7,24	125,92,126,145	172	86	0.0755234	0.440222	0.023,0.052,0.036,0.076	0.042,0.085,0.027,0.076	-0.011
Bradi5g06120.v3.0	Bradi5g06120	Bd5	+	7989537	7989932	7989537	7989624	7989866	7989932	13,7,4,8	7,9,3,4	7,17,3,9	3,7,2,5	139	53	0.0752954	0.440222	0.415,0.229,0.337,0.433	0.471,0.481,0.364,0.407	-0.077
Bradi1g26880.v3.0	Bradi1g26880	Bd1	+	21974683	21975329	21974683	21975082	21975202	21975329	48,24,19,35	87,34,63,75	19,41,35,33	43,42,62,60	172	86	0.0765712	0.444381	0.216,0.261,0.131,0.189	0.181,0.328,0.22,0.216	-0.037
Bradi1g25977.v3.0	Bradi1g25977	Bd1	-	21105310	21105603	21105310	21105415	21105499	21105603	27,27,19,31	6,14,13,5	21,20,33,32	5,16,17,16	154	86	0.0786929	0.454708	0.715,0.519,0.449,0.776	0.701,0.411,0.52,0.528	0.075
Bradi2g42210.v3.0	Bradi2g42210	Bd2	+	42471485	42472772	42471485	42472246	42472372	42472772	12,8,14,10	1,2,0,1	9,7,19,7	2,3,1,0	172	86	0.0795071	0.454847	0.857,0.667,1.0,0.833	0.692,0.538,0.905,1.0	0.056
Bradi3g59542.v3.0	Bradi3g59542	Bd3	+	58443718	58444227	58443718	58443918	58444046	58444227	12,15,8,22	39,40,50,51	17,12,9,4	57,46,54,47	172	86	0.0797437	0.454847	0.133,0.158,0.074,0.177	0.13,0.115,0.077,0.041	0.045
Bradi2g46085.v3.0	Bradi2g46085	Bd2	+	46294524	46295022	46294524	46294863	46294948	46295022	33,34,32,45	2,1,1,4	53,26,32,53	2,1,0,0	137	67	0.079267	0.454847	0.89,0.943,0.94,0.846	0.928,0.927,1.0,1.0	-0.059
Bradi4g38224.v3.0	Bradi4g38224	Bd4	-	43145255	43147128	43145255	43146953	43147044	43147128	15,19,16,24	2,3,6,2	21,24,22,24	2,3,6,3	159	77	0.0804566	0.455008	0.784,0.754,0.564,0.853	0.836,0.795,0.64,0.795	-0.028
Bradi3g59560.v3.0	Bradi3g59560	Bd3	-	58461569	58461938	58461569	58461728	58461821	58461938	75,58,34,66	4,1,0,0	70,43,58,57	2,1,2,2	172	86	0.0804025	0.455008	0.904,0.967,1.0,1.0	0.946,0.956,0.935,0.934	0.025
Bradi2g52850.v3.0	Bradi2g52850	Bd2	+	51894066	51894472	51894066	51894121	51894202	51894472	9,8,4,4	10,17,14,21	4,0,6,3	19,12,19,18	110	48	0.0813902	0.458337	0.282,0.17,0.111,0.077	0.084,0.0,0.121,0.068	0.092
Bradi2g03061.v3.0	Bradi2g03061	Bd2	+	2217408	2217700	2217408	2217489	2217587	2217700	26,7,10,10	40,39,27,38	18,12,26,20	40,26,36,38	160	74	0.0838336	0.46813	0.231,0.077,0.146,0.109	0.172,0.176,0.25,0.196	-0.058
Bradi1g70820.v3.0	Bradi1g70820	Bd1	+	69192678	69193342	69192678	69192932	69193187	69193342	11,10,6,16	11,5,7,7	2,8,11,3	4,8,8,8	172	86	0.0838091	0.46813	0.333,0.5,0.3,0.533	0.2,0.333,0.407,0.158	0.142
Bradi1g46260.v3.0	Bradi1g46260	Bd1	+	44954990	44955438	44954990	44955103	44955190	44955438	86,78,77,104	5,1,1,1	66,77,95,82	0,1,1,2	160	86	0.0850214	0.468852	0.902,0.977,0.976,0.982	1.0,0.976,0.981,0.957	-0.019
Bradi3g15500.v3.0	Bradi3g15500	Bd3	+	13811380	13811790	13811380	13811603	13811667	13811790	12,11,7,22	31,48,37,44	10,9,6,21	51,30,55,35	114	86	0.0844458	0.468852	0.226,0.147,0.125,0.274	0.129,0.185,0.076,0.312	0.018
Bradi4g16460.v3.0	Bradi4g16460	Bd4	+	17230265	17230765	17230265	17230579	17230649	17230765	17,10,10,14	10,5,3,7	20,21,13,17	6,5,8,7	126	86	0.0850186	0.468852	0.537,0.577,0.695,0.577	0.695,0.741,0.526,0.624	-0.05
Bradi2g26010.v3.0	Bradi2g26010	Bd2	-	24238346	24239407	24238346	24238470	24239306	24239407	16,11,14,16	4,10,5,11	15,22,21,14	4,3,5,8	172	86	0.0871573	0.476675	0.667,0.355,0.583,0.421	0.652,0.786,0.677,0.467	-0.139
Bradi2g24380.v3.0	Bradi2g24380	Bd2	-	22165988	22166194	22165988	22166033	22166117	22166194	20,20,17,18	7,11,5,14	20,15,18,18	8,3,8,6	90	22	0.0869206	0.476675	0.411,0.308,0.454,0.239	0.379,0.55,0.355,0.423	-0.074
Bradi1g26400.v3.0	Bradi1g26400	Bd1	+	21475428	21475705	21475428	21475580	21475661	21475705	19,12,18,21	2,4,7,0	11,13,15,17	1,2,3,2	99	37	0.0882217	0.480519	0.78,0.529,0.49,1.0	0.804,0.708,0.651,0.761	-0.031
Bradi1g42310.v3.0	Bradi1g42310	Bd1	-	39454404	39455756	39454404	39455581	39455657	39455756	72,75,62,88	3,2,5,4	71,55,57,83	7,6,6,5	138	86	0.0885899	0.480555	0.937,0.959,0.885,0.932	0.863,0.851,0.855,0.912	0.058
Bradi2g37507.v3.0	Bradi2g37507	Bd2	+	37575512	37577060	37575512	37576203	37576339	37577060	27,18,21,18	7,11,3,4	24,21,22,23	5,3,4,3	172	86	0.0911795	0.492591	0.659,0.45,0.778,0.692	0.706,0.778,0.733,0.793	-0.108
Bradi1g61050.v3.0	Bradi1g61050	Bd1	-	60644156	60644446	60644156	60644276	60644384	60644446	1,4,3,1	20,15,9,16	2,0,2,1	21,20,22,25	141	55	0.0934076	0.502586	0.019,0.094,0.115,0.024	0.036,0.0,0.034,0.015	0.042
Bradi5g12810.v3.0	Bradi5g12810	Bd5	+	16454349	16454647	16454349	16454463	16454551	16454647	4,3,5,0	98,102,59,98	4,5,4,6	112,78,100,94	162	86	0.0955682	0.512138	0.021,0.015,0.043,0.0	0.019,0.033,0.021,0.033	-0.007
Bradi3g15627.v3.0	Bradi3g15627	Bd3	+	13931138	13931591	13931138	13931332	13931458	13931591	0,0,0,2	23,24,19,17	0,0,0,0	13,18,25,30	172	86	0.0961379	0.513122	0.0,0.0,0.0,0.056	0.0,0.0,0.0,0.0	0.014
Bradi3g54590.v3.0	Bradi3g54590	Bd3	+	54797739	54798811	54797739	54798585	54798667	54798811	4,3,0,5	9,11,4,11	4,7,2,6	7,7,8,6	150	86	0.100351	0.529232	0.203,0.135,0.0,0.207	0.247,0.364,0.125,0.364	-0.139
Bradi3g53760.v3.0	Bradi3g53760	Bd3	-	54121488	54121941	54121488	54121693	54121802	54121941	90,80,76,82	5,3,4,3	121,81,116,103	6,7,3,8	172	86	0.0996442	0.529232	0.9,0.93,0.905,0.932	0.91,0.853,0.951,0.866	0.022
Bradi2g41330.v3.0	Bradi2g41330	Bd2	+	41369553	41370187	41369553	41370026	41370128	41370187	27,15,14,18	23,24,20,25	17,25,24,23	31,18,28,25	138	52	0.100073	0.529232	0.307,0.191,0.209,0.213	0.171,0.344,0.244,0.257	-0.024
Bradi2g42540.v3.0	Bradi2g42540	Bd2	+	42785540	42786387	42785540	42785627	42785735	42786387	11,13,14,17	66,59,37,64	11,10,12,9	58,60,62,78	166	80	0.100983	0.530461	0.074,0.096,0.154,0.113	0.084,0.074,0.085,0.053	0.035
Bradi5g12240.v3.0	Bradi5g12240	Bd5	+	15847359	15849843	15847359	15847537	15847653	15849843	217189129185	4,3,2,0	166176184204	5,2,5,2	172	86	0.102038	0.533894	0.964,0.969,0.97,1.0	0.943,0.978,0.948,0.981	0.013
Bradi1g49980.v3.0	Bradi1g49980	Bd1	-	48809048	48810951	48809048	48809161	48810339	48810951	16,13,13,10	17,8,7,25	17,15,16,18	20,8,9,8	172	86	0.103728	0.539988	0.32,0.448,0.481,0.167	0.298,0.484,0.471,0.529	-0.091
Bradi3g12860.v3.0	Bradi3g12860	Bd3	-	11529296	11529716	11529296	11529460	11529558	11529716	9,7,2,4	46,27,48,47	9,6,4,13	38,35,36,34	172	86	0.104016	0.539988	0.089,0.115,0.02,0.041	0.106,0.079,0.053,0.16	-0.033
Bradi1g07010.v3.0	Bradi1g07010	Bd1	+	4894954	4895631	4894954	4895440	4895522	4895631	23,11,13,19	2,1,2,1	9,13,18,18	3,0,1,4	150	86	0.104612	0.54031	0.868,0.863,0.788,0.916	0.632,1.0,0.912,0.721	0.042
Bradi3g19850.v3.0	Bradi3g19850	Bd3	-	18866751	18869456	18866751	18869297	18869389	18869456	13,9,13,13	55,35,24,46	16,16,11,14	36,30,44,47	144	60	0.104891	0.54031	0.09,0.097,0.184,0.105	0.156,0.182,0.094,0.11	-0.016
Bradi3g36460.v3.0	Bradi3g36460	Bd3	+	38551054	38551426	38551054	38551216	38551375	38551426	1,2,1,1	35,42,27,36	2,0,0,0	36,44,46,30	130	44	0.107083	0.549475	0.01,0.016,0.012,0.009	0.018,0.0,0.0,0.0	0.007
Bradi3g55030.v3.0	Bradi3g55030	Bd3	+	55157600	55158212	55157600	55157888	55158054	55158212	20,32,7,17	75,85,74,87	21,21,7,15	77,65,52,61	172	86	0.109157	0.55502	0.118,0.158,0.045,0.089	0.12,0.139,0.063,0.109	-0.005
Bradi2g62270.v3.0	Bradi2g62270	Bd2	+	58782374	58783305	58782374	58782623	58782731	58783305	0,0,0,1	55,48,44,58	1,0,0,2	47,41,49,46	172	86	0.111821	0.55502	0.0,0.0,0.0,0.009	0.011,0.0,0.0,0.021	-0.006
Bradi4g02600.v3.0	Bradi4g02600	Bd4	+	1869823	1870157	1869823	1869956	1870095	1870157	2,9,3,6	90,86,64,67	16,11,10,9	113,76,121,99	141	55	0.112758	0.55502	0.009,0.039,0.018,0.034	0.052,0.053,0.031,0.034	-0.018
Bradi2g52920.v3.0	Bradi2g52920	Bd2	-	51958032	51958555	51958032	51958119	51958354	51958555	6,2,2,3	105165103146	2,3,3,2	182119165194	166	80	0.112641	0.55502	0.027,0.006,0.009,0.01	0.005,0.012,0.009,0.005	0.005
Bradi3g56020.v3.0	Bradi3g56020	Bd3	-	55807155	55807998	55807155	55807735	55807857	55807998	11,6,4,10	365278241264	10,10,10,12	267200271329	172	86	0.109697	0.55502	0.015,0.011,0.008,0.019	0.018,0.024,0.018,0.018	-0.006
Bradi4g37870.v3.0	Bradi4g37870	Bd4	-	42834835	42835431	42834835	42835274	42835359	42835431	27,31,26,45	3,1,3,4	23,16,9,13	5,4,1,0	135	65	0.112135	0.55502	0.813,0.937,0.807,0.844	0.689,0.658,0.813,1.0	0.06
Bradi1g14590.v3.0	Bradi1g14590	Bd1	+	11551735	11552207	11551735	11552029	11552111	11552207	7,8,6,6	29,23,13,22	6,5,8,10	20,15,20,28	150	86	0.108673	0.55502	0.122,0.166,0.209,0.135	0.147,0.16,0.187,0.17	-0.008
Bradi3g58610.v3.0	Bradi3g58610	Bd3	-	57836081	57836371	57836081	57836180	57836282	57836371	3,1,1,1	1,0,1,0	2,0,2,0	1,2,0,0	168	82	0.112721	0.55502	0.594,1.0,0.328,1.0	0.494,0.0,1.0,NA	0.232
Bradi4g39080.v3.0	Bradi4g39080	Bd4	-	43697334	43698088	43697334	43697684	43697757	43698088	69,64,33,83	62,48,48,64	64,54,47,54	56,60,47,74	132	86	0.112556	0.55502	0.42,0.465,0.309,0.458	0.427,0.37,0.394,0.322	0.035
Bradi1g54440.v3.0	Bradi1g54440	Bd1	-	52980662	52981729	52980662	52981113	52981289	52981729	26,20,15,28	117,87,85,118	19,11,16,14	86,89,92,101	172	86	0.112446	0.55502	0.1,0.103,0.081,0.106	0.099,0.058,0.08,0.065	0.022
Bradi3g50647.v3.0	Bradi3g50647	Bd3	+	51572417	51573096	51572417	51572652	51572884	51573096	185207117202	21,34,20,19	178160163225	33,21,35,37	172	86	0.111277	0.55502	0.815,0.753,0.745,0.842	0.73,0.792,0.7,0.753	0.045
Bradi2g34153.v3.0	Bradi2g34153	Bd2	+	33977715	33978327	33977715	33978120	33978265	33978327	34,25,22,31	7,3,4,6	34,27,29,35	3,2,3,5	141	55	0.118078	0.57906	0.655,0.765,0.682,0.668	0.816,0.84,0.79,0.732	-0.102
Bradi3g03690.v3.0	Bradi3g03690	Bd3	+	2466635	2467230	2466635	2466702	2466789	2467230	43,48,41,65	2,0,0,3	27,29,36,28	3,2,1,1	134	60	0.119174	0.582289	0.906,1.0,1.0,0.907	0.801,0.867,0.942,0.926	0.069
Bradi4g02340.v3.0	Bradi4g02340	Bd4	-	1528733	1529279	1528733	1528830	1529103	1529279	0,0,0,7	1,5,1,3	1,0,3,1	1,1,0,0	172	86	0.119705	0.582583	0.0,0.0,0.0,0.538	0.333,0.0,1.0,1.0	-0.449
Bradi2g34153.v3.0	Bradi2g34153	Bd2	+	33978265	33979927	33978265	33979384	33979503	33979927	15,18,6,34	16,21,15,15	14,17,12,18	22,14,24,25	172	86	0.120111	0.582583	0.319,0.3,0.167,0.531	0.241,0.378,0.2,0.265	0.058
Bradi1g21390.v3.0	Bradi1g21390	Bd1	+	17215073	17216320	17215073	17215236	17215343	17216320	37,60,28,63	45,30,24,41	45,37,51,56	22,28,38,19	172	86	0.120858	0.584074	0.291,0.5,0.368,0.434	0.506,0.398,0.402,0.596	-0.077
Bradi4g12260.v3.0	Bradi4g12260	Bd4	+	12310016	12310511	12310016	12310155	12310283	12310511	21,12,12,22	27,18,17,18	18,10,19,17	29,20,26,23	172	86	0.12186	0.586784	0.28,0.25,0.261,0.379	0.237,0.2,0.268,0.27	0.049
Bradi4g34207.v3.0	Bradi4g34207	Bd4	+	39780466	39781232	39780466	39780698	39780853	39781232	116133109139	1,3,1,1	132123144121	0,0,1,1	172	86	0.122736	0.588865	0.983,0.957,0.982,0.986	1.0,1.0,0.986,0.984	-0.016
Bradi5g18880.v3.0	Bradi5g18880	Bd5	+	22151280	22151653	22151280	22151381	22151502	22151653	110113100126	30,17,26,27	123,85,123,118	24,26,19,17	172	86	0.123798	0.589721	0.647,0.769,0.658,0.7	0.719,0.62,0.764,0.776	-0.026
Bradi1g45500.v3.0	Bradi1g45500	Bd1	+	43876944	43877282	43876944	43877032	43877197	43877282	58,29,35,57	33,27,32,31	44,45,30,30	40,30,40,27	159	73	0.123802	0.589721	0.447,0.33,0.334,0.458	0.336,0.408,0.256,0.338	0.058
Bradi3g43570.v3.0	Bradi3g43570	Bd3	-	44869390	44869884	44869390	44869612	44869738	44869884	59,74,59,60	1,1,3,0	71,64,45,69	0,1,2,0	172	86	0.124836	0.592524	0.967,0.974,0.908,1.0	1.0,0.97,0.918,1.0	-0.01
Bradi4g26210.v3.0	Bradi4g26210	Bd4	+	31401879	31402152	31401879	31401995	31402097	31402152	19,10,16,26	14,14,17,23	11,12,15,14	15,17,21,16	134	48	0.125465	0.59339	0.327,0.204,0.252,0.288	0.208,0.202,0.204,0.239	0.054
Bradi2g58697.v3.0	Bradi2g58697	Bd2	-	56305649	56306720	56305649	56306375	56306486	56306720	66,65,35,72	4,2,2,2	57,61,59,71	5,2,5,9	172	86	0.127702	0.601829	0.892,0.942,0.897,0.947	0.851,0.938,0.855,0.798	0.059
Bradi3g24674.v3.0	Bradi3g24674	Bd3	+	24381231	24381865	24381231	24381695	24381774	24381865	58,69,44,63	8,9,2,11	64,41,73,80	15,10,10,13	142	84	0.129736	0.604978	0.811,0.819,0.929,0.772	0.716,0.708,0.812,0.784	0.078
Bradi2g12870.v3.0	Bradi2g12870	Bd2	+	11240660	11241046	11240660	11240712	11240990	11241046	2,3,2,6	0,1,1,1	1,1,2,1	1,0,0,0	94	8	0.129161	0.604978	1.0,0.203,0.145,0.338	0.078,1.0,1.0,1.0	-0.348
Bradi5g22770.v3.0	Bradi5g22770	Bd5	-	25164171	25164976	25164171	25164563	25164853	25164976	1,2,3,4	146140100131	2,3,4,5	143113144153	172	86	0.129486	0.604978	0.003,0.007,0.015,0.015	0.007,0.013,0.014,0.016	-0.003
Bradi4g22651.v3.0	Bradi4g22651	Bd4	+	26982583	26983294	26982583	26982702	26982814	26983294	24,21,5,15	2,4,0,1	30,17,22,26	0,1,1,2	172	86	0.132537	0.614484	0.857,0.724,1.0,0.882	1.0,0.895,0.917,0.867	-0.054
Bradi1g53490.v3.0	Bradi1g53490	Bd1	-	52000061	52002022	52000061	52000135	52001698	52002022	10,6,3,5	13,16,4,19	12,5,10,12	14,6,18,23	153	67	0.132699	0.614484	0.252,0.141,0.247,0.103	0.273,0.267,0.196,0.186	-0.045
Bradi2g19980.v3.0	Bradi2g19980	Bd2	+	17564606	17565170	17564606	17564846	17564940	17565170	20,21,18,18	21,14,18,7	32,15,27,24	13,12,16,12	172	86	0.135783	0.62658	0.323,0.429,0.333,0.563	0.552,0.385,0.458,0.5	-0.062
Bradi2g61017.v3.0	Bradi2g61017	Bd2	+	58021657	58022004	58021657	58021789	58021888	58022004	2,4,3,2	54,45,66,52	3,8,1,6	58,61,60,59	172	86	0.138731	0.631125	0.018,0.043,0.022,0.019	0.025,0.062,0.008,0.048	-0.01
Bradi1g32350.v3.0	Bradi1g32350	Bd1	+	27770021	27770481	27770021	27770152	27770370	27770481	1,5,2,6	101,97,94,110	2,1,2,2	100,83,89,103	172	86	0.139142	0.631125	0.005,0.025,0.011,0.027	0.01,0.006,0.011,0.01	0.008
Bradi3g07850.v3.0	Bradi3g07850	Bd3	+	6023496	6023761	6023496	6023585	6023676	6023761	1,3,1,1	1,2,3,5	1,1,0,0	0,0,2,1	156	74	0.137642	0.631125	0.322,0.416,0.137,0.087	1.0,1.0,0.0,0.0	-0.26
Bradi4g03114.v3.0	Bradi4g03114	Bd4	+	2465552	2466184	2465552	2465631	2465789	2466184	3,2,1,4	13,14,6,11	2,9,1,8	13,5,12,11	158	72	0.138511	0.631125	0.095,0.061,0.071,0.142	0.066,0.451,0.037,0.249	-0.109
Bradi2g54170.v3.0	Bradi2g54170	Bd2	-	52891473	52893041	52891473	52891579	52892677	52893041	3,14,3,4	6,2,2,7	9,6,8,10	3,2,1,6	172	86	0.138018	0.631125	0.2,0.778,0.429,0.222	0.6,0.6,0.8,0.455	-0.207
Bradi4g38224.v3.0	Bradi4g38224	Bd4	-	43145944	43147128	43145944	43146307	43147044	43147128	10,17,22,22	5,2,2,2	23,19,24,19	1,2,2,0	163	77	0.142987	0.646359	0.486,0.801,0.839,0.839	0.916,0.818,0.85,1.0	-0.155
Bradi1g63380.v3.0	Bradi1g63380	Bd1	+	62771193	62771883	62771193	62771293	62771513	62771883	85,125,74,136	62,50,53,51	137108134133	63,55,65,72	172	86	0.144418	0.650613	0.407,0.556,0.411,0.571	0.521,0.495,0.508,0.48	-0.015
Bradi4g35110.v3.0	Bradi4g35110	Bd4	+	40517754	40518543	40517754	40518353	40518459	40518543	11,5,4,9	3,5,5,3	7,3,5,6	5,2,3,4	163	77	0.145122	0.65158	0.634,0.321,0.274,0.586	0.398,0.415,0.441,0.415	0.036
Bradi2g19060.v3.0	Bradi2g19060	Bd2	+	16776080	16776417	16776080	16776248	16776319	16776417	27,22,16,34	57,42,54,72	14,22,36,23	75,54,64,59	128	86	0.151051	0.651777	0.241,0.26,0.166,0.241	0.111,0.215,0.274,0.208	0.025
Bradi3g39040.v3.0	Bradi3g39040	Bd3	+	41194508	41194905	41194508	41194611	41194687	41194905	17,12,10,3	159135126118	10,7,4,10	166112151168	138	86	0.148767	0.651777	0.062,0.052,0.047,0.016	0.036,0.037,0.016,0.036	0.013
Bradi2g09160.v3.0	Bradi2g09160	Bd2	-	7446506	7447309	7446506	7446831	7446928	7447309	31,33,25,31	8,5,0,10	19,31,19,29	4,1,2,2	172	86	0.150349	0.651777	0.66,0.767,1.0,0.608	0.704,0.939,0.826,0.879	-0.078
Bradi1g77940.v3.0	Bradi1g77940	Bd1	-	74299347	74300064	74299347	74299608	74299721	74300064	30,18,16,19	16,9,12,14	18,19,8,20	10,26,9,14	172	86	0.150583	0.651777	0.484,0.5,0.4,0.404	0.474,0.268,0.308,0.417	0.08
Bradi3g48470.v3.0	Bradi3g48470	Bd3	-	49648622	49649378	49648622	49649062	49649290	49649378	8,15,9,7	3,6,3,2	8,7,6,12	0,1,2,6	167	81	0.150964	0.651777	0.564,0.548,0.593,0.629	1.0,0.772,0.593,0.492	-0.131
Bradi2g19723.v3.0	Bradi2g19723	Bd2	+	17351723	17352356	17351723	17352199	17352279	17352356	15,9,13,14	6,1,3,4	9,18,20,16	8,1,3,7	130	70	0.150993	0.651777	0.574,0.829,0.7,0.653	0.377,0.906,0.782,0.552	0.035
Bradi3g39900.v3.0	Bradi3g39900	Bd3	+	41889824	41890342	41889824	41890156	41890237	41890342	101,127,76,131	2,5,2,5	100121104131	5,6,6,6	148	86	0.15025	0.651777	0.967,0.937,0.957,0.938	0.921,0.921,0.91,0.927	0.03
Bradi4g39010.v3.0	Bradi4g39010	Bd4	-	43620312	43620910	43620312	43620568	43620660	43620910	9,9,4,4	2,3,4,3	12,9,6,14	1,3,5,1	170	86	0.149131	0.651777	0.695,0.603,0.336,0.403	0.859,0.603,0.378,0.876	-0.17
Bradi1g56667.v3.0	Bradi1g56667	Bd1	+	55488437	55489273	55488437	55488705	55488836	55489273	74,71,60,72	31,34,18,55	97,62,69,64	32,30,27,23	172	86	0.149204	0.651777	0.544,0.511,0.625,0.396	0.602,0.508,0.561,0.582	-0.044
Bradi1g67290.v3.0	Bradi1g67290	Bd1	-	66172958	66173239	66172958	66173062	66173143	66173239	15,14,6,13	20,15,9,10	15,9,4,13	14,25,16,16	148	86	0.146527	0.651777	0.304,0.352,0.279,0.43	0.384,0.173,0.127,0.321	0.09
Bradi4g44140.v3.0	Bradi4g44140	Bd4	+	47598320	47598655	47598320	47598397	47598579	47598655	73,45,35,59	6,3,2,2	60,52,67,71	1,3,4,6	139	53	0.146618	0.651777	0.823,0.851,0.87,0.918	0.958,0.869,0.865,0.819	-0.012
Bradi4g13987.v3.0	Bradi4g13987	Bd4	+	14509347	14511488	14509347	14509550	14509873	14511488	83,59,59,78	3,0,1,3	84,65,71,57	1,2,0,0	172	86	0.14726	0.651777	0.933,1.0,0.967,0.929	0.977,0.942,1.0,1.0	-0.023
Bradi4g19070.v3.0	Bradi4g19070	Bd4	+	21644294	21646325	21644294	21645100	21645394	21646325	27,23,16,21	25,13,16,14	21,23,19,16	19,7,16,13	172	86	0.151703	0.652472	0.351,0.469,0.333,0.429	0.356,0.622,0.373,0.381	-0.037
Bradi4g11550.v3.0	Bradi4g11550	Bd4	-	11432773	11433018	11432773	11432838	11432911	11433018	26,39,20,57	12,16,9,16	51,33,58,56	19,13,9,13	104	58	0.154914	0.661998	0.547,0.576,0.553,0.665	0.6,0.586,0.782,0.706	-0.083
Bradi4g04050.v3.0	Bradi4g04050	Bd4	-	3274929	3275511	3274929	3275059	3275355	3275511	31,36,19,37	2,4,1,0	48,38,44,35	1,0,3,2	172	86	0.154477	0.661998	0.886,0.818,0.905,1.0	0.96,1.0,0.88,0.897	-0.032
Bradi2g44190.v3.0	Bradi2g44190	Bd2	+	44456224	44457301	44456224	44456594	44456698	44457301	2,3,4,0	7,9,2,5	0,1,2,1	0,2,1,0	172	86	0.155787	0.663591	0.125,0.143,0.5,0.0	NA,0.2,0.5,1.0	-0.375
Bradi5g10290.v3.0	Bradi5g10290	Bd5	-	13650130	13650514	13650130	13650293	13650378	13650514	36,76,42,37	2,1,2,0	53,45,42,68	4,1,2,1	156	86	0.156351	0.663868	0.908,0.977,0.92,1.0	0.88,0.961,0.92,0.974	0.017
Bradi3g39900.v3.0	Bradi3g39900	Bd3	+	41888700	41890342	41888700	41888958	41889824	41890342	39,37,35,43	43,36,27,31	39,26,41,37	39,44,42,34	172	86	0.158647	0.671319	0.312,0.339,0.393,0.41	0.333,0.228,0.328,0.352	0.053
Bradi1g34770.v3.0	Bradi1g34770	Bd1	-	30471605	30472459	30471605	30471896	30472016	30472459	55,43,55,52	44,28,32,48	33,45,46,42	51,30,30,36	172	86	0.159116	0.671319	0.385,0.434,0.462,0.351	0.244,0.429,0.434,0.368	0.039
Bradi2g17974.v3.0	Bradi2g17974	Bd2	+	15979111	15979646	15979111	15979444	15979539	15979646	40,34,44,37	80,67,74,85	38,43,34,50	66,79,79,86	172	86	0.161612	0.673299	0.2,0.202,0.229,0.179	0.224,0.214,0.177,0.225	-0.007
Bradi1g08760.v3.0	Bradi1g08760	Bd1	-	6156646	6157042	6156646	6156706	6156881	6157042	9,22,10,14	38,46,24,38	8,10,3,16	37,24,36,44	139	53	0.161534	0.673299	0.083,0.154,0.137,0.123	0.076,0.137,0.031,0.122	0.033
Bradi5g12912.v3.0	Bradi5g12912	Bd5	+	16603816	16604507	16603816	16603887	16604096	16604507	14,20,11,9	3,0,5,4	17,18,16,16	2,1,1,4	150	64	0.161026	0.673299	0.666,1.0,0.484,0.49	0.784,0.885,0.872,0.631	-0.133
Bradi3g16570.v3.0	Bradi3g16570	Bd3	-	14770047	14770269	14770047	14770142	14770213	14770269	25,18,12,20	7,15,8,10	24,10,32,26	9,10,11,7	91	49	0.160458	0.673299	0.658,0.393,0.447,0.519	0.589,0.35,0.61,0.667	-0.05
Bradi3g23340.v3.0	Bradi3g23340	Bd3	-	22927433	22928212	22927433	22927529	22928141	22928212	3,0,2,1	87,97,76,78	4,4,1,5	108,82,99,106	150	64	0.162794	0.676105	0.014,0.0,0.011,0.005	0.016,0.02,0.004,0.02	-0.008
Bradi3g34646.v3.0	Bradi3g34646	Bd3	-	36770046	36770968	36770046	36770684	36770820	36770968	56,63,33,76	12,11,1,15	68,46,60,63	7,5,4,15	172	86	0.165897	0.682592	0.7,0.741,0.943,0.717	0.829,0.821,0.882,0.677	-0.027
Bradi5g16840.v3.0	Bradi5g16840	Bd5	-	20254013	20254301	20254013	20254129	20254219	20254301	9,4,10,3	59,57,54,56	3,4,6,5	77,56,63,60	155	75	0.165658	0.682592	0.069,0.033,0.082,0.025	0.019,0.033,0.044,0.039	0.018
Bradi3g29830.v3.0	Bradi3g29830	Bd3	+	31626648	31627250	31626648	31626798	31626878	31627250	79,58,43,74	3,2,1,2	61,75,79,74	1,8,6,4	146	86	0.165473	0.682592	0.939,0.945,0.962,0.956	0.973,0.847,0.886,0.916	0.045
Bradi2g25677.v3.0	Bradi2g25677	Bd2	-	23785862	23786430	23785862	23786199	23786270	23786430	160,165,94,156	14,10,8,16	133133177188	17,15,19,14	128	86	0.166874	0.684492	0.885,0.917,0.888,0.868	0.84,0.856,0.862,0.9	0.025
Bradi1g28380.v3.0	Bradi1g28380	Bd1	-	23633597	23634203	23633597	23633663	23634117	23634203	23,23,20,34	3,2,3,6	28,14,17,20	5,5,2,4	138	52	0.167867	0.686449	0.743,0.813,0.715,0.681	0.678,0.513,0.762,0.653	0.087
Bradi1g53437.v3.0	Bradi1g53437	Bd1	-	51958220	51958652	51958220	51958325	51958461	51958652	41,33,37,47	214233205278	44,34,30,42	303249239291	172	86	0.171388	0.692922	0.087,0.066,0.083,0.078	0.068,0.064,0.059,0.067	0.014
Bradi1g55690.v3.0	Bradi1g55690	Bd1	-	54383639	54384177	54383639	54383880	54383958	54384177	121118113134	0,0,0,0	145132140175	0,0,0,2	142	86	0.170999	0.692922	1.0,1.0,1.0,1.0	1.0,1.0,1.0,0.981	0.005
Bradi1g34360.v3.0	Bradi1g34360	Bd1	+	30045094	30045519	30045094	30045222	30045436	30045519	17,16,2,9	1,3,3,2	15,11,14,6	2,0,0,2	162	76	0.171536	0.692922	0.889,0.714,0.238,0.679	0.779,1.0,1.0,0.585	-0.211
Bradi1g66270.v3.0	Bradi1g66270	Bd1	+	65342174	65342719	65342174	65342550	65342646	65342719	89,103,77,104	3,0,3,3	35,32,35,24	0,1,2,2	152	66	0.170469	0.692922	0.928,1.0,0.918,0.938	1.0,0.933,0.884,0.839	0.032
Bradi3g24674.v3.0	Bradi3g24674	Bd3	+	24381774	24383136	24381774	24381865	24382826	24383136	74,118,60,91	14,14,6,10	92,100,97,104	6,4,15,13	170	84	0.172218	0.693567	0.723,0.806,0.832,0.818	0.883,0.925,0.762,0.798	-0.047
Bradi1g16480.v3.0	Bradi1g16480	Bd1	-	13344992	13345384	13344992	13345048	13345150	13345384	29,44,40,61	1,3,1,7	38,38,33,43	2,0,1,1	135	49	0.174431	0.700357	0.913,0.842,0.936,0.76	0.873,1.0,0.923,0.94	-0.071
Bradi4g34207.v3.0	Bradi4g34207	Bd4	+	39774353	39775743	39774353	39774479	39775562	39775743	100,92,90,119	8,6,7,12	114,82,105,111	11,13,10,14	172	86	0.178095	0.710776	0.862,0.885,0.865,0.832	0.838,0.759,0.84,0.799	0.052
Bradi5g01518.v3.0	Bradi5g01518	Bd5	-	1477497	1478151	1477497	1477955	1478054	1478151	76,85,66,94	3,2,0,6	99,79,90,77	2,0,2,5	172	86	0.177804	0.710776	0.927,0.955,1.0,0.887	0.961,1.0,0.957,0.885	-0.008
Bradi2g47330.v3.0	Bradi2g47330	Bd2	+	47464734	47465001	47464734	47464843	47464959	47465001	45,33,34,45	3,0,5,5	56,69,49,61	8,9,8,7	121	35	0.17972	0.710858	0.813,1.0,0.663,0.722	0.669,0.689,0.639,0.716	0.121
Bradi5g13737.v3.0	Bradi5g13737	Bd5	-	17378705	17382086	17378705	17379332	17379419	17382086	63,65,46,87	1,0,1,0	54,63,50,65	3,3,0,1	160	86	0.179408	0.710858	0.971,1.0,0.961,1.0	0.906,0.919,1.0,0.972	0.034
Bradi2g39760.v3.0	Bradi2g39760	Bd2	+	39610850	39611885	39610850	39610954	39611470	39611885	25,22,8,24	166161102195	18,11,14,14	183131143136	172	86	0.178973	0.710858	0.07,0.064,0.038,0.058	0.047,0.04,0.047,0.049	0.012
Bradi3g02232.v3.0	Bradi3g02232	Bd3	-	1336620	1337130	1336620	1336770	1336890	1337130	9,5,2,0	0,1,1,3	5,1,10,8	3,0,0,1	172	86	0.18151	0.715806	1.0,0.714,0.5,0.0	0.455,1.0,1.0,0.8	-0.26
Bradi2g27160.v3.0	Bradi2g27160	Bd2	-	25931143	25933361	25931143	25932098	25932218	25933361	44,53,38,37	1,1,0,4	27,32,26,35	3,2,1,1	172	86	0.185103	0.723536	0.957,0.964,1.0,0.822	0.818,0.889,0.929,0.946	0.04
Bradi3g18560.v3.0	Bradi3g18560	Bd3	-	17083683	17084930	17083683	17084329	17084453	17084930	149134115153	1,1,4,0	96108124124	0,0,0,0	172	86	0.184764	0.723536	0.987,0.985,0.935,1.0	1.0,1.0,1.0,1.0	-0.023
Bradi1g58430.v3.0	Bradi1g58430	Bd1	+	57477976	57479149	57477976	57478598	57478705	57479149	16,11,6,22	9,6,13,19	12,5,6,11	13,9,3,9	172	86	0.184435	0.723536	0.471,0.478,0.188,0.367	0.316,0.217,0.5,0.379	0.023
Bradi4g32707.v3.0	Bradi4g32707	Bd4	-	38269727	38270433	38269727	38270170	38270257	38270433	127,104,98,176	19,11,8,12	142136144134	11,7,12,10	160	86	0.186886	0.726232	0.782,0.836,0.868,0.887	0.874,0.913,0.866,0.878	-0.04
Bradi3g51757.v3.0	Bradi3g51757	Bd3	-	52535964	52537029	52535964	52536071	52536409	52537029	297210221385	19,9,11,11	236228260234	5,12,12,2	172	86	0.186562	0.726232	0.887,0.921,0.909,0.946	0.959,0.905,0.915,0.983	-0.025
Bradi5g07100.v3.0	Bradi5g07100	Bd5	+	9625638	9626052	9625638	9625810	9625995	9626052	0,4,1,3	3,1,0,1	3,2,5,4	0,0,2,1	136	50	0.187964	0.728294	0.0,0.595,1.0,0.524	1.0,1.0,0.479,0.595	-0.239
Bradi4g44690.v3.0	Bradi4g44690	Bd4	-	47992812	47993644	47992812	47993496	47993594	47993644	50,50,33,48	3,3,1,0	36,53,29,35	3,0,5,3	129	43	0.189726	0.732984	0.847,0.847,0.917,1.0	0.8,1.0,0.659,0.795	0.089
Bradi3g11250.v3.0	Bradi3g11250	Bd3	+	9698897	9699249	9698897	9699092	9699202	9699249	4,5,3,3	1,0,1,2	8,1,6,6	0,4,6,4	126	40	0.192088	0.739956	0.559,1.0,0.488,0.323	1.0,0.074,0.241,0.323	0.183
Bradi2g21050.v3.0	Bradi2g21050	Bd2	+	18403137	18403534	18403137	18403240	18403331	18403534	97,98,52,81	25,16,14,17	96109124107	23,22,32,46	168	86	0.1952	0.749773	0.665,0.758,0.655,0.709	0.681,0.717,0.665,0.544	0.045
Bradi1g35780.v3.0	Bradi1g35780	Bd1	-	31495559	31496550	31495559	31495751	31496323	31496550	1,12,3,7	105,101,61,99	4,4,5,3	97,65,117,111	172	86	0.197908	0.757982	0.005,0.056,0.024,0.034	0.02,0.03,0.021,0.013	0.009
Bradi4g20570.v3.0	Bradi4g20570	Bd4	+	23561566	23561895	23561566	23561660	23561740	23561895	25,22,22,20	7,6,5,6	29,15,32,34	6,4,6,4	146	86	0.19909	0.75814	0.678,0.684,0.722,0.663	0.74,0.688,0.759,0.834	-0.069
Bradi1g08907.v3.0	Bradi1g08907	Bd1	-	6291881	6292264	6291881	6291987	6292091	6292264	6,3,2,5	11,9,14,12	4,2,9,3	9,9,12,9	172	86	0.198747	0.75814	0.214,0.143,0.067,0.172	0.182,0.1,0.273,0.143	-0.026
Bradi3g04650.v3.0	Bradi3g04650	Bd3	+	3198705	3200622	3198705	3199000	3200484	3200622	15,7,7,18	10,4,4,10	12,7,9,15	10,14,7,9	172	86	0.204187	0.775327	0.429,0.467,0.467,0.474	0.375,0.2,0.391,0.455	0.104
Bradi2g43447.v3.0	Bradi2g43447	Bd2	+	43701932	43703328	43701932	43702088	43702170	43703328	3,3,4,6	2,3,2,4	4,4,4,7	3,5,9,6	150	86	0.205375	0.775937	0.462,0.364,0.534,0.462	0.433,0.314,0.203,0.401	0.118
Bradi2g03540.v3.0	Bradi2g03540	Bd2	-	2582277	2582599	2582277	2582355	2582441	2582599	36,29,28,33	1,1,0,2	37,28,45,29	1,1,0,1	143	71	0.205515	0.775937	0.947,0.935,1.0,0.891	0.948,0.933,1.0,0.935	-0.011
Bradi3g58310.v3.0	Bradi3g58310	Bd3	+	57636412	57638745	57636412	57638337	57638660	57638745	117,89,67,116	32,40,22,34	102,107,100,93	26,25,29,34	164	78	0.210752	0.788984	0.635,0.514,0.592,0.619	0.651,0.671,0.621,0.565	-0.037
Bradi3g27860.v3.0	Bradi3g27860	Bd3	-	28777590	28778048	28777590	28777710	28777930	28778048	12,5,3,16	0,2,0,3	7,8,7,12	3,2,3,1	172	86	0.210402	0.788984	1.0,0.556,1.0,0.727	0.538,0.667,0.538,0.857	0.171
Bradi4g37870.v3.0	Bradi4g37870	Bd4	-	42834835	42835431	42834835	42835274	42835363	42835431	29,33,26,45	14,10,8,14	25,17,9,14	8,12,5,4	139	61	0.20972	0.788984	0.476,0.592,0.588,0.585	0.578,0.383,0.441,0.606	0.058
Bradi3g03790.v3.0	Bradi3g03790	Bd3	+	2546972	2547248	2546972	2547054	2547133	2547248	0,0,2,0	19,22,22,31	0,0,0,0	33,37,34,27	133	75	0.2119	0.791053	0.0,0.0,0.049,0.0	0.0,0.0,0.0,0.0	0.012
Bradi4g21840.v3.0	Bradi4g21840	Bd4	-	25611925	25612859	25611925	25612092	25612581	25612859	4,7,8,5	2,1,1,1	6,5,7,5	2,1,0,0	172	86	0.213313	0.794097	0.5,0.778,0.8,0.714	0.6,0.714,1.0,1.0	-0.13
Bradi2g53790.v3.0	Bradi2g53790	Bd2	-	52658659	52659171	52658659	52658980	52659082	52659171	41,32,23,35	0,3,2,2	31,33,30,34	2,2,3,7	168	82	0.215541	0.797918	1.0,0.839,0.849,0.895	0.883,0.89,0.83,0.703	0.069
Bradi4g36430.v3.0	Bradi4g36430	Bd4	+	41588235	41588948	41588235	41588311	41588390	41588948	7,6,3,6	20,23,15,20	7,1,10,10	28,13,11,21	127	69	0.21614	0.797918	0.16,0.124,0.098,0.14	0.12,0.04,0.331,0.206	-0.044
Bradi1g01730.v3.0	Bradi1g01730	Bd1	+	1141858	1142394	1141858	1142157	1142306	1142394	41,40,33,46	4,6,4,7	29,34,33,51	7,6,5,5	167	81	0.215179	0.797918	0.833,0.764,0.8,0.761	0.668,0.733,0.762,0.832	0.041
Bradi1g52990.v3.0	Bradi1g52990	Bd1	-	51551309	51551869	51551309	51551589	51551678	51551869	50,65,43,63	24,15,16,20	54,57,47,41	21,23,16,26	164	86	0.217736	0.801581	0.522,0.694,0.585,0.623	0.574,0.565,0.606,0.453	0.057
Bradi1g56922.v3.0	Bradi1g56922	Bd1	+	55820275	55820857	55820275	55820325	55820462	55820857	10,11,5,16	6,3,4,5	5,10,5,12	6,3,3,8	129	43	0.21866	0.802762	0.357,0.55,0.294,0.516	0.217,0.526,0.357,0.333	0.071
Bradi3g40857.v3.0	Bradi3g40857	Bd3	+	42695768	42698737	42695768	42696711	42697188	42698737	37,33,22,48	4,2,2,2	32,25,30,27	1,2,4,4	172	86	0.220693	0.807991	0.822,0.892,0.846,0.923	0.941,0.862,0.789,0.771	0.03
Bradi3g56587.v3.0	Bradi3g56587	Bd3	-	56188109	56189065	56188109	56188263	56188759	56189065	5,5,1,3	7,10,6,9	3,4,4,5	2,11,2,6	172	86	0.224176	0.816245	0.263,0.2,0.077,0.143	0.429,0.154,0.5,0.294	-0.173
Bradi3g56617.v3.0	Bradi3g56617	Bd3	+	56203919	56204281	56203919	56204107	56204184	56204281	72,54,41,64	4,4,0,7	49,51,64,64	4,2,0,4	140	86	0.224095	0.816245	0.917,0.892,1.0,0.849	0.883,0.94,1.0,0.908	-0.018
Bradi2g31560.v3.0	Bradi2g31560	Bd2	+	31131123	31132099	31131123	31131223	31131364	31132099	23,17,12,24	124,94,108,149	31,22,19,25	134126117146	172	86	0.227436	0.825855	0.085,0.083,0.053,0.075	0.104,0.08,0.075,0.079	-0.011
Bradi3g31947.v3.0	Bradi3g31947	Bd3	+	33920383	33921327	33920383	33921157	33921279	33921327	3,7,5,3	33,24,21,39	4,3,2,3	29,31,24,47	127	41	0.229947	0.832695	0.029,0.086,0.071,0.024	0.043,0.03,0.026,0.02	0.023
Bradi4g36958.v3.0	Bradi4g36958	Bd4	-	42053562	42053915	42053562	42053637	42053724	42053915	34,28,17,34	13,3,13,9	19,25,26,24	8,1,8,8	142	68	0.234149	0.845607	0.556,0.817,0.385,0.644	0.532,0.923,0.609,0.59	-0.063
Bradi4g09060.v3.0	Bradi4g09060	Bd4	-	8410214	8410538	8410214	8410312	8410414	8410538	22,13,27,15	22,15,14,26	11,17,13,29	18,17,8,10	172	86	0.236358	0.848973	0.333,0.302,0.491,0.224	0.234,0.333,0.448,0.592	-0.064
Bradi1g24240.v3.0	Bradi1g24240	Bd1	+	19483644	19484352	19483644	19483812	19484121	19484352	0,5,1,1	74,76,65,83	2,0,0,0	74,60,73,73	172	86	0.236186	0.848973	0.0,0.032,0.008,0.006	0.013,0.0,0.0,0.0	0.008
Bradi5g08480.v3.0	Bradi5g08480	Bd5	-	11308106	11308544	11308106	11308188	11308395	11308544	1066,1056,867,1206	1388,1307,1105,1579	1141,964,1030,954	1315,1138,1153,1191	161	75	0.237312	0.850103	0.263,0.273,0.268,0.262	0.288,0.283,0.294,0.272	-0.018
Bradi3g55614.v3.0	Bradi3g55614	Bd3	-	55579365	55579978	55579365	55579568	55579743	55579978	48,42,57,56	226197183249	38,46,50,38	211185255205	172	86	0.239457	0.850905	0.096,0.096,0.135,0.101	0.083,0.111,0.089,0.085	0.015
Bradi2g24430.v3.0	Bradi2g24430	Bd2	+	22223372	22224173	22223372	22223651	22223763	22224173	107,111,82,94	4,1,2,1	128,59,123,141	3,2,7,5	172	86	0.239122	0.850905	0.93,0.982,0.953,0.979	0.955,0.937,0.898,0.934	0.03
Bradi1g25712.v3.0	Bradi1g25712	Bd1	+	20886472	20887180	20886472	20886710	20887029	20887180	10,5,6,9	12,9,5,4	10,4,9,10	4,6,11,2	172	86	0.238593	0.850905	0.294,0.217,0.375,0.529	0.556,0.25,0.29,0.714	-0.099
Bradi4g35010.v3.0	Bradi4g35010	Bd4	+	40465605	40466309	40465605	40465713	40465893	40466309	3,9,4,21	68,67,40,69	11,4,11,18	76,61,62,56	172	86	0.242727	0.85566	0.022,0.063,0.048,0.132	0.067,0.032,0.081,0.138	-0.013
Bradi1g63250.v3.0	Bradi1g63250	Bd1	-	62664905	62667095	62664905	62666615	62666714	62667095	55,57,59,59	4,1,1,0	48,57,59,56	2,0,0,1	172	86	0.242441	0.85566	0.873,0.966,0.967,1.0	0.923,1.0,1.0,0.966	-0.021
Bradi1g46710.v3.0	Bradi1g46710	Bd1	+	45452180	45453111	45452180	45452305	45452455	45453111	2,1,1,4	78,58,35,40	7,3,3,9	65,63,72,96	172	86	0.241551	0.85566	0.013,0.009,0.014,0.048	0.051,0.023,0.02,0.045	-0.014
Bradi5g21820.v3.0	Bradi5g21820	Bd5	-	24493390	24495889	24493390	24495422	24495811	24495889	1,7,15,4	7,2,5,5	6,8,2,10	2,5,5,4	157	71	0.243959	0.85773	0.061,0.613,0.576,0.266	0.576,0.42,0.153,0.531	-0.041
Bradi2g15800.v3.0	Bradi2g15800	Bd2	-	13954904	13955593	13954904	13955113	13955189	13955593	4,2,2,3	37,20,17,23	1,6,0,1	36,24,31,35	138	86	0.244839	0.858552	0.063,0.059,0.068,0.075	0.017,0.135,0.0,0.017	0.024
Bradi1g71450.v3.0	Bradi1g71450	Bd1	+	69651883	69652610	69651883	69652398	69652512	69652610	6,3,5,7	46,42,39,28	6,9,11,12	53,36,37,69	172	86	0.24621	0.861086	0.061,0.034,0.06,0.111	0.054,0.111,0.129,0.08	-0.027
Bradi2g37980.v3.0	Bradi2g37980	Bd2	+	38087530	38088041	38087530	38087738	38087819	38088041	95,100,62,95	156,135,82,115	86,94,125,133	130105168163	148	86	0.251116	0.875939	0.261,0.301,0.305,0.324	0.278,0.342,0.302,0.322	-0.013
Bradi1g00887.v3.0	Bradi1g00887	Bd1	+	628008	628275	628008	628089	628185	628275	2,11,16,11	22,25,19,21	6,7,10,5	21,17,17,27	157	71	0.252416	0.878168	0.039,0.166,0.276,0.192	0.114,0.157,0.21,0.077	0.029
Bradi1g66710.v3.0	Bradi1g66710	Bd1	-	65708125	65708573	65708125	65708208	65708423	65708573	8,7,1,3	215194163206	6,3,4,1	200184230226	162	76	0.25466	0.879073	0.017,0.017,0.003,0.007	0.014,0.008,0.008,0.002	0.003
Bradi3g47890.v3.0	Bradi3g47890	Bd3	-	49216569	49217196	49216569	49216982	49217067	49217196	852908772913	31,30,22,24	997917982969	27,21,23,28	156	86	0.254519	0.879073	0.938,0.943,0.951,0.954	0.953,0.96,0.959,0.95	-0.009
Bradi3g52740.v3.0	Bradi3g52740	Bd3	-	53357551	53357862	53357551	53357633	53357741	53357862	110,90,73,101	483441336510	79,75,107,77	459427438481	161	75	0.253915	0.879073	0.096,0.087,0.092,0.084	0.074,0.076,0.102,0.069	0.01
Bradi4g29780.v3.0	Bradi4g29780	Bd4	-	35305905	35307282	35305905	35306205	35306323	35307282	180139112142	1,1,1,4	191157141207	6,1,6,1	172	86	0.257975	0.888211	0.989,0.986,0.982,0.947	0.941,0.987,0.922,0.99	0.016
Bradi2g16610.v3.0	Bradi2g16610	Bd2	-	14577736	14578410	14577736	14578224	14578314	14578410	133,121,92,135	82,75,64,82	136137112140	77,94,90,101	166	86	0.259466	0.891034	0.457,0.455,0.427,0.46	0.478,0.43,0.392,0.418	0.02
Bradi3g52780.v3.0	Bradi3g52780	Bd3	+	53390193	53391316	53390193	53390270	53390889	53391316	7,15,0,8	55,59,44,73	2,2,3,5	31,36,40,43	156	70	0.265072	0.898675	0.054,0.102,0.0,0.047	0.028,0.024,0.033,0.05	0.017
Bradi2g08700.v3.0	Bradi2g08700	Bd2	+	7074841	7075168	7074841	7074964	7075063	7075168	26,20,4,22	56,66,44,87	24,20,27,18	74,66,60,65	172	86	0.263837	0.898675	0.188,0.132,0.043,0.112	0.14,0.132,0.184,0.122	-0.026
Bradi1g31193.v3.0	Bradi1g31193	Bd1	+	26738925	26739325	26738925	26738997	26739073	26739325	3,8,8,11	0,2,3,1	4,8,5,1	0,4,1,2	117	65	0.263812	0.898675	1.0,0.69,0.597,0.859	1.0,0.526,0.735,0.217	0.167
Bradi1g76870.v3.0	Bradi1g76870	Bd1	+	73550429	73550715	73550429	73550555	73550658	73550715	1,0,3,1	28,29,29,24	0,2,0,0	33,25,24,28	136	50	0.263525	0.898675	0.013,0.0,0.037,0.015	0.0,0.029,0.0,0.0	0.009
Bradi2g54480.v3.0	Bradi2g54480	Bd2	+	53173960	53174586	53173960	53174038	53174501	53174586	8,6,1,5	18,24,13,20	8,10,5,5	20,19,18,14	149	63	0.26477	0.898675	0.158,0.096,0.032,0.096	0.145,0.182,0.105,0.131	-0.045
Bradi2g15390.v3.0	Bradi2g15390	Bd2	+	13709695	13710938	13709695	13709916	13709997	13710938	20,41,19,29	2,1,3,7	35,28,28,31	1,2,3,2	148	86	0.266396	0.900865	0.853,0.96,0.786,0.707	0.953,0.891,0.844,0.9	-0.07
Bradi2g21120.v3.0	Bradi2g21120	Bd2	+	18472945	18473743	18472945	18473158	18473473	18473743	2602,2109,1840,2419	191129131171	2128,2067,2239,2263	159159167178	172	86	0.267138	0.901084	0.872,0.891,0.875,0.876	0.87,0.867,0.87,0.864	0.011
Bradi5g22600.v3.0	Bradi5g22600	Bd5	-	25086176	25086791	25086176	25086305	25086373	25086791	8,13,5,4	6,10,10,6	10,6,16,6	6,8,11,5	122	86	0.271059	0.911839	0.485,0.478,0.261,0.32	0.54,0.346,0.506,0.458	-0.076
Bradi2g11290.v3.0	Bradi2g11290	Bd2	+	9557428	9557677	9557428	9557457	9557556	9557677	38,54,46,65	1,0,2,3	50,38,50,55	2,2,1,6	108	22	0.271699	0.911839	0.886,1.0,0.824,0.815	0.836,0.795,0.911,0.651	0.083
Bradi3g10920.v3.0	Bradi3g10920	Bd3	-	9182604	9183362	9182604	9183063	9183216	9183362	21,21,23,27	60,74,47,55	36,30,22,33	69,57,77,82	172	86	0.273985	0.917195	0.149,0.124,0.197,0.197	0.207,0.208,0.125,0.168	-0.01
Bradi1g46980.v3.0	Bradi1g46980	Bd1	-	45676032	45676487	45676032	45676237	45676354	45676487	93,93,72,117	16,15,13,27	91,66,66,93	12,11,15,11	172	86	0.277223	0.925702	0.744,0.756,0.735,0.684	0.791,0.75,0.688,0.809	-0.03
Bradi1g29287.v3.0	Bradi1g29287	Bd1	-	24846016	24846687	24846016	24846256	24846348	24846687	15,13,6,18	3,0,1,0	13,11,14,8	1,1,0,4	170	86	0.279576	0.931218	0.717,1.0,0.752,1.0	0.868,0.848,1.0,0.503	0.063
Bradi2g23790.v3.0	Bradi2g23790	Bd2	+	21532534	21532955	21532534	21532714	21532795	21532955	19,19,10,25	16,11,16,25	19,11,13,16	15,19,21,18	148	86	0.284705	0.943572	0.408,0.501,0.266,0.368	0.424,0.252,0.265,0.341	0.065
Bradi1g32590.v3.0	Bradi1g32590	Bd1	-	28052065	28052419	28052065	28052145	28052334	28052419	3,1,5,15	24,21,11,29	2,5,6,2	16,16,24,20	151	65	0.284676	0.943572	0.051,0.02,0.164,0.182	0.051,0.119,0.097,0.041	0.027
Bradi2g08177.v3.0	Bradi2g08177	Bd2	+	6587033	6588323	6587033	6587107	6587192	6588323	96,66,67,64	2,6,2,3	51,54,55,61	5,4,2,4	137	67	0.286552	0.947333	0.959,0.843,0.942,0.913	0.833,0.868,0.931,0.882	0.036
Bradi2g38470.v3.0	Bradi2g38470	Bd2	+	38532026	38532696	38532026	38532237	38532337	38532696	507336325447	1,1,1,2	383366432416	4,0,0,0	172	86	0.289215	0.952728	0.996,0.994,0.994,0.991	0.98,1.0,1.0,1.0	-0.001
Bradi1g34566.v3.0	Bradi1g34566	Bd1	-	30274589	30275304	30274589	30274962	30275220	30275304	6,7,4,4	17,19,28,21	7,2,7,5	17,11,15,19	163	77	0.289618	0.952728	0.143,0.148,0.063,0.083	0.163,0.079,0.181,0.111	-0.024
Bradi5g15490.v3.0	Bradi5g15490	Bd5	-	19007176	19007612	19007176	19007322	19007404	19007612	12,11,7,16	45,31,40,28	10,14,15,5	48,24,53,48	150	86	0.290837	0.954377	0.133,0.169,0.091,0.247	0.107,0.251,0.14,0.056	0.021
Bradi2g46085.v3.0	Bradi2g46085	Bd2	+	46293123	46295022	46293123	46293651	46294524	46295022	37,23,20,21	8,6,5,6	41,34,25,29	5,8,7,4	172	86	0.294936	0.965442	0.698,0.657,0.667,0.636	0.804,0.68,0.641,0.784	-0.063
Bradi4g14910.v3.0	Bradi4g14910	Bd4	+	15587088	15588066	15587088	15587375	15587477	15588066	31,37,31,59	4,0,2,3	48,57,45,45	1,1,2,2	172	86	0.295881	0.966157	0.795,1.0,0.886,0.908	0.96,0.966,0.918,0.918	-0.043
Bradi5g14250.v3.0	Bradi5g14250	Bd5	+	17832858	17833825	17832858	17833254	17833337	17833825	118,123,80,115	0,1,4,1	121119154136	1,0,1,1	152	86	0.299249	0.97476	1.0,0.986,0.919,0.985	0.986,1.0,0.989,0.987	-0.018
Bradi1g50627.v3.0	Bradi1g50627	Bd1	+	49375746	49376121	49375746	49375976	49376081	49376121	0,1,0,0	12,15,11,17	0,0,0,0	22,15,13,22	119	33	0.303483	0.983731	0.0,0.018,0.0,0.0	0.0,0.0,0.0,0.0	0.004
Bradi2g11370.v3.0	Bradi2g11370	Bd2	+	9643074	9643269	9643074	9643112	9643189	9643269	59,43,36,57	2,3,2,4	47,50,62,64	1,2,3,1	72	18	0.302852	0.983731	0.881,0.782,0.818,0.781	0.922,0.862,0.838,0.941	-0.075
Bradi1g42310.v3.0	Bradi1g42310	Bd1	-	39454404	39455756	39454404	39455579	39455657	39455756	74,79,64,92	0,0,0,0	74,58,59,89	0,1,0,1	142	86	0.307375	0.989107	1.0,1.0,1.0,1.0	1.0,0.972,1.0,0.982	0.012
Bradi3g24720.v3.0	Bradi3g24720	Bd3	+	24463569	24463921	24463569	24463670	24463780	24463921	78,59,36,54	2,10,1,7	65,48,60,60	2,3,3,8	172	86	0.307112	0.989107	0.951,0.747,0.947,0.794	0.942,0.889,0.909,0.789	-0.023
Bradi2g43660.v3.0	Bradi2g43660	Bd2	+	43906762	43907349	43906762	43907170	43907251	43907349	20,34,16,30	2,2,1,0	17,20,25,37	4,2,0,4	148	86	0.30594	0.989107	0.853,0.908,0.903,1.0	0.712,0.853,1.0,0.843	0.064
Bradi4g18921.v3.0	Bradi4g18921	Bd4	+	21441095	21441645	21441095	21441397	21441468	21441645	8,14,6,12	2,3,2,4	8,3,6,12	0,2,3,8	128	86	0.309713	0.992488	0.729,0.758,0.668,0.668	1.0,0.502,0.573,0.502	0.062
Bradi1g56710.v3.0	Bradi1g56710	Bd1	+	55546521	55547314	55546521	55546863	55546997	55547314	0,1,1,2	2,0,2,1	1,0,3,3	1,0,0,2	172	86	0.309919	0.992488	0.0,1.0,0.2,0.5	0.333,NA,1.0,0.429	-0.162
Bradi2g43447.v3.0	Bradi2g43447	Bd2	+	43701681	43702088	43701681	43701863	43701932	43702088	4,1,3,2	1,3,1,3	4,4,6,6	2,1,1,3	124	86	0.312269	0.992837	0.735,0.188,0.675,0.316	0.581,0.735,0.806,0.581	-0.197
Bradi2g44350.v3.0	Bradi2g44350	Bd2	-	44618096	44619082	44618096	44618607	44618687	44619082	197183125172	11,9,6,7	165159171213	9,8,9,14	146	86	0.311963	0.992837	0.913,0.923,0.925,0.935	0.915,0.921,0.918,0.9	0.011
Bradi5g23270.v3.0	Bradi5g23270	Bd5	-	25419707	25419968	25419707	25419821	25419905	25419968	3,10,3,2	6,7,2,7	10,5,12,6	5,6,4,10	124	56	0.311493	0.992837	0.184,0.392,0.404,0.114	0.475,0.273,0.575,0.213	-0.11
Bradi3g35250.v3.0	Bradi3g35250	Bd3	-	37307326	37307759	37307326	37307527	37307609	37307759	50,29,13,29	1,4,4,2	18,36,47,44	6,1,2,5	150	86	0.607875	1	0.966,0.806,0.651,0.893	0.632,0.954,0.931,0.835	-0.009
Bradi3g35250.v3.0	Bradi3g35250	Bd3	-	37307326	37307759	37307326	37307527	37307613	37307759	51,29,14,29	0,0,0,0	18,38,49,45	0,0,1,0	158	86	1	1	1.0,1.0,1.0,1.0	1.0,1.0,0.964,1.0	0.009
Bradi3g04650.v3.0	Bradi3g04650	Bd3	+	3198705	3200622	3198705	3199000	3199784	3200622	23,25,12,29	7,4,3,3	27,14,19,28	2,2,6,4	172	86	0.70046	1	0.622,0.758,0.667,0.829	0.871,0.778,0.613,0.778	-0.041
Bradi5g09097.v3.0	Bradi5g09097	Bd5	+	12429382	12431052	12429382	12430604	12430870	12431052	4,0,0,0	0,0,0,0	3,3,5,2	1,0,0,0	172	86	0.391397	1	1.0,NA,NA,NA	0.6,1.0,1.0,1.0	0.1
Bradi3g31527.v3.0	Bradi3g31527	Bd3	+	33507706	33509183	33507706	33507816	33509091	33509183	17,20,13,20	0,2,3,0	19,14,14,26	0,1,0,2	171	85	1	1	1.0,0.833,0.683,1.0	1.0,0.874,1.0,0.866	-0.056
Bradi3g55030.v3.0	Bradi3g55030	Bd3	+	55162295	55162773	55162295	55162349	55162429	55162773	0,1,2,2	93,94,79,92	1,1,2,0	76,65,57,78	107	47	1	1	0.0,0.005,0.011,0.009	0.006,0.007,0.015,0.0	-0.001
Bradi3g55030.v3.0	Bradi3g55030	Bd3	+	55161788	55162195	55161788	55161902	55162095	55162195	4,3,3,2	212253170237	1,3,1,4	206187178165	172	86	1	1	0.009,0.006,0.009,0.004	0.002,0.008,0.003,0.012	0.001
Bradi2g57687.v3.0	Bradi2g57687	Bd2	+	55589184	55589646	55589184	55589353	55589452	55589646	1,1,1,1	14,23,14,21	1,1,2,2	12,11,15,22	172	86	0.3308	1	0.034,0.021,0.034,0.023	0.04,0.043,0.063,0.043	-0.019
Bradi5g17070.v3.0	Bradi5g17070	Bd5	-	20451832	20452149	20451832	20451907	20451996	20452149	0,0,1,0	35,39,28,42	0,0,0,0	39,34,30,30	146	68	0.863196	1	0.0,0.0,0.016,0.0	0.0,0.0,0.0,0.0	0.004
Bradi3g38380.v3.0	Bradi3g38380	Bd3	-	40644139	40644831	40644139	40644445	40644565	40644831	40,51,28,46	11,4,13,10	49,53,56,42	9,8,11,10	172	86	0.317604	1	0.645,0.864,0.519,0.697	0.731,0.768,0.718,0.677	-0.042
Bradi1g64730.v3.0	Bradi1g64730	Bd1	-	64141284	64141934	64141284	64141736	64141813	64141934	19,18,13,19	0,1,0,0	26,12,20,22	0,0,0,0	140	86	1	1	1.0,0.917,1.0,1.0	1.0,1.0,1.0,1.0	-0.021
Bradi5g01150.v3.0	Bradi5g01150	Bd5	+	1040515	1041121	1040515	1040984	1041058	1041121	13,7,3,10	2,1,2,0	17,7,8,17	0,1,0,0	104	56	1	1	0.778,0.79,0.447,1.0	1.0,0.79,1.0,1.0	-0.194
Bradi1g62520.v3.0	Bradi1g62520	Bd1	+	61938261	61938577	61938261	61938344	61938511	61938577	0,0,0,0	1,4,5,4	2,0,0,0	3,4,7,2	135	49	1	1	0.0,0.0,0.0,0.0	0.195,0.0,0.0,0.0	-0.049
Bradi3g59237.v3.0	Bradi3g59237	Bd3	-	58225621	58225935	58225621	58225686	58225856	58225935	17,21,8,9	82,65,59,120	22,8,25,12	96,70,91,92	130	44	1	1	0.066,0.099,0.044,0.025	0.072,0.037,0.085,0.042	-0.001
Bradi2g20040.v3.0	Bradi2g20040	Bd2	+	17591414	17592255	17591414	17591505	17592179	17592255	0,0,1,1	0,0,0,0	0,0,0,0	1,0,0,1	153	67	1	1	NA,NA,1.0,1.0	0.0,NA,NA,0.0	1
Bradi2g36787.v3.0	Bradi2g36787	Bd2	+	36961278	36962672	36961278	36961392	36962030	36962672	20,26,14,25	0,1,1,0	25,19,22,19	0,0,0,1	172	86	1	1	1.0,0.929,0.875,1.0	1.0,1.0,1.0,0.905	-0.025
Bradi2g11740.v3.0	Bradi2g11740	Bd2	+	10078684	10079163	10078684	10078886	10078949	10079163	21,35,14,18	4,1,3,7	27,28,21,16	3,4,9,0	112	86	0.879264	1	0.801,0.964,0.782,0.664	0.874,0.843,0.642,1.0	-0.037
Bradi1g43931.v3.0	Bradi1g43931	Bd1	+	41959949	41961228	41959949	41960066	41960449	41961228	0,0,0,0	14,7,10,8	0,0,1,0	10,5,14,5	172	86	1	1	0.0,0.0,0.0,0.0	0.0,0.0,0.034,0.0	-0.009
Bradi3g18820.v3.0	Bradi3g18820	Bd3	-	17460444	17460693	17460444	17460573	17460638	17460693	29,23,15,32	24,19,37,36	22,21,24,24	34,29,27,27	78	48	0.336286	1	0.426,0.427,0.2,0.354	0.285,0.308,0.354,0.354	0.027
Bradi3g18820.v3.0	Bradi3g18820	Bd3	-	17458555	17458802	17458555	17458624	17458696	17458802	10,10,7,10	750578634770	15,10,6,5	755676764721	106	62	1	1	0.008,0.01,0.006,0.008	0.011,0.009,0.005,0.004	0.001
Bradi3g18820.v3.0	Bradi3g18820	Bd3	-	17460444	17460693	17460444	17460570	17460638	17460693	32,23,15,34	283255216267	23,21,24,25	254224269289	84	48	0.417389	1	0.061,0.049,0.038,0.068	0.049,0.051,0.049,0.047	0.005
Bradi3g26990.v3.0	Bradi3g26990	Bd3	+	27460547	27461524	27460547	27460927	27461061	27461524	3,3,3,8	2,1,0,0	3,9,5,4	0,1,0,1	172	86	1	1	0.429,0.6,1.0,1.0	1.0,0.818,1.0,0.667	-0.114
Bradi2g14101.v3.0	Bradi2g14101	Bd2	+	12762793	12765221	12762793	12764315	12764381	12765221	59,64,24,67	0,0,0,1	42,34,55,66	0,0,0,0	118	86	1	1	1.0,1.0,1.0,0.98	1.0,1.0,1.0,1.0	-0.005
Bradi1g31417.v3.0	Bradi1g31417	Bd1	-	26997470	26997703	26997470	26997587	26997650	26997703	47,56,37,47	4,1,1,0	55,54,67,70	1,0,3,5	72	46	0.814703	1	0.882,0.973,0.959,1.0	0.972,1.0,0.935,0.899	0.002
Bradi4g09940.v3.0	Bradi4g09940	Bd4	-	9454455	9455076	9454455	9454611	9454887	9455076	229227155208	2,0,0,2	203174201210	0,0,0,1	172	86	0.33382	1	0.983,1.0,1.0,0.981	1.0,1.0,1.0,0.991	-0.007
Bradi1g43000.v3.0	Bradi1g43000	Bd1	+	40606565	40607492	40606565	40606776	40606898	40607492	8,1,1,8	2,1,3,1	3,2,8,6	4,2,3,3	172	86	0.375835	1	0.667,0.333,0.143,0.8	0.273,0.333,0.571,0.5	0.067
Bradi2g03940.v3.0	Bradi2g03940	Bd2	+	2782001	2782349	2782001	2782190	2782300	2782349	27,30,8,33	4,4,4,3	24,27,29,35	2,7,5,7	128	42	0.743264	1	0.689,0.711,0.396,0.783	0.797,0.559,0.656,0.621	-0.014
Bradi2g03940.v3.0	Bradi2g03940	Bd2	+	2782001	2782349	2782001	2782190	2782305	2782349	27,29,8,33	4,6,4,7	24,23,27,35	5,3,3,8	123	37	0.377028	1	0.67,0.592,0.376,0.586	0.591,0.698,0.73,0.568	-0.091
Bradi4g13710.v3.0	Bradi4g13710	Bd4	+	14150867	14155353	14150867	14155154	14155232	14155353	18,15,12,27	0,0,0,1	27,26,28,19	0,2,1,0	142	86	1	1	1.0,1.0,1.0,0.942	1.0,0.887,0.944,1.0	0.028
Bradi2g08655.v3.0	Bradi2g08655	Bd2	+	7037418	7038993	7037418	7037633	7038456	7038993	10,8,11,20	9,8,7,15	13,10,12,8	11,4,8,6	172	86	0.63629	1	0.357,0.333,0.44,0.4	0.371,0.556,0.429,0.4	-0.057
Bradi2g57060.v3.0	Bradi2g57060	Bd2	-	55076449	55076660	55076449	55076524	55076597	55076660	1,0,0,1	10,7,10,16	0,2,0,0	18,7,13,19	84	38	1	1	0.043,0.0,0.0,0.027	0.0,0.114,0.0,0.0	-0.011
Bradi2g03713.v3.0	Bradi2g03713	Bd2	-	2666130	2666955	2666130	2666669	2666760	2666955	2,0,0,1	112,75,69,101	2,0,1,1	81,83,96,74	168	86	1	1	0.009,0.0,0.0,0.005	0.012,0.0,0.005,0.007	-0.003
Bradi1g28960.v3.0	Bradi1g28960	Bd1	-	24365649	24366070	24365649	24365880	24365997	24366070	9,10,10,13	53,54,46,50	8,13,13,12	66,60,62,52	152	66	0.558162	1	0.069,0.074,0.086,0.101	0.05,0.086,0.083,0.091	0.005
Bradi2g38750.v3.0	Bradi2g38750	Bd2	+	38768631	38769038	38768631	38768858	38768986	38769038	2,0,0,0	121,125,95,79	0,0,3,0	129,84,104,126	131	45	1	1	0.006,0.0,0.0,0.0	0.0,0.0,0.01,0.0	-0.001
Bradi1g43710.v3.0	Bradi1g43710	Bd1	+	41672478	41673020	41672478	41672856	41672951	41673020	0,0,0,3	49,23,24,34	0,1,1,0	23,25,35,38	148	62	0.868674	1	0.0,0.0,0.0,0.036	0.0,0.016,0.012,0.0	0.002
Bradi2g00850.v3.0	Bradi2g00850	Bd2	+	522190	522583	522190	522244	522333	522583	8,3,0,4	1,0,1,0	2,5,3,12	0,0,0,3	125	47	0.789699	1	0.75,1.0,0.0,1.0	1.0,1.0,1.0,0.601	-0.213
Bradi3g34737.v3.0	Bradi3g34737	Bd3	+	36870036	36871127	36870036	36870908	36871064	36871127	12,10,14,7	4,2,1,2	14,12,8,14	1,2,4,3	142	56	0.54284	1	0.542,0.664,0.847,0.58	0.847,0.703,0.441,0.648	-0.001
Bradi1g72430.v3.0	Bradi1g72430	Bd1	-	70392732	70393120	70392732	70392889	70392989	70393120	8,3,5,12	256235223279	5,4,5,12	295193284310	172	86	0.561254	1	0.015,0.006,0.011,0.021	0.008,0.01,0.009,0.019	0.002
Bradi1g72430.v3.0	Bradi1g72430	Bd1	-	70397416	70397799	70397416	70397543	70397624	70397799	178217126179	4,4,6,3	204143220226	7,3,7,5	148	86	0.768867	1	0.963,0.969,0.924,0.972	0.944,0.965,0.948,0.963	0.002
Bradi1g28960.v3.0	Bradi1g28960	Bd1	-	24367943	24368312	24367943	24368091	24368211	24368312	2,1,5,10	31,25,29,37	8,4,4,4	36,37,27,36	172	86	0.899218	1	0.031,0.02,0.079,0.119	0.1,0.051,0.069,0.053	-0.006
Bradi2g60470.v3.0	Bradi2g60470	Bd2	-	57630282	57630652	57630282	57630483	57630559	57630652	27,19,10,22	0,0,0,2	17,14,9,23	0,0,0,0	138	86	1	1	1.0,1.0,1.0,0.873	1.0,1.0,1.0,1.0	-0.032
Bradi1g48120.v3.0	Bradi1g48120	Bd1	+	46897469	46897752	46897469	46897587	46897686	46897752	1,0,0,0	9,6,5,16	2,1,0,1	18,17,8,12	145	59	1	1	0.043,0.0,0.0,0.0	0.043,0.023,0.0,0.033	-0.014
Bradi2g10710.v3.0	Bradi2g10710	Bd2	-	8934953	8935569	8934953	8935262	8935356	8935569	4,5,7,4	0,0,0,2	9,10,14,9	1,0,1,1	172	86	0.420123	1	1.0,1.0,1.0,0.5	0.818,1.0,0.875,0.818	-0.003
Bradi4g02460.v3.0	Bradi4g02460	Bd4	-	1623291	1624549	1623291	1623704	1623826	1624549	5,6,8,11	0,1,0,0	1,9,11,13	1,0,0,0	172	86	1	1	1.0,0.75,1.0,1.0	0.333,1.0,1.0,1.0	0.104
Bradi2g39420.v3.0	Bradi2g39420	Bd2	+	39239223	39239818	39239223	39239478	39239569	39239818	47,37,40,46	92,75,47,62	53,29,57,64	86,74,86,111	168	86	0.356634	1	0.207,0.202,0.303,0.275	0.24,0.167,0.253,0.228	0.025
Bradi4g04473.v3.0	Bradi4g04473	Bd4	+	3705802	3707222	3705802	3706388	3706471	3707222	6,8,5,7	0,0,1,0	9,5,11,8	0,0,3,0	152	86	1	1	1.0,1.0,0.739,1.0	1.0,1.0,0.675,1.0	0.016
Bradi1g00485.v3.0	Bradi1g00485	Bd1	+	410462	410682	410462	410514	410627	410682	0,0,1,0	0,0,0,1	2,0,1,2	0,0,0,0	93	7	1	1	NA,NA,1.0,0.0	1.0,NA,1.0,1.0	-0.5
Bradi2g60390.v3.0	Bradi2g60390	Bd2	+	57529949	57531262	57529949	57530244	57530397	57531262	120104103125	60,44,36,49	139113156150	62,42,65,78	172	86	0.707371	1	0.5,0.542,0.589,0.561	0.529,0.574,0.545,0.49	0.014
Bradi5g15450.v3.0	Bradi5g15450	Bd5	-	18958508	18958791	18958508	18958607	18958691	18958791	6,9,4,5	69,87,24,65	7,3,3,7	64,52,51,52	154	86	0.828271	1	0.046,0.055,0.085,0.041	0.058,0.031,0.032,0.07	0.009
Bradi1g13047.v3.0	Bradi1g13047	Bd1	-	9867364	9867815	9867364	9867445	9867563	9867815	39,17,22,45	27,21,13,18	40,32,39,34	25,18,12,23	160	74	0.409164	1	0.4,0.272,0.439,0.536	0.425,0.451,0.6,0.406	-0.059
Bradi1g15680.v3.0	Bradi1g15680	Bd1	+	12591677	12592184	12591677	12591916	12592065	12592184	4,4,0,8	118,122,94,159	3,0,3,2	73,88,107,94	172	86	0.692711	1	0.017,0.016,0.0,0.025	0.02,0.0,0.014,0.011	0.003
Bradi4g19650.v3.0	Bradi4g19650	Bd4	-	22470618	22471302	22470618	22470984	22471093	22471302	4,4,3,4	319293227374	3,0,2,1	370295370367	172	86	1	1	0.006,0.007,0.007,0.005	0.004,0.0,0.003,0.001	0.004
Bradi3g27240.v3.0	Bradi3g27240	Bd3	+	27889806	27890788	27889806	27890374	27890450	27890788	61,68,42,39	0,0,2,0	74,36,77,67	0,0,0,0	138	86	1	1	1.0,1.0,0.929,1.0	1.0,1.0,1.0,1.0	-0.018
Bradi2g48657.v3.0	Bradi2g48657	Bd2	+	48689581	48690527	48689581	48690235	48690478	48690527	88,76,67,95	0,1,0,3	86,93,100,85	1,0,0,0	128	42	1	1	1.0,0.961,1.0,0.912	0.966,1.0,1.0,1.0	-0.023
Bradi2g36350.v3.0	Bradi2g36350	Bd2	-	36460585	36461247	36460585	36460772	36460959	36461247	12,7,7,20	7,18,8,17	5,5,4,4	2,7,7,5	172	86	0.880913	1	0.462,0.163,0.304,0.37	0.556,0.263,0.222,0.286	-0.007
Bradi2g41230.v3.0	Bradi2g41230	Bd2	+	41240028	41240434	41240028	41240085	41240186	41240434	10,8,5,7	35,28,22,43	4,9,6,9	15,16,40,38	136	50	0.675284	1	0.095,0.095,0.077,0.056	0.089,0.171,0.052,0.08	-0.017
Bradi4g10700.v3.0	Bradi4g10700	Bd4	+	10477108	10477536	10477108	10477334	10477409	10477536	1,0,0,1	6,8,3,1	1,0,0,0	3,3,9,4	136	86	1	1	0.095,0.0,0.0,0.387	0.174,0.0,0.0,0.0	0.077
Bradi1g37692.v3.0	Bradi1g37692	Bd1	-	33730248	33730810	33730248	33730527	33730619	33730810	67,62,47,66	5,3,3,3	58,42,75,75	3,1,0,5	170	86	0.315521	1	0.871,0.913,0.888,0.918	0.907,0.955,1.0,0.884	-0.039
Bradi5g24870.v3.0	Bradi5g24870	Bd5	-	26565329	26565727	26565329	26565481	26565574	26565727	61,70,40,73	6,8,5,6	50,60,74,63	7,7,3,7	172	86	0.885721	1	0.836,0.814,0.8,0.859	0.781,0.811,0.925,0.818	-0.007
Bradi5g12660.v3.0	Bradi5g12660	Bd5	-	16259498	16260278	16259498	16259812	16259920	16260278	40,32,34,55	11,9,8,12	60,40,39,49	8,9,16,13	172	86	0.897811	1	0.645,0.64,0.68,0.696	0.789,0.69,0.549,0.653	-0.005
Bradi5g12660.v3.0	Bradi5g12660	Bd5	-	16259498	16260278	16259498	16259812	16259949	16260278	45,39,39,61	4,0,4,5	67,49,49,60	8,4,3,7	172	86	0.499584	1	0.849,1.0,0.83,0.859	0.807,0.86,0.891,0.811	0.042
Bradi2g54850.v3.0	Bradi2g54850	Bd2	+	53444148	53444674	53444148	53444331	53444583	53444674	43,48,36,39	25,12,10,19	37,36,19,47	16,13,17,12	170	84	0.813702	1	0.459,0.664,0.64,0.504	0.533,0.578,0.356,0.659	0.035
Bradi3g45180.v3.0	Bradi3g45180	Bd3	+	46893724	46894950	46893724	46894074	46894163	46894950	0,4,2,6	207162163203	6,0,4,3	186178150178	164	86	1	1	0.0,0.013,0.006,0.015	0.017,0.0,0.014,0.009	-0.001
Bradi3g18630.v3.0	Bradi3g18630	Bd3	-	17193344	17193935	17193344	17193818	17193893	17193935	53,40,13,44	0,1,0,0	73,32,44,55	0,0,1,2	85	35	1	1	1.0,0.943,1.0,1.0	1.0,1.0,0.948,0.919	0.019
Bradi2g49610.v3.0	Bradi2g49610	Bd2	-	49434988	49435223	49434988	49435046	49435135	49435223	14,14,9,5	16,17,10,14	12,5,14,11	17,10,14,14	124	46	0.9179	1	0.245,0.234,0.25,0.117	0.208,0.156,0.271,0.226	-0.004
Bradi1g63690.v3.0	Bradi1g63690	Bd1	-	63140849	63141218	63140849	63140926	63141004	63141218	6,10,0,2	17,15,16,12	6,2,5,7	9,12,16,12	126	70	0.398225	1	0.164,0.27,0.0,0.085	0.27,0.085,0.148,0.245	-0.057
Bradi3g40596.v3.0	Bradi3g40596	Bd3	+	42497402	42499219	42497402	42498672	42498752	42499219	5,17,10,12	1,0,2,0	16,9,8,17	0,0,2,1	146	86	1	1	0.747,1.0,0.747,1.0	1.0,1.0,0.702,0.909	-0.029
Bradi3g40596.v3.0	Bradi3g40596	Bd3	+	42499781	42500634	42499781	42500271	42500353	42500634	14,12,10,16	0,0,0,1	12,16,14,13	1,0,3,0	150	86	1	1	1.0,1.0,1.0,0.902	0.873,1.0,0.728,1.0	0.075
Bradi1g70710.v3.0	Bradi1g70710	Bd1	+	69127709	69128046	69127709	69127826	69127922	69128046	59,55,40,56	40,41,47,35	57,56,59,73	50,33,43,58	172	86	0.835842	1	0.424,0.401,0.299,0.444	0.363,0.459,0.407,0.386	-0.012
Bradi1g39167.v3.0	Bradi1g39167	Bd1	-	35819763	35821019	35819763	35820771	35820864	35821019	16,19,11,17	39,22,30,33	18,13,22,23	33,36,34,31	172	86	0.393813	1	0.17,0.302,0.155,0.205	0.214,0.153,0.244,0.271	-0.013
Bradi5g00630.v3.0	Bradi5g00630	Bd5	-	576785	578045	576785	577540	577699	578045	17,19,11,30	2,0,0,1	25,22,18,35	0,0,0,1	172	86	1	1	0.81,1.0,1.0,0.938	1.0,1.0,1.0,0.946	-0.049
Bradi3g11337.v3.0	Bradi3g11337	Bd3	+	9796958	9799359	9796958	9798897	9798982	9799359	3,3,1,3	0,0,0,0	0,0,3,3	0,1,0,0	156	86	1	1	1.0,1.0,1.0,1.0	NA,0.0,1.0,1.0	0.333
Bradi1g18770.v3.0	Bradi1g18770	Bd1	+	15039279	15040926	15039279	15040460	15040765	15040926	14,18,19,30	1,0,0,1	9,19,18,17	1,1,1,0	172	86	1	1	0.875,1.0,1.0,0.938	0.818,0.905,0.9,1.0	0.047
Bradi3g53760.v3.0	Bradi3g53760	Bd3	-	54121488	54121941	54121488	54121696	54121802	54121941	88,81,76,83	9,3,1,6	121,81,115,101	2,5,7,9	172	86	0.746466	1	0.83,0.931,0.974,0.874	0.968,0.89,0.891,0.849	0.003
Bradi5g19270.v3.0	Bradi5g19270	Bd5	-	22466304	22466750	22466304	22466462	22466660	22466750	4,10,4,5	0,2,0,2	2,5,0,2	0,0,0,0	169	83	1	1	1.0,0.711,1.0,0.551	1.0,1.0,NA,1.0	-0.184
Bradi3g47730.v3.0	Bradi3g47730	Bd3	-	49090380	49090816	49090380	49090677	49090751	49090816	43,27,39,42	235196170213	33,38,38,42	209187192203	106	58	0.904643	1	0.091,0.07,0.112,0.097	0.08,0.1,0.098,0.102	-0.003
Bradi3g47730.v3.0	Bradi3g47730	Bd3	-	49090380	49090677	49090380	49090483	49090579	49090677	107,100,76,97	339298254324	109,90,95,111	303281277344	172	86	0.546533	1	0.136,0.144,0.13,0.13	0.152,0.138,0.146,0.139	-0.009
Bradi3g23040.v3.0	Bradi3g23040	Bd3	-	22344266	22344955	22344266	22344425	22344512	22344955	0,0,2,3	17,20,10,10	3,0,0,2	9,13,17,26	160	86	0.784114	1	0.0,0.0,0.097,0.139	0.152,0.0,0.0,0.04	0.011
Bradi5g06765.v3.0	Bradi5g06765	Bd5	-	8915695	8916611	8915695	8916255	8916367	8916611	6,7,14,7	330301254345	10,7,16,8	421340380483	172	86	0.353402	1	0.009,0.011,0.027,0.01	0.012,0.01,0.021,0.008	0.002
Bradi3g06140.v3.0	Bradi3g06140	Bd3	-	4432824	4433389	4432824	4433195	4433312	4433389	70,66,69,78	1,4,1,6	60,75,60,66	2,0,3,2	156	70	0.335855	1	0.969,0.881,0.969,0.854	0.931,1.0,0.9,0.937	-0.024
Bradi1g41930.v3.0	Bradi1g41930	Bd1	+	38785340	38785919	38785340	38785404	38785492	38785919	1,0,0,0	24,9,14,22	0,0,0,0	15,15,16,13	133	57	1	1	0.018,0.0,0.0,0.0	0.0,0.0,0.0,0.0	0.004
Bradi4g13931.v3.0	Bradi4g13931	Bd4	-	14430734	14431495	14430734	14430974	14431359	14431495	1,0,1,2	0,0,2,2	0,1,3,1	1,1,1,1	172	86	0.438664	1	1.0,NA,0.2,0.333	0.0,0.333,0.6,0.333	0.195
Bradi2g21184.v3.0	Bradi2g21184	Bd2	+	18567354	18571050	18567354	18570863	18570980	18571050	66,48,65,117	0,0,1,3	58,58,45,45	1,1,0,2	149	63	1	1	1.0,1.0,0.965,0.943	0.961,0.961,1.0,0.905	0.02
Bradi3g55614.v3.0	Bradi3g55614	Bd3	-	55579365	55579978	55579365	55579571	55579743	55579978	49,42,57,55	60,82,53,84	37,45,48,37	64,56,58,62	172	86	0.792202	1	0.29,0.204,0.35,0.247	0.224,0.287,0.293,0.23	0.014
Bradi4g12260.v3.0	Bradi4g12260	Bd4	+	12310016	12310511	12310016	12310155	12310443	12310511	25,14,8,21	35,32,27,22	16,20,20,27	37,35,30,22	147	61	0.509013	1	0.229,0.154,0.109,0.284	0.152,0.192,0.217,0.337	-0.03
Bradi1g52140.v3.0	Bradi1g52140	Bd1	+	50686728	50687212	50686728	50686833	50686913	50687212	6,4,4,2	70,45,33,58	2,1,4,6	39,64,51,64	146	86	0.477288	1	0.048,0.05,0.067,0.02	0.029,0.009,0.044,0.052	0.013
Bradi2g50830.v3.0	Bradi2g50830	Bd2	+	50346719	50348112	50346719	50346783	50346852	50348112	35,38,33,31	39,13,19,25	36,45,29,32	18,19,25,21	95	57	0.416094	1	0.35,0.637,0.51,0.427	0.545,0.587,0.41,0.478	-0.024
Bradi2g17330.v3.0	Bradi2g17330	Bd2	+	15420625	15421318	15420625	15421126	15421212	15421318	12,7,12,4	3,1,1,1	15,17,22,17	4,1,4,2	158	86	0.655919	1	0.685,0.792,0.867,0.685	0.671,0.902,0.75,0.822	-0.029
Bradi5g10800.v3.0	Bradi5g10800	Bd5	-	14261672	14261904	14261672	14261720	14261800	14261904	0,0,0,0	41,55,20,50	1,0,0,0	71,50,65,58	101	41	1	1	0.0,0.0,0.0,0.0	0.006,0.0,0.0,0.0	-0.002
Bradi4g16260.v3.0	Bradi4g16260	Bd4	+	17077441	17077735	17077441	17077591	17077681	17077735	1,3,3,0	42,38,26,36	2,1,2,0	42,25,29,41	127	47	0.490682	1	0.009,0.028,0.041,0.0	0.017,0.015,0.025,0.0	0.005
Bradi3g41330.v3.0	Bradi3g41330	Bd3	+	43023191	43025092	43023191	43024889	43025008	43025092	7,5,5,6	0,0,1,0	9,11,11,5	0,1,4,1	163	77	1	1	1.0,1.0,0.703,1.0	1.0,0.839,0.565,0.703	0.149
Bradi2g34760.v3.0	Bradi2g34760	Bd2	-	34588623	34589406	34588623	34588818	34589006	34589406	7,2,4,7	27,13,19,13	4,1,7,3	15,14,24,22	172	86	0.335208	1	0.115,0.071,0.095,0.212	0.118,0.034,0.127,0.064	0.037
Bradi1g66710.v3.0	Bradi1g66710	Bd1	-	65706967	65707436	65706967	65707033	65707166	65707436	11,13,5,17	136,120,89,104	8,13,12,7	119102122137	145	59	0.3469	1	0.032,0.042,0.022,0.062	0.027,0.049,0.038,0.02	0.006
Bradi4g45110.v3.0	Bradi4g45110	Bd4	+	48236963	48237536	48236963	48237180	48237306	48237536	70,48,50,68	3,0,0,0	65,53,69,75	0,0,0,2	172	86	1	1	0.921,1.0,1.0,1.0	1.0,1.0,1.0,0.949	-0.007
Bradi1g56137.v3.0	Bradi1g56137	Bd1	-	55022997	55023313	55022997	55023081	55023231	55023313	1,3,7,6	83,47,68,82	4,3,4,2	47,66,52,44	152	66	1	1	0.005,0.027,0.043,0.031	0.036,0.019,0.032,0.019	0
Bradi1g52210.v3.0	Bradi1g52210	Bd1	-	50742891	50743727	50742891	50742900	50743118	50743727	1,2,1,4	8,2,5,15	3,0,5,4	13,10,6,14	88	2	0.978688	1	0.003,0.022,0.005,0.006	0.005,0.0,0.019,0.006	0.001
Bradi1g38390.v3.0	Bradi1g38390	Bd1	+	34813359	34813583	34813359	34813432	34813522	34813583	25,23,15,8	1,0,0,0	26,9,18,17	0,0,0,0	114	34	1	1	0.882,1.0,1.0,1.0	1.0,1.0,1.0,1.0	-0.029
Bradi3g18762.v3.0	Bradi3g18762	Bd3	-	17389367	17389633	17389367	17389435	17389537	17389633	22,23,14,23	3,0,0,0	23,20,30,32	1,2,5,0	147	61	1	1	0.753,1.0,1.0,1.0	0.905,0.806,0.713,1.0	0.082
Bradi4g20539.v3.0	Bradi4g20539	Bd4	-	23458579	23458889	23458579	23458732	23458819	23458889	4,9,8,7	1,0,0,0	15,9,7,5	0,0,0,0	137	63	1	1	0.648,1.0,1.0,1.0	1.0,1.0,1.0,1.0	-0.088
Bradi3g24746.v3.0	Bradi3g24746	Bd3	-	24594065	24594558	24594065	24594348	24594447	24594558	16,27,8,23	42,54,35,45	23,16,18,18	39,33,41,49	172	86	0.615973	1	0.16,0.2,0.103,0.204	0.228,0.195,0.18,0.155	-0.023
Bradi1g60480.v3.0	Bradi1g60480	Bd1	-	60061075	60061497	60061075	60061151	60061348	60061497	118,106,84,105	12,17,5,18	92,88,118,94	9,9,25,10	155	69	0.577722	1	0.814,0.735,0.882,0.722	0.82,0.813,0.678,0.807	0.009
Bradi1g24590.v3.0	Bradi1g24590	Bd1	+	19870072	19870535	19870072	19870162	19870322	19870535	0,1,3,0	24,24,20,40	0,4,0,1	33,26,28,33	169	83	1	1	0.0,0.02,0.069,0.0	0.0,0.07,0.0,0.015	0.001
Bradi5g23367.v3.0	Bradi5g23367	Bd5	+	25486580	25487298	25486580	25486830	25486973	25487298	51,65,38,51	0,1,0,0	63,55,60,70	0,0,1,0	172	86	1	1	1.0,0.97,1.0,1.0	1.0,1.0,0.968,1.0	0
Bradi2g04130.v3.0	Bradi2g04130	Bd2	-	2900381	2900910	2900381	2900605	2900716	2900910	6,8,11,5	177216142215	8,1,15,10	208158205256	172	86	1	1	0.017,0.018,0.037,0.011	0.019,0.003,0.035,0.019	0.002
Bradi2g58742.v3.0	Bradi2g58742	Bd2	-	56344856	56345489	56344856	56345204	56345301	56345489	11,17,21,10	0,0,0,0	17,11,9,14	0,0,0,1	172	86	1	1	1.0,1.0,1.0,1.0	1.0,1.0,1.0,0.875	0.031
Bradi1g26030.v3.0	Bradi1g26030	Bd1	-	21152615	21153022	21152615	21152769	21152887	21153022	19,29,15,31	1,3,0,1	37,35,40,31	4,1,1,0	172	86	0.561186	1	0.905,0.829,1.0,0.939	0.822,0.946,0.952,1.0	-0.012
Bradi1g26030.v3.0	Bradi1g26030	Bd1	-	21153240	21153518	21153240	21153343	21153433	21153518	58,50,39,49	0,0,0,2	51,50,50,62	0,0,0,1	158	78	1	1	1.0,1.0,1.0,0.924	1.0,1.0,1.0,0.968	-0.011
Bradi3g47890.v3.0	Bradi3g47890	Bd3	-	49216569	49217196	49216569	49216825	49216898	49217196	100111121111	13,13,12,11	118140124158	14,9,16,19	132	86	0.865069	1	0.834,0.848,0.868,0.868	0.846,0.91,0.835,0.844	-0.004
Bradi5g11980.v3.0	Bradi5g11980	Bd5	-	15592348	15592746	15592348	15592456	15592565	15592746	217231217264	17,17,14,18	213209250226	16,23,19,10	172	86	0.740623	1	0.865,0.872,0.886,0.88	0.869,0.82,0.868,0.919	0.007
Bradi3g47890.v3.0	Bradi3g47890	Bd3	-	49217308	49218152	49217308	49217480	49218104	49218152	360373330397	9,9,7,8	413340417381	11,8,10,7	127	41	0.943738	1	0.928,0.93,0.938,0.941	0.924,0.932,0.931,0.946	0.001
Bradi3g47890.v3.0	Bradi3g47890	Bd3	-	49216898	49217196	49216898	49217037	49217141	49217196	1109,1107,988,1157	95,111,72,90	1288,1200,1338,1282	110,91,93,104	134	48	0.473838	1	0.807,0.781,0.831,0.822	0.807,0.825,0.837,0.815	-0.011
Bradi2g08170.v3.0	Bradi2g08170	Bd2	+	6550648	6551491	6550648	6550820	6551195	6551491	10,9,3,8	2,0,0,0	7,12,4,13	0,0,1,0	172	86	1	1	0.714,1.0,1.0,1.0	1.0,1.0,0.667,1.0	0.012
Bradi2g01310.v3.0	Bradi2g01310	Bd2	-	806343	806808	806343	806551	806617	806808	26,23,22,21	0,0,0,0	6,9,10,9	0,0,0,1	118	86	1	1	1.0,1.0,1.0,1.0	1.0,1.0,1.0,0.868	0.033
Bradi2g01310.v3.0	Bradi2g01310	Bd2	-	806617	807019	806617	806808	806921	807019	57,47,39,58	4,5,1,8	9,21,25,18	0,1,2,0	172	86	1	1	0.877,0.825,0.951,0.784	1.0,0.913,0.862,1.0	-0.084
Bradi2g01310.v3.0	Bradi2g01310	Bd2	-	806617	807019	806617	806760	806921	807019	63,40,37,59	5,0,2,1	6,17,22,18	1,1,0,1	172	86	0.339092	1	0.863,1.0,0.902,0.967	0.75,0.895,1.0,0.9	0.047
Bradi1g11290.v3.0	Bradi1g11290	Bd1	+	8338075	8338719	8338075	8338192	8338282	8338719	11,6,6,6	687687498688	5,6,8,5	801651747835	166	86	1	1	0.008,0.005,0.006,0.004	0.003,0.005,0.006,0.003	0.002
Bradi5g05916.v3.0	Bradi5g05916	Bd5	+	7546631	7548653	7546631	7547385	7547463	7548653	8,5,4,5	0,2,0,5	4,3,3,4	0,1,0,2	142	86	0.458131	1	1.0,0.602,1.0,0.377	1.0,0.645,1.0,0.548	-0.053
Bradi1g12870.v3.0	Bradi1g12870	Bd1	+	9755384	9756477	9755384	9755616	9755758	9756477	42,24,26,58	7,11,3,10	45,43,34,49	13,7,13,8	172	86	0.515688	1	0.75,0.522,0.813,0.744	0.634,0.754,0.567,0.754	0.03
Bradi1g16590.v3.0	Bradi1g16590	Bd1	-	13418300	13418763	13418300	13418434	13418512	13418763	11,16,4,13	6,3,4,0	18,14,15,5	4,0,1,10	142	86	0.894132	1	0.526,0.764,0.377,1.0	0.732,1.0,0.901,0.232	-0.05
Bradi1g16590.v3.0	Bradi1g16590	Bd1	-	13418300	13418763	13418300	13418434	13418602	13418763	8,3,3,9	12,15,9,11	9,6,9,4	15,12,24,16	172	86	0.586725	1	0.25,0.091,0.143,0.29	0.231,0.2,0.158,0.111	0.018
Bradi2g43670.v3.0	Bradi2g43670	Bd2	-	43915281	43915758	43915281	43915562	43915669	43915758	28,34,13,27	2,0,4,1	34,19,29,20	2,1,0,0	168	82	1	1	0.872,1.0,0.613,0.929	0.892,0.903,1.0,1.0	-0.095
Bradi3g21560.v3.0	Bradi3g21560	Bd3	+	20741501	20741816	20741501	20741578	20741693	20741816	0,4,1,0	2,2,1,3	2,0,2,0	1,3,2,3	156	70	1	1	0.0,0.473,0.31,0.0	0.473,0.0,0.31,0.0	0
Bradi2g01320.v3.0	Bradi2g01320	Bd2	+	807260	808352	807260	807988	808203	808352	34,40,44,64	0,2,1,1	20,16,14,13	0,1,0,0	172	86	1	1	1.0,0.909,0.957,0.97	1.0,0.889,1.0,1.0	-0.013
Bradi1g17590.v3.0	Bradi1g17590	Bd1	-	14137762	14139197	14137762	14138890	14138984	14139197	51,30,48,67	0,1,0,0	46,41,56,39	0,0,0,0	172	86	1	1	1.0,0.938,1.0,1.0	1.0,1.0,1.0,1.0	-0.016
Bradi1g11130.v3.0	Bradi1g11130	Bd1	-	8231282	8231669	8231282	8231351	8231608	8231669	2,0,2,1	20,25,13,24	0,1,1,5	25,24,33,26	116	30	0.906281	1	0.025,0.0,0.038,0.011	0.0,0.011,0.008,0.047	0.002
Bradi2g44920.v3.0	Bradi2g44920	Bd2	+	45085043	45085555	45085043	45085119	45085197	45085555	92,44,41,89	4,9,6,7	49,57,54,62	5,6,6,1	125	69	0.634746	1	0.927,0.73,0.79,0.875	0.844,0.84,0.832,0.972	-0.041
Bradi3g51280.v3.0	Bradi3g51280	Bd3	-	52127719	52128165	52127719	52127831	52127917	52128165	5,3,7,2	38,59,55,49	10,6,4,11	78,59,90,112	158	86	0.877181	1	0.067,0.027,0.065,0.022	0.065,0.052,0.024,0.051	-0.003
Bradi5g19940.v3.0	Bradi5g19940	Bd5	-	22995478	22996057	22995478	22995597	22995934	22996057	36,42,28,40	177155109177	35,37,58,46	191157145183	172	86	0.417792	1	0.092,0.119,0.114,0.102	0.084,0.105,0.167,0.112	-0.01
Bradi1g34170.v3.0	Bradi1g34170	Bd1	-	29871890	29872979	29871890	29872170	29872319	29872979	566634406520	63,69,45,53	676458580678	61,43,63,63	172	86	0.321126	1	0.818,0.821,0.819,0.831	0.847,0.842,0.822,0.843	-0.016
Bradi5g04590.v3.0	Bradi5g04590	Bd5	-	5803684	5804841	5803684	5804591	5804676	5804841	19,16,18,15	2,1,1,1	15,20,18,23	0,1,2,0	156	86	1	1	0.84,0.898,0.908,0.892	1.0,0.917,0.832,1.0	-0.053
Bradi5g04590.v3.0	Bradi5g04590	Bd5	-	5807765	5808161	5807765	5807904	5808018	5808161	21,31,27,28	0,0,0,0	39,24,27,34	0,0,2,0	172	86	1	1	1.0,1.0,1.0,1.0	1.0,1.0,0.871,1.0	0.032
Bradi3g16950.v3.0	Bradi3g16950	Bd3	-	15122940	15123761	15122940	15123442	15123535	15123761	23,33,24,34	3,3,3,3	40,35,28,34	3,1,2,4	172	86	0.44795	1	0.793,0.846,0.8,0.85	0.87,0.946,0.875,0.81	-0.053
Bradi4g41390.v3.0	Bradi4g41390	Bd4	-	45429864	45430175	45429864	45429948	45430032	45430175	43,55,45,48	0,0,0,1	47,45,39,49	1,2,6,0	145	77	1	1	1.0,1.0,1.0,0.962	0.961,0.923,0.775,1.0	0.076
Bradi1g28980.v3.0	Bradi1g28980	Bd1	-	24405661	24407979	24405661	24407461	24407606	24407979	0,0,1,0	1,0,0,0	1,9,0,0	0,0,1,0	172	86	1	1	0.0,NA,1.0,NA	1.0,1.0,0.0,NA	-0.167
Bradi4g42517.v3.0	Bradi4g42517	Bd4	+	46413876	46414323	46413876	46413949	46414075	46414323	70,34,59,47	5,7,5,4	52,47,59,52	4,9,10,1	152	66	0.594527	1	0.859,0.678,0.837,0.836	0.85,0.694,0.719,0.958	-0.003
Bradi1g15910.v3.0	Bradi1g15910	Bd1	+	12853106	12853638	12853106	12853383	12853531	12853638	21,15,10,25	0,1,0,0	21,20,28,22	2,0,0,2	172	86	1	1	1.0,0.882,1.0,1.0	0.84,1.0,1.0,0.846	0.049
Bradi5g26340.v3.0	Bradi5g26340	Bd5	+	27560797	27561391	27560797	27560999	27561085	27561391	34,36,14,27	23,29,20,34	40,22,25,29	25,24,21,20	158	86	0.331339	1	0.446,0.403,0.276,0.302	0.465,0.333,0.393,0.441	-0.051
Bradi1g29390.v3.0	Bradi1g29390	Bd1	-	25016088	25016586	25016088	25016285	25016375	25016586	1,1,1,5	0,1,0,0	2,3,1,2	0,0,0,0	166	86	1	1	1.0,0.341,1.0,1.0	1.0,1.0,1.0,1.0	-0.165
Bradi2g39800.v3.0	Bradi2g39800	Bd2	+	39628533	39628747	39628533	39628601	39628683	39628747	3,3,0,1	5,1,2,5	2,2,4,3	5,2,2,2	96	32	0.380975	1	0.167,0.5,0.0,0.063	0.118,0.25,0.4,0.333	-0.093
Bradi4g19937.v3.0	Bradi4g19937	Bd4	-	22815943	22816251	22815943	22816011	22816105	22816251	17,16,17,24	39,39,37,43	20,13,23,19	56,34,36,42	147	61	0.844462	1	0.153,0.145,0.16,0.188	0.129,0.137,0.21,0.158	0.003
Bradi1g71860.v3.0	Bradi1g71860	Bd1	+	69994074	69994251	69994074	69994147	69994220	69994251	2,3,1,3	0,0,0,0	5,3,4,1	0,0,0,2	50	4	1	1	1.0,1.0,1.0,1.0	1.0,1.0,1.0,0.038	0.241
Bradi1g14610.v3.0	Bradi1g14610	Bd1	-	11586724	11587021	11586724	11586826	11586905	11587021	9,10,4,6	1,0,0,1	1,4,6,2	0,0,1,1	144	86	1	1	0.843,1.0,1.0,0.782	1.0,1.0,0.782,0.544	0.075
Bradi1g14610.v3.0	Bradi1g14610	Bd1	-	11586724	11587021	11586724	11586844	11586905	11587021	8,10,4,5	5,1,4,4	0,3,3,1	1,2,1,0	108	86	0.764812	1	0.56,0.888,0.443,0.499	0.0,0.544,0.705,1.0	0.035
Bradi1g20830.v3.0	Bradi1g20830	Bd1	+	16745459	16746405	16745459	16745536	16745846	16746405	15,12,7,5	6,8,4,11	11,10,4,13	10,3,15,11	156	70	0.408073	1	0.529,0.402,0.44,0.169	0.33,0.599,0.107,0.347	0.039
Bradi4g10610.v3.0	Bradi4g10610	Bd4	-	10346713	10348207	10346713	10347916	10347994	10348207	26,41,50,31	0,0,0,0	19,16,10,20	0,0,0,1	142	86	1	1	1.0,1.0,1.0,1.0	1.0,1.0,1.0,0.924	0.019
Bradi1g05310.v3.0	Bradi1g05310	Bd1	-	3598046	3598677	3598046	3598176	3598295	3598677	1,0,0,0	1,1,1,2	0,0,0,2	1,0,0,2	172	86	1	1	0.333,0.0,0.0,0.0	0.0,NA,NA,0.333	-0.083
Bradi3g29460.v3.0	Bradi3g29460	Bd3	-	31266568	31267237	31266568	31266844	31266962	31267237	0,1,0,5	9,13,11,11	1,1,3,2	3,9,11,10	172	86	0.415597	1	0.0,0.037,0.0,0.185	0.143,0.053,0.12,0.091	-0.046
Bradi5g17900.v3.0	Bradi5g17900	Bd5	+	21188913	21189454	21188913	21189286	21189383	21189454	3,2,1,3	99,102,74,108	5,0,0,5	141,95,106,99	150	64	1	1	0.013,0.008,0.006,0.012	0.015,0.0,0.0,0.021	0.001
Bradi4g14000.v3.0	Bradi4g14000	Bd4	+	14521116	14521821	14521116	14521272	14521645	14521821	6,5,4,1	0,1,0,0	1,5,5,0	0,0,0,0	172	86	1	1	1.0,0.714,1.0,1.0	1.0,1.0,1.0,NA	-0.072
Bradi4g22651.v3.0	Bradi4g22651	Bd4	+	26982583	26983294	26982583	26982716	26982814	26983294	26,25,5,17	0,1,0,0	33,19,23,25	0,0,2,0	172	86	1	1	1.0,0.926,1.0,1.0	1.0,1.0,0.852,1.0	0.019
Bradi2g26430.v3.0	Bradi2g26430	Bd2	-	24923420	24924353	24923420	24923654	24923730	24924353	150124107102	2,0,0,0	168,86,132,179	3,1,0,0	138	86	0.887471	1	0.979,1.0,1.0,1.0	0.972,0.982,1.0,1.0	0.006
Bradi1g62300.v3.0	Bradi1g62300	Bd1	-	61758830	61759796	61758830	61759379	61759476	61759796	32,15,35,23	322284265272	15,27,16,18	222178214271	172	86	0.769504	1	0.047,0.026,0.062,0.041	0.033,0.07,0.036,0.032	0.001
Bradi5g20380.v3.0	Bradi5g20380	Bd5	-	23421551	23422869	23421551	23422214	23422318	23422869	1,1,1,1	1,0,0,1	0,1,2,1	0,0,0,0	172	86	1	1	0.333,1.0,1.0,0.333	NA,1.0,1.0,1.0	-0.333
Bradi2g23895.v3.0	Bradi2g23895	Bd2	-	21651929	21653617	21651929	21652065	21652379	21653617	2,5,4,2	0,0,0,0	2,3,1,1	1,0,0,0	172	86	1	1	1.0,1.0,1.0,1.0	0.5,1.0,1.0,1.0	0.125
Bradi2g58840.v3.0	Bradi2g58840	Bd2	-	56429672	56430750	56429672	56430392	56430474	56430750	34,20,20,16	0,0,0,1	29,23,26,28	0,0,0,0	150	86	1	1	1.0,1.0,1.0,0.902	1.0,1.0,1.0,1.0	-0.024
Bradi3g30260.v3.0	Bradi3g30260	Bd3	-	32054677	32055174	32054677	32054997	32055072	32055174	36,28,23,41	4,3,2,5	36,25,40,21	5,3,2,2	136	86	0.793947	1	0.851,0.855,0.879,0.838	0.82,0.841,0.927,0.869	-0.008
Bradi3g44580.v3.0	Bradi3g44580	Bd3	-	46326274	46327780	46326274	46326374	46326472	46327780	30,27,17,28	0,1,0,0	32,24,35,31	0,0,0,1	172	86	1	1	1.0,0.931,1.0,1.0	1.0,1.0,1.0,0.939	-0.002
Bradi2g19430.v3.0	Bradi2g19430	Bd2	-	17104562	17105059	17104562	17104774	17104861	17105059	61,83,59,67	5,5,3,2	64,62,67,64	5,0,2,5	160	86	0.77018	1	0.868,0.899,0.914,0.947	0.873,1.0,0.947,0.873	-0.016
Bradi1g65377.v3.0	Bradi1g65377	Bd1	+	64619547	64619897	64619547	64619766	64619852	64619897	10,11,9,4	0,1,0,0	12,11,13,15	0,0,2,0	110	38	1	1	1.0,0.792,1.0,1.0	1.0,1.0,0.692,1.0	0.025
Bradi1g42860.v3.0	Bradi1g42860	Bd1	-	40401822	40402645	40401822	40402259	40402338	40402645	0,0,0,0	0,2,2,0	1,0,0,1	1,0,2,1	144	86	1	1	NA,0.0,0.0,NA	0.374,NA,0.0,0.374	-0.249
Bradi1g76960.v3.0	Bradi1g76960	Bd1	+	73601867	73602163	73601867	73601963	73602038	73602163	2,1,0,2	111,86,86,97	3,1,3,0	84,89,105,94	136	86	0.661741	1	0.011,0.007,0.0,0.013	0.022,0.007,0.018,0.0	-0.004
Bradi2g06005.v3.0	Bradi2g06005	Bd2	+	4513241	4513839	4513241	4513357	4513490	4513839	3,3,0,3	0,0,1,0	1,3,1,3	0,0,0,0	172	86	1	1	1.0,1.0,0.0,1.0	1.0,1.0,1.0,1.0	-0.25
Bradi5g15850.v3.0	Bradi5g15850	Bd5	+	19441226	19441556	19441226	19441411	19441488	19441556	9,10,0,5	99,110,60,101	5,5,11,7	124111120123	115	61	1	1	0.046,0.046,0.0,0.026	0.021,0.023,0.046,0.029	0
Bradi2g21760.v3.0	Bradi2g21760	Bd2	-	19139406	19139633	19139406	19139496	19139579	19139633	0,5,0,1	30,35,31,42	2,4,1,0	41,39,49,39	110	44	1	1	0.0,0.054,0.0,0.009	0.019,0.039,0.008,0.0	-0.001
Bradi3g59920.v3.0	Bradi3g59920	Bd3	-	58767114	58767716	58767114	58767494	58767659	58767716	50,48,27,53	0,0,2,0	39,27,17,67	1,0,1,0	136	50	1	1	1.0,1.0,0.832,1.0	0.935,1.0,0.862,1.0	0.009
Bradi4g19990.v3.0	Bradi4g19990	Bd4	-	22902423	22903238	22902423	22902976	22903062	22903238	0,1,1,2	36,30,19,45	0,0,0,0	32,29,35,28	158	86	0.323127	1	0.0,0.018,0.028,0.024	0.0,0.0,0.0,0.0	0.018
Bradi2g47650.v3.0	Bradi2g47650	Bd2	+	47819347	47819859	47819347	47819621	47819704	47819859	48,41,41,57	0,0,3,2	49,32,48,56	0,1,1,2	152	86	0.840806	1	1.0,1.0,0.885,0.942	1.0,0.948,0.964,0.941	-0.006
Bradi2g34010.v3.0	Bradi2g34010	Bd2	-	33866755	33867115	33866755	33866897	33866999	33867115	3,3,1,3	38,19,36,23	2,2,1,2	19,22,28,24	172	86	0.773523	1	0.038,0.073,0.014,0.061	0.05,0.043,0.018,0.04	0.009
Bradi1g66475.v3.0	Bradi1g66475	Bd1	-	65480660	65481403	65480660	65480890	65480976	65481403	23,13,10,9	0,0,2,0	5,12,19,10	0,0,1,2	158	86	1	1	1.0,1.0,0.731,1.0	1.0,1.0,0.912,0.731	0.022
Bradi5g01760.v3.0	Bradi5g01760	Bd5	+	1791864	1792399	1791864	1791933	1792029	1792399	11,8,4,3	1,5,1,1	8,0,5,14	1,0,1,3	148	62	0.362921	1	0.822,0.401,0.626,0.557	0.77,NA,0.677,0.662	-0.102
Bradi3g02540.v3.0	Bradi3g02540	Bd3	+	1544702	1545315	1544702	1544915	1545120	1545315	2,0,3,4	29,24,22,36	2,3,5,3	31,33,45,30	172	86	0.812446	1	0.033,0.0,0.064,0.053	0.031,0.043,0.053,0.048	-0.006
Bradi2g47560.v3.0	Bradi2g47560	Bd2	-	47737442	47737828	47737442	47737609	47737698	47737828	35,29,24,39	0,0,0,0	36,37,33,40	0,1,0,0	164	86	1	1	1.0,1.0,1.0,1.0	1.0,0.951,1.0,1.0	0.012
Bradi2g57867.v3.0	Bradi2g57867	Bd2	+	55724762	55725259	55724762	55724814	55724889	55725259	0,2,4,1	0,1,0,0	4,3,1,4	0,0,0,0	95	45	1	1	NA,0.486,1.0,1.0	1.0,1.0,1.0,1.0	-0.171
Bradi1g04917.v3.0	Bradi1g04917	Bd1	-	3261602	3261990	3261602	3261736	3261801	3261990	0,1,0,0	29,23,18,23	0,1,2,0	17,13,16,18	116	86	1	1	0.0,0.031,0.0,0.0	0.0,0.054,0.085,0.0	-0.027
Bradi2g48150.v3.0	Bradi2g48150	Bd2	+	48246195	48246983	48246195	48246363	48246491	48246983	2,2,0,0	172168144174	2,0,1,4	161171181196	172	86	1	1	0.006,0.006,0.0,0.0	0.006,0.0,0.003,0.01	-0.002
Bradi3g50810.v3.0	Bradi3g50810	Bd3	-	51669710	51670403	51669710	51670083	51670217	51670403	17,17,5,21	0,1,0,0	17,14,27,14	0,0,0,0	172	86	1	1	1.0,0.895,1.0,1.0	1.0,1.0,1.0,1.0	-0.026
Bradi3g50810.v3.0	Bradi3g50810	Bd3	-	51669710	51670403	51669710	51670083	51670169	51670403	1,1,0,4	9,16,19,18	0,2,6,5	25,18,18,20	158	86	0.591531	1	0.057,0.033,0.0,0.108	0.0,0.057,0.154,0.12	-0.033
Bradi2g42210.v3.0	Bradi2g42210	Bd2	+	42467892	42471253	42467892	42469349	42469448	42471253	59,39,43,58	1,0,2,1	48,42,45,38	1,0,1,0	172	86	1	1	0.967,1.0,0.915,0.967	0.96,1.0,0.957,1.0	-0.017
Bradi3g22090.v3.0	Bradi3g22090	Bd3	+	21263403	21264920	21263403	21264191	21264701	21264920	25,19,15,21	0,0,0,1	17,25,27,31	3,0,0,0	172	86	1	1	1.0,1.0,1.0,0.913	0.739,1.0,1.0,1.0	0.044
Bradi1g26960.v3.0	Bradi1g26960	Bd1	-	22078924	22079524	22078924	22079247	22079326	22079524	14,12,7,15	0,0,0,1	7,12,17,11	0,0,0,0	144	86	1	1	1.0,1.0,1.0,0.9	1.0,1.0,1.0,1.0	-0.025
Bradi3g39310.v3.0	Bradi3g39310	Bd3	-	41401875	41404395	41401875	41402771	41402863	41404395	2,4,10,6	0,1,1,0	9,4,7,13	0,0,0,1	170	86	1	1	1.0,0.669,0.835,1.0	1.0,1.0,1.0,0.868	-0.091
Bradi2g22150.v3.0	Bradi2g22150	Bd2	-	19634678	19635937	19634678	19635289	19635785	19635937	30,18,27,27	0,0,0,0	37,26,26,30	1,0,3,0	172	86	1	1	1.0,1.0,1.0,1.0	0.949,1.0,0.813,1.0	0.06
Bradi2g22150.v3.0	Bradi2g22150	Bd2	-	19634678	19635674	19634678	19635289	19635580	19635674	67,58,51,69	178184162169	68,52,50,77	184146205176	172	86	0.852009	1	0.158,0.136,0.136,0.17	0.156,0.151,0.109,0.179	0.001
Bradi3g38006.v3.0	Bradi3g38006	Bd3	+	40264781	40265661	40264781	40265341	40265419	40265661	111,121,92,90	1,0,0,0	132116108124	0,1,1,0	142	86	0.801753	1	0.985,1.0,1.0,1.0	1.0,0.986,0.985,1.0	0.003
Bradi1g68060.v3.0	Bradi1g68060	Bd1	-	66808047	66808906	66808047	66808672	66808785	66808906	35,32,32,36	14,22,27,31	39,26,29,29	32,14,26,29	172	86	0.382771	1	0.556,0.421,0.372,0.367	0.379,0.481,0.358,0.333	0.041
Bradi1g43603.v3.0	Bradi1g43603	Bd1	-	41553884	41554536	41553884	41554155	41554477	41554536	16,15,7,10	0,1,1,1	16,15,15,21	0,1,0,0	138	52	1	1	1.0,0.85,0.725,0.79	1.0,0.85,1.0,1.0	-0.121
Bradi4g08567.v3.0	Bradi4g08567	Bd4	-	7704094	7710135	7704094	7709784	7709879	7710135	33,34,40,28	0,0,0,0	31,14,53,47	1,0,0,0	172	86	1	1	1.0,1.0,1.0,1.0	0.939,1.0,1.0,1.0	0.015
Bradi4g04567.v3.0	Bradi4g04567	Bd4	+	3781610	3782641	3781610	3782079	3782169	3782641	45,53,38,40	0,0,1,0	49,37,43,59	1,0,1,0	166	86	1	1	1.0,1.0,0.952,1.0	0.962,1.0,0.957,1.0	0.008
Bradi2g43400.v3.0	Bradi2g43400	Bd2	+	43653641	43653990	43653641	43653776	43653855	43653990	14,9,3,9	1,1,0,0	14,17,15,3	1,2,0,1	144	86	1	1	0.893,0.843,1.0,1.0	0.893,0.835,1.0,0.642	0.092
Bradi1g74470.v3.0	Bradi1g74470	Bd1	-	71932171	71932809	71932171	71932603	71932690	71932809	17,14,20,23	163155124193	32,14,20,20	195145154193	160	86	0.806607	1	0.053,0.046,0.08,0.06	0.081,0.049,0.065,0.053	-0.002
Bradi2g57597.v3.0	Bradi2g57597	Bd2	+	55505846	55506961	55505846	55505984	55506104	55506961	62,52,50,64	0,0,0,0	53,46,52,43	0,1,0,0	172	86	1	1	1.0,1.0,1.0,1.0	1.0,0.958,1.0,1.0	0.01
Bradi2g57597.v3.0	Bradi2g57597	Bd2	+	55505846	55506961	55505846	55505984	55506164	55506961	50,59,49,51	0,0,0,1	61,47,54,42	1,0,1,0	172	86	1	1	1.0,1.0,1.0,0.962	0.968,1.0,0.964,1.0	0.007
Bradi1g06907.v3.0	Bradi1g06907	Bd1	+	4846852	4847080	4846852	4846924	4846999	4847080	0,1,1,0	14,13,5,12	0,1,0,6	20,10,14,19	103	53	1	1	0.0,0.038,0.093,0.0	0.0,0.049,0.0,0.14	-0.014
Bradi1g06907.v3.0	Bradi1g06907	Bd1	+	4844473	4846520	4844473	4845191	4846166	4846520	15,14,12,15	1,1,0,1	20,22,12,18	2,0,0,0	172	86	1	1	0.882,0.875,1.0,0.882	0.833,1.0,1.0,1.0	-0.048
Bradi5g27367.v3.0	Bradi5g27367	Bd5	+	28333895	28334385	28333895	28333956	28334084	28334385	68,54,25,50	1,1,0,2	36,50,55,49	1,0,1,3	140	54	0.587201	1	0.963,0.954,1.0,0.906	0.933,1.0,0.955,0.863	0.018
Bradi3g34646.v3.0	Bradi3g34646	Bd3	-	36770046	36770684	36770046	36770285	36770506	36770684	17,16,11,13	0,0,1,0	29,9,17,13	0,2,0,2	172	86	1	1	1.0,1.0,0.846,1.0	1.0,0.692,1.0,0.765	0.097
Bradi3g10950.v3.0	Bradi3g10950	Bd3	+	9231963	9232492	9231963	9232171	9232276	9232492	1,9,6,4	10,19,12,16	0,0,0,0	3,0,1,2	172	86	1	1	0.048,0.191,0.2,0.111	0.0,NA,0.0,0.0	0.138
Bradi2g60926.v3.0	Bradi2g60926	Bd2	-	57958647	57959134	57958647	57958902	57959046	57959134	1,2,0,0	14,20,14,12	0,0,0,1	5,10,10,6	167	81	1	1	0.033,0.046,0.0,0.0	0.0,0.0,0.0,0.075	0.001
Bradi1g37520.v3.0	Bradi1g37520	Bd1	+	33487638	33487897	33487638	33487732	33487835	33487897	20,17,22,27	0,0,1,0	18,16,25,23	0,0,0,1	141	55	1	1	1.0,1.0,0.896,1.0	1.0,1.0,1.0,0.9	-0.001
Bradi2g39610.v3.0	Bradi2g39610	Bd2	-	39523532	39523864	39523532	39523604	39523743	39523864	1,0,3,1	0,1,0,0	2,1,0,4	0,0,0,0	151	65	1	1	1.0,0.0,1.0,1.0	1.0,1.0,NA,1.0	-0.25
Bradi1g73860.v3.0	Bradi1g73860	Bd1	-	71453758	71455709	71453758	71455324	71455432	71455709	32,41,33,45	0,0,0,2	27,18,40,32	0,1,0,0	172	86	1	1	1.0,1.0,1.0,0.918	1.0,0.9,1.0,1.0	0.005
Bradi4g38224.v3.0	Bradi4g38224	Bd4	-	43145255	43147128	43145255	43146123	43147044	43147128	27,25,37,34	2,3,2,0	34,38,26,49	2,0,2,2	163	77	0.512069	1	0.864,0.797,0.897,1.0	0.889,1.0,0.86,0.92	-0.028
Bradi2g50730.v3.0	Bradi2g50730	Bd2	+	50294970	50297106	50294970	50295750	50295939	50297106	44,30,30,41	0,0,0,2	32,35,40,21	0,0,0,0	172	86	1	1	1.0,1.0,1.0,0.911	1.0,1.0,1.0,1.0	-0.022
Bradi4g24320.v3.0	Bradi4g24320	Bd4	-	29375085	29375410	29375085	29375195	29375351	29375410	1,1,0,0	16,18,14,28	0,0,0,0	28,10,29,23	138	52	0.367831	1	0.023,0.021,0.0,0.0	0.0,0.0,0.0,0.0	0.011
Bradi1g07133.v3.0	Bradi1g07133	Bd1	-	4971638	4972289	4971638	4971745	4971838	4972289	1,0,1,3	3,1,4,5	1,0,0,0	3,2,6,2	172	86	1	1	0.143,0.0,0.111,0.231	0.143,0.0,0.0,0.0	0.085
Bradi2g11627.v3.0	Bradi2g11627	Bd2	+	9997889	9998408	9997889	9997980	9998376	9998408	1,1,0,0	1,2,0,0	0,0,0,0	0,0,1,5	109	23	1	1	0.174,0.095,NA,NA	NA,NA,0.0,0.0	0.135
Bradi1g00860.v3.0	Bradi1g00860	Bd1	-	612931	613767	612931	613299	613683	613767	0,2,0,0	50,48,40,44	1,1,1,0	41,48,32,50	163	77	0.727235	1	0.0,0.019,0.0,0.0	0.011,0.01,0.015,0.0	-0.004
Bradi4g05462.v3.0	Bradi4g05462	Bd4	+	4556205	4556447	4556205	4556300	4556378	4556447	1,2,1,1	0,0,0,2	1,0,1,3	0,0,2,0	118	62	1	1	1.0,1.0,1.0,0.208	1.0,NA,0.208,1.0	0.066
Bradi4g38224.v3.0	Bradi4g38224	Bd4	-	43145255	43147128	43145255	43145376	43147044	43147128	16,19,14,20	1,0,0,1	21,13,13,21	0,0,0,0	163	77	1	1	0.883,1.0,1.0,0.904	1.0,1.0,1.0,1.0	-0.053
Bradi4g26970.v3.0	Bradi4g26970	Bd4	-	31845232	31845814	31845232	31845399	31845627	31845814	28,33,19,54	0,0,0,1	47,28,46,51	0,1,1,0	172	86	1	1	1.0,1.0,1.0,0.964	1.0,0.933,0.958,1.0	0.018
Bradi3g15270.v3.0	Bradi3g15270	Bd3	-	13564861	13565429	13564861	13565200	13565275	13565429	4,12,3,2	20,5,3,8	2,4,0,3	3,8,2,7	136	86	0.710809	1	0.112,0.603,0.387,0.137	0.297,0.24,0.0,0.213	0.122
Bradi2g54595.v3.0	Bradi2g54595	Bd2	-	53245094	53246507	53245094	53245376	53245796	53246507	27,34,31,42	7,14,5,8	38,30,32,44	8,14,10,8	172	86	0.504608	1	0.659,0.548,0.756,0.724	0.704,0.517,0.615,0.733	0.03
Bradi2g54595.v3.0	Bradi2g54595	Bd2	-	53245094	53246507	53245094	53245376	53245852	53246507	22,24,25,29	1,0,0,1	31,24,26,29	0,0,1,3	172	86	1	1	0.917,1.0,1.0,0.935	1.0,1.0,0.929,0.829	0.023
Bradi3g19470.v3.0	Bradi3g19470	Bd3	+	18328319	18329088	18328319	18328533	18328639	18329088	20,10,7,22	44,41,30,53	14,11,21,6	36,31,38,35	172	86	0.733373	1	0.185,0.109,0.104,0.172	0.163,0.151,0.216,0.079	-0.01
Bradi3g58790.v3.0	Bradi3g58790	Bd3	+	57929021	57931402	57929021	57931241	57931330	57931402	1,0,0,0	16,35,21,27	0,2,0,0	45,27,33,45	143	65	1	1	0.028,0.0,0.0,0.0	0.0,0.033,0.0,0.0	-0.001
Bradi4g00450.v3.0	Bradi4g00450	Bd4	-	189400	190024	189400	189562	189735	190024	1,0,0,0	64,41,39,69	1,1,0,0	37,48,52,51	172	86	1	1	0.008,0.0,0.0,0.0	0.013,0.01,0.0,0.0	-0.004
Bradi3g12830.v3.0	Bradi3g12830	Bd3	+	11513671	11514393	11513671	11513783	11513925	11514393	80,99,52,87	5,3,6,0	76,86,98,81	2,0,5,4	172	86	0.492361	1	0.889,0.943,0.813,1.0	0.95,1.0,0.907,0.91	-0.031
Bradi2g31887.v3.0	Bradi2g31887	Bd2	-	31621171	31622777	31621171	31622211	31622307	31622777	28,19,15,18	0,0,1,1	28,13,22,25	0,0,0,0	172	86	1	1	1.0,1.0,0.882,0.9	1.0,1.0,1.0,1.0	-0.054
Bradi5g14250.v3.0	Bradi5g14250	Bd5	+	17828765	17829189	17828765	17828971	17829116	17829189	20,15,11,16	5,3,7,9	19,21,28,28	9,6,9,15	152	66	0.914745	1	0.635,0.685,0.406,0.436	0.478,0.603,0.575,0.448	0.014
Bradi1g41907.v3.0	Bradi1g41907	Bd1	+	38767958	38768225	38767958	38768006	38768133	38768225	96,83,72,109	1,0,0,0	92,84,106,104	0,0,0,0	126	40	1	1	0.968,1.0,1.0,1.0	1.0,1.0,1.0,1.0	-0.008
Bradi3g59167.v3.0	Bradi3g59167	Bd3	-	58156115	58156558	58156115	58156255	58156349	58156558	10,13,9,11	2,0,0,0	17,15,9,12	0,0,0,0	172	86	1	1	0.714,1.0,1.0,1.0	1.0,1.0,1.0,1.0	-0.072
Bradi3g02817.v3.0	Bradi3g02817	Bd3	+	1790203	1790612	1790203	1790396	1790556	1790612	2,1,2,2	3,7,8,1	3,1,1,4	3,6,10,4	135	49	0.374225	1	0.195,0.049,0.083,0.421	0.266,0.057,0.035,0.266	0.031
Bradi5g12370.v3.0	Bradi5g12370	Bd5	+	15992232	15992968	15992232	15992312	15992881	15992968	6,5,3,3	57,70,48,82	4,9,6,5	67,74,78,98	153	67	0.964734	1	0.044,0.03,0.027,0.016	0.025,0.051,0.033,0.022	-0.004
Bradi3g33790.v3.0	Bradi3g33790	Bd3	+	36012508	36013140	36012508	36012918	36013017	36013140	9,9,4,14	0,0,0,0	3,9,9,8	0,1,0,0	172	86	1	1	1.0,1.0,1.0,1.0	1.0,0.818,1.0,1.0	0.045
Bradi3g13710.v3.0	Bradi3g13710	Bd3	-	12210115	12211176	12210115	12210451	12210539	12211176	4,4,1,3	1,7,4,1	0,1,0,5	6,1,3,3	162	86	0.416233	1	0.68,0.233,0.117,0.614	0.0,0.347,0.0,0.469	0.207
Bradi4g14260.v3.0	Bradi4g14260	Bd4	-	14787250	14787799	14787250	14787399	14787473	14787799	36,60,32,46	11,15,12,14	32,24,38,53	13,8,14,15	134	86	0.59144	1	0.677,0.72,0.631,0.678	0.612,0.658,0.635,0.694	0.027
Bradi2g56120.v3.0	Bradi2g56120	Bd2	+	54314143	54314735	54314143	54314548	54314659	54314735	9,15,3,12	48,42,29,43	8,4,8,17	40,49,47,52	155	69	0.44163	1	0.077,0.137,0.044,0.111	0.082,0.035,0.07,0.127	0.014
Bradi5g22600.v3.0	Bradi5g22600	Bd5	-	25086176	25086791	25086176	25086295	25086373	25086791	8,16,5,5	51,34,42,58	14,7,18,8	65,44,53,56	142	86	0.628801	1	0.087,0.222,0.067,0.05	0.115,0.088,0.171,0.08	-0.007
Bradi2g02822.v3.0	Bradi2g02822	Bd2	-	1999440	1999949	1999440	1999658	1999750	1999949	61,34,33,59	65,62,60,44	42,46,37,45	45,61,67,76	170	86	0.321929	1	0.322,0.217,0.218,0.404	0.321,0.276,0.218,0.23	0.029
Bradi2g38850.v3.0	Bradi2g38850	Bd2	-	38850371	38851274	38850371	38850910	38851006	38851274	4,5,3,8	0,1,0,0	6,3,4,6	1,1,0,0	172	86	1	1	1.0,0.714,1.0,1.0	0.75,0.6,1.0,1.0	0.091
Bradi3g34600.v3.0	Bradi3g34600	Bd3	+	36683614	36684334	36683614	36684010	36684140	36684334	36,29,21,23	3,5,2,0	21,22,30,26	3,3,2,2	172	86	0.80178	1	0.857,0.744,0.84,1.0	0.778,0.786,0.882,0.867	0.032
Bradi2g56460.v3.0	Bradi2g56460	Bd2	-	54584960	54585289	54584960	54585044	54585163	54585289	127,122,84,147	4,1,0,0	129117146130	0,2,1,1	163	77	0.610426	1	0.937,0.983,1.0,1.0	1.0,0.965,0.986,0.984	-0.004
Bradi5g16200.v3.0	Bradi5g16200	Bd5	-	19740119	19740615	19740119	19740337	19740435	19740615	15,10,17,16	1,1,0,0	20,22,16,19	0,0,2,1	172	86	1	1	0.882,0.833,1.0,1.0	1.0,1.0,0.8,0.905	0.002
Bradi1g09110.v3.0	Bradi1g09110	Bd1	-	6468022	6468909	6468022	6468373	6468647	6468909	22,31,22,35	8,16,12,7	37,33,22,34	18,12,14,12	172	86	0.551968	1	0.579,0.492,0.478,0.714	0.507,0.579,0.44,0.586	0.038
Bradi5g22430.v3.0	Bradi5g22430	Bd5	+	24970631	24971671	24970631	24971492	24971576	24971671	27,33,16,31	0,0,0,0	23,16,18,18	0,0,1,1	154	86	1	1	1.0,1.0,1.0,1.0	1.0,1.0,0.91,0.91	0.045
Bradi3g21370.v3.0	Bradi3g21370	Bd3	-	20495244	20495957	20495244	20495551	20495672	20495957	21,18,10,14	3,1,0,2	10,20,17,24	3,3,1,1	172	86	0.752736	1	0.778,0.9,1.0,0.778	0.625,0.769,0.895,0.923	0.061
Bradi3g37130.v3.0	Bradi3g37130	Bd3	+	39193387	39193925	39193387	39193687	39193769	39193925	6,4,5,6	193165139186	3,5,6,5	190164204243	150	86	0.528119	1	0.018,0.014,0.02,0.018	0.009,0.017,0.017,0.012	0.004
Bradi1g68860.v3.0	Bradi1g68860	Bd1	+	67554267	67555273	67554267	67554355	67554457	67555273	89,77,58,91	1,0,1,0	69,68,64,89	0,0,0,1	167	81	1	1	0.977,1.0,0.966,1.0	1.0,1.0,1.0,0.977	-0.009
Bradi2g60170.v3.0	Bradi2g60170	Bd2	+	57364808	57365728	57364808	57365128	57365341	57365728	1,1,0,1	35,24,28,33	0,1,1,0	41,33,37,41	172	86	0.53261	1	0.014,0.02,0.0,0.015	0.0,0.015,0.013,0.0	0.005
Bradi1g31320.v3.0	Bradi1g31320	Bd1	-	26885575	26886244	26885575	26886047	26886141	26886244	6,1,2,4	105,105,88,119	3,3,3,7	133,97,153,123	172	86	1	1	0.028,0.005,0.011,0.017	0.011,0.015,0.01,0.028	-0.001
Bradi3g10820.v3.0	Bradi3g10820	Bd3	-	9074814	9075505	9074814	9075357	9075447	9075505	18,13,9,21	314332253341	18,21,11,24	366264361332	131	51	0.663779	1	0.022,0.015,0.014,0.023	0.019,0.03,0.012,0.027	-0.003
Bradi1g47820.v3.0	Bradi1g47820	Bd1	+	46668703	46669031	46668703	46668838	46668943	46669031	112,91,93,115	1,2,1,3	78,58,87,69	0,0,3,1	167	81	0.769558	1	0.982,0.957,0.978,0.949	1.0,1.0,0.934,0.971	-0.01
Bradi5g10290.v3.0	Bradi5g10290	Bd5	-	13650130	13650514	13650130	13650287	13650378	13650514	43,81,43,45	5,4,7,7	55,46,46,68	4,5,7,6	168	86	0.871147	1	0.815,0.912,0.759,0.767	0.876,0.825,0.771,0.853	-0.018
Bradi1g63850.v3.0	Bradi1g63850	Bd1	-	63314422	63315368	63314422	63315040	63315115	63315368	14,14,19,17	2,1,6,6	27,23,22,15	6,8,1,3	136	86	0.414539	1	0.816,0.899,0.667,0.642	0.74,0.645,0.933,0.76	-0.014
Bradi3g23310.v3.0	Bradi3g23310	Bd3	-	22905179	22905498	22905179	22905253	22905337	22905498	0,0,2,2	132,144,67,124	0,0,0,1	143,93,124,151	135	67	1	1	0.0,0.0,0.015,0.008	0.0,0.0,0.0,0.003	0.005
Bradi3g56540.v3.0	Bradi3g56540	Bd3	-	56148582	56149418	56148582	56149152	56149274	56149418	7,8,1,9	263231191328	10,4,6,13	245204245298	172	86	0.420147	1	0.013,0.017,0.003,0.014	0.02,0.01,0.012,0.021	-0.004
Bradi3g17880.v3.0	Bradi3g17880	Bd3	-	16272615	16273640	16272615	16273293	16273380	16273640	2,1,1,2	12,5,11,5	1,4,2,5	11,4,6,15	160	86	0.437581	1	0.082,0.097,0.047,0.177	0.047,0.35,0.152,0.152	-0.074
Bradi4g19090.v3.0	Bradi4g19090	Bd4	+	21658880	21659680	21658880	21658940	21659169	21659680	11,6,4,5	57,65,33,60	10,7,6,15	61,49,64,62	139	53	0.357791	1	0.069,0.034,0.044,0.031	0.059,0.052,0.035,0.084	-0.013
Bradi3g22820.v3.0	Bradi3g22820	Bd3	+	22115120	22115640	22115120	22115371	22115461	22115640	88,182,78,121	1,0,0,0	41,38,53,43	0,0,0,0	166	86	1	1	0.979,1.0,1.0,1.0	1.0,1.0,1.0,1.0	-0.005
Bradi1g64100.v3.0	Bradi1g64100	Bd1	-	63508087	63509540	63508087	63508545	63508631	63509540	38,36,29,28	0,0,1,1	49,32,37,35	0,1,1,0	158	86	1	1	1.0,1.0,0.94,0.938	1.0,0.946,0.953,1.0	-0.005
Bradi5g13666.v3.0	Bradi5g13666	Bd5	-	17328060	17328431	17328060	17328213	17328310	17328431	0,0,0,0	1,0,0,0	1,0,0,0	0,0,0,4	172	86	1	1	0.0,NA,NA,NA	1.0,NA,NA,0.0	-0.5
Bradi4g27050.v3.0	Bradi4g27050	Bd4	-	31946357	31947492	31946357	31946764	31947195	31947492	8,5,9,8	1007,1271,926,1201	8,12,7,18	1549,1124,1435,1634	172	86	1	1	0.004,0.002,0.005,0.003	0.003,0.005,0.002,0.005	0
Bradi2g32540.v3.0	Bradi2g32540	Bd2	-	32224020	32225745	32224020	32224503	32225471	32225745	4,8,6,9	75,41,55,81	4,4,7,1	55,44,56,70	172	86	0.320811	1	0.026,0.089,0.052,0.053	0.035,0.043,0.059,0.007	0.019
Bradi2g31900.v3.0	Bradi2g31900	Bd2	+	31634591	31635004	31634591	31634676	31634833	31635004	14,16,15,9	0,1,0,0	14,15,15,22	0,2,0,0	164	78	1	1	1.0,0.884,1.0,1.0	1.0,0.781,1.0,1.0	0.026
Bradi2g31900.v3.0	Bradi2g31900	Bd2	+	31633803	31634676	31633803	31634493	31634594	31634676	54,20,35,30	0,0,1,2	38,29,41,36	0,0,1,1	161	75	1	1	1.0,1.0,0.942,0.875	1.0,1.0,0.95,0.944	-0.019
Bradi2g41630.v3.0	Bradi2g41630	Bd2	-	41716824	41717085	41716824	41716897	41717014	41717085	34,38,50,55	212184157221	44,48,44,59	236201226205	130	44	0.969806	1	0.051,0.065,0.097,0.078	0.059,0.075,0.062,0.089	0.001
Bradi4g38890.v3.0	Bradi4g38890	Bd4	-	43560438	43560631	43560438	43560489	43560560	43560631	1,3,0,0	0,1,0,0	0,0,1,3	0,0,1,1	64	22	1	1	1.0,0.508,NA,NA	NA,NA,0.256,0.508	0.372
Bradi2g40090.v3.0	Bradi2g40090	Bd2	-	39790135	39790666	39790135	39790349	39790525	39790666	18,25,10,17	87,92,70,85	18,21,18,22	79,80,64,116	172	86	0.618103	1	0.094,0.12,0.067,0.091	0.102,0.116,0.123,0.087	-0.014
Bradi3g60517.v3.0	Bradi3g60517	Bd3	-	59173022	59174161	59173022	59173360	59173953	59174161	2,1,2,2	208138174208	4,0,2,2	139161172147	172	86	1	1	0.005,0.004,0.006,0.005	0.014,0.0,0.006,0.007	-0.002
Bradi3g03550.v3.0	Bradi3g03550	Bd3	-	2338916	2340042	2338916	2339834	2339918	2340042	26,34,22,52	0,1,0,0	32,24,39,24	0,0,0,0	154	86	1	1	1.0,0.95,1.0,1.0	1.0,1.0,1.0,1.0	-0.012
Bradi4g22012.v3.0	Bradi4g22012	Bd4	-	25821129	25821510	25821129	25821287	25821375	25821510	1,0,0,0	2,0,0,1	0,0,0,0	0,1,1,0	162	86	1	1	0.21,NA,NA,0.0	NA,0.0,0.0,NA	0.105
Bradi3g21330.v3.0	Bradi3g21330	Bd3	+	20465086	20465558	20465086	20465318	20465417	20465558	89,110,63,81	3,7,3,11	96,82,87,95	4,7,4,4	172	86	0.417652	1	0.937,0.887,0.913,0.786	0.923,0.854,0.916,0.922	-0.023
Bradi1g28300.v3.0	Bradi1g28300	Bd1	+	23520768	23521239	23520768	23521045	23521184	23521239	2,3,1,3	9,9,8,9	4,5,8,7	14,16,14,7	134	48	0.381297	1	0.074,0.107,0.043,0.107	0.093,0.101,0.17,0.264	-0.074
Bradi1g29537.v3.0	Bradi1g29537	Bd1	-	25137089	25137641	25137089	25137420	25137504	25137641	32,22,17,20	3,2,0,2	25,31,20,28	5,1,1,2	154	86	0.885877	1	0.856,0.86,1.0,0.848	0.736,0.945,0.918,0.887	0.019
Bradi1g46487.v3.0	Bradi1g46487	Bd1	+	45184142	45184708	45184142	45184205	45184288	45184708	9,15,9,4	3,7,6,7	12,8,11,10	7,5,10,6	122	56	0.837079	1	0.579,0.496,0.408,0.208	0.44,0.423,0.336,0.433	0.015
Bradi3g26930.v3.0	Bradi3g26930	Bd3	-	27434655	27435107	27434655	27434728	27434850	27435107	8,3,9,7	270183161269	0,8,8,3	151184179167	152	66	1	1	0.013,0.007,0.024,0.011	0.0,0.019,0.019,0.008	0.002
Bradi4g19628.v3.0	Bradi4g19628	Bd4	+	22430640	22431625	22430640	22431067	22431294	22431625	16,9,8,15	0,0,0,0	6,14,20,12	0,0,0,1	172	86	1	1	1.0,1.0,1.0,1.0	1.0,1.0,1.0,0.857	0.036
Bradi5g01602.v3.0	Bradi5g01602	Bd5	-	1498657	1499086	1498657	1498741	1498934	1499086	13,21,12,28	0,0,0,2	19,13,21,11	0,0,0,0	163	77	1	1	1.0,1.0,1.0,0.869	1.0,1.0,1.0,1.0	-0.033
Bradi4g24906.v3.0	Bradi4g24906	Bd4	+	29986813	29987184	29986813	29986893	29986983	29987184	28,33,32,49	7,11,12,8	63,35,38,44	22,14,3,13	153	73	0.766814	1	0.656,0.589,0.56,0.745	0.577,0.544,0.858,0.618	-0.012
Bradi1g53747.v3.0	Bradi1g53747	Bd1	+	52232393	52232595	52232393	52232466	52232553	52232595	15,23,24,23	0,1,0,2	27,18,20,33	1,0,0,2	89	15	1	1	1.0,0.795,1.0,0.66	0.82,1.0,1.0,0.736	-0.025
Bradi1g76362.v3.0	Bradi1g76362	Bd1	-	73211784	73212473	73211784	73212057	73212153	73212473	56,45,33,53	2,0,0,0	72,46,44,62	1,1,0,0	172	86	1	1	0.933,1.0,1.0,1.0	0.973,0.958,1.0,1.0	0
Bradi2g56557.v3.0	Bradi2g56557	Bd2	+	54670827	54672136	54670827	54671112	54671500	54672136	144,94,72,76	0,0,1,0	55,79,98,127	0,0,0,0	172	86	0.877117	1	1.0,1.0,0.973,1.0	1.0,1.0,1.0,1.0	-0.007
Bradi1g51807.v3.0	Bradi1g51807	Bd1	+	50438478	50440335	50438478	50439744	50440064	50440335	20,18,11,19	0,0,0,2	23,15,20,28	1,0,0,0	172	86	1	1	1.0,1.0,1.0,0.826	0.92,1.0,1.0,1.0	-0.023
Bradi3g43720.v3.0	Bradi3g43720	Bd3	+	45061127	45062060	45061127	45061889	45061964	45062060	33,35,25,33	0,1,0,2	27,29,35,40	1,0,0,0	136	86	1	1	1.0,0.957,1.0,0.913	0.945,1.0,1.0,1.0	-0.019
Bradi2g27436.v3.0	Bradi2g27436	Bd2	+	26310817	26311060	26310817	26310872	26310950	26311060	15,18,12,8	0,0,1,0	20,16,18,22	0,0,0,0	104	48	1	1	1.0,1.0,0.847,1.0	1.0,1.0,1.0,1.0	-0.038
Bradi2g27436.v3.0	Bradi2g27436	Bd2	+	26310950	26312194	26310950	26311060	26311171	26312194	22,23,22,31	0,1,0,2	9,20,25,26	0,0,0,1	172	86	1	1	1.0,0.92,1.0,0.886	1.0,1.0,1.0,0.929	-0.031
Bradi3g49447.v3.0	Bradi3g49447	Bd3	+	50595099	50595512	50595099	50595177	50595271	50595512	40,46,29,56	0,1,0,0	66,48,55,72	0,1,1,0	157	71	1	1	1.0,0.954,1.0,1.0	1.0,0.956,0.961,1.0	0.009
Bradi2g27436.v3.0	Bradi2g27436	Bd2	+	26310817	26312545	26310817	26312194	26312289	26312545	1,8,5,5	0,1,1,6	5,2,3,5	3,1,1,0	172	86	0.653245	1	1.0,0.8,0.714,0.294	0.455,0.5,0.6,1.0	0.063
Bradi2g27436.v3.0	Bradi2g27436	Bd2	+	26310281	26310732	26310281	26310526	26310612	26310732	10,10,6,13	2,0,0,0	6,10,12,13	0,0,1,1	158	86	1	1	0.731,1.0,1.0,1.0	1.0,1.0,0.867,0.876	-0.003
Bradi2g06832.v3.0	Bradi2g06832	Bd2	-	5261268	5262848	5261268	5262526	5262631	5262848	1,0,1,6	1,3,1,2	2,2,8,10	2,2,2,5	172	86	0.438456	1	0.333,0.0,0.333,0.6	0.333,0.333,0.667,0.5	-0.142
Bradi3g57560.v3.0	Bradi3g57560	Bd3	-	57027457	57027793	57027457	57027498	57027588	57027793	32,17,9,21	0,0,1,0	21,20,23,15	0,0,0,0	114	34	1	1	1.0,1.0,0.729,1.0	1.0,1.0,1.0,1.0	-0.068
Bradi2g18450.v3.0	Bradi2g18450	Bd2	+	16354965	16355342	16354965	16355105	16355190	16355342	22,26,24,30	1,0,0,0	35,16,34,30	0,0,0,2	156	86	1	1	0.924,1.0,1.0,1.0	1.0,1.0,1.0,0.892	0.008
Bradi1g73060.v3.0	Bradi1g73060	Bd1	-	70918614	70918900	70918614	70918667	70918793	70918900	9,6,11,15	1,0,1,3	23,9,9,13	0,2,3,0	132	46	0.735467	1	0.758,1.0,0.793,0.635	1.0,0.611,0.511,1.0	0.016
Bradi5g14880.v3.0	Bradi5g14880	Bd5	+	18441854	18442221	18441854	18442008	18442122	18442221	87,127,92,155	1,2,1,2	67,79,42,80	0,0,0,0	172	86	0.694107	1	0.978,0.969,0.979,0.975	1.0,1.0,1.0,1.0	-0.025
Bradi2g46085.v3.0	Bradi2g46085	Bd2	+	46293123	46295022	46293123	46293651	46294948	46295022	25,26,26,33	1,1,0,0	33,27,25,37	1,0,1,2	153	67	1	1	0.916,0.919,1.0,1.0	0.935,1.0,0.916,0.89	0.023
Bradi5g22745.v3.0	Bradi5g22745	Bd5	-	25154842	25155809	25154842	25154908	25155025	25155809	17,33,23,37	0,0,0,0	29,24,29,32	1,0,0,0	145	59	1	1	1.0,1.0,1.0,1.0	0.922,1.0,1.0,1.0	0.019
Bradi1g68670.v3.0	Bradi1g68670	Bd1	-	67415025	67415633	67415025	67415474	67415565	67415633	8,19,11,9	190162133204	16,9,14,15	200172171222	143	61	1	1	0.018,0.048,0.034,0.018	0.033,0.022,0.034,0.028	0
Bradi1g42347.v3.0	Bradi1g42347	Bd1	+	39535022	39535790	39535022	39535660	39535741	39535790	0,1,0,1	0,0,0,1	0,0,2,0	0,0,1,0	104	42	1	1	NA,1.0,NA,0.288	NA,NA,0.447,NA	0.197
Bradi4g03303.v3.0	Bradi4g03303	Bd4	+	2659503	2659713	2659503	2659582	2659660	2659713	4,6,0,4	0,0,0,0	1,2,8,4	0,0,0,1	88	32	1	1	1.0,1.0,NA,1.0	1.0,1.0,1.0,0.593	0.102
Bradi1g16510.v3.0	Bradi1g16510	Bd1	+	13367775	13368341	13367775	13367834	13367931	13368341	86,62,42,54	940800633806	51,51,59,61	786664786870	138	52	0.720454	1	0.033,0.028,0.024,0.025	0.024,0.028,0.028,0.026	0.001
Bradi3g37130.v3.0	Bradi3g37130	Bd3	+	39194383	39195670	39194383	39195145	39195246	39195670	0,6,2,1	0,0,0,0	2,4,9,4	1,0,0,0	172	86	1	1	NA,1.0,1.0,1.0	0.5,1.0,1.0,1.0	0.125
Bradi5g10866.v3.0	Bradi5g10866	Bd5	+	14367305	14368014	14367305	14367418	14367502	14368014	3,6,3,9	0,0,0,0	5,4,6,8	1,0,0,0	154	86	1	1	1.0,1.0,1.0,1.0	0.736,1.0,1.0,1.0	0.066
Bradi1g19870.v3.0	Bradi1g19870	Bd1	+	15928775	15929679	15928775	15928867	15928979	15929679	37,56,40,46	4,1,1,4	34,35,48,42	0,3,4,4	171	85	0.524202	1	0.821,0.965,0.952,0.851	1.0,0.853,0.856,0.839	0.01
Bradi1g54167.v3.0	Bradi1g54167	Bd1	-	52747117	52749358	52747117	52747196	52747284	52749358	35,22,17,25	1,0,0,1	19,18,14,22	1,0,0,0	148	72	1	1	0.945,1.0,1.0,0.924	0.902,1.0,1.0,1.0	-0.008
Bradi1g54167.v3.0	Bradi1g54167	Bd1	-	52747117	52749358	52747117	52747196	52747352	52749358	29,25,17,27	1,3,1,0	17,16,18,20	0,0,1,2	158	72	1	1	0.93,0.792,0.886,1.0	1.0,1.0,0.891,0.82	-0.026
Bradi2g16740.v3.0	Bradi2g16740	Bd2	-	14681801	14682377	14681801	14682170	14682265	14682377	112,102,71,122	1,2,3,2	113130111108	0,1,7,2	172	86	1	1	0.982,0.962,0.922,0.968	1.0,0.985,0.888,0.964	-0.001
Bradi3g11370.v3.0	Bradi3g11370	Bd3	-	9823910	9824628	9823910	9824135	9824236	9824628	6,2,7,3	42,39,26,34	1,5,5,7	38,37,42,48	172	86	0.628587	1	0.067,0.025,0.119,0.042	0.013,0.063,0.056,0.068	0.013
Bradi1g36920.v3.0	Bradi1g36920	Bd1	-	32783064	32783276	32783064	32783131	32783217	32783276	14,12,9,11	3,0,1,2	23,11,11,19	0,0,0,1	98	26	1	1	0.553,1.0,0.705,0.593	1.0,1.0,1.0,0.834	-0.246
Bradi2g35870.v3.0	Bradi2g35870	Bd2	-	36041445	36044121	36041445	36043366	36043480	36044121	17,9,11,14	0,1,0,0	14,9,15,23	0,0,0,0	172	86	1	1	1.0,0.818,1.0,1.0	1.0,1.0,1.0,1.0	-0.045
Bradi3g19640.v3.0	Bradi3g19640	Bd3	-	18557901	18558533	18557901	18558087	18558111	18558533	2,1,1,1	1,1,0,2	2,1,2,4	0,0,3,1	34	86	0.340592	1	0.835,0.717,1.0,0.558	1.0,1.0,0.628,0.91	-0.107
Bradi2g31860.v3.0	Bradi2g31860	Bd2	+	31581509	31582301	31581509	31581606	31581693	31582301	9,11,5,5	0,0,0,1	12,4,8,10	0,0,0,0	160	86	1	1	1.0,1.0,1.0,0.729	1.0,1.0,1.0,1.0	-0.068
Bradi4g19047.v3.0	Bradi4g19047	Bd4	+	21604064	21605251	21604064	21604302	21604402	21605251	24,15,17,34	7,1,3,3	31,25,31,28	9,3,2,4	172	86	1	1	0.632,0.882,0.739,0.85	0.633,0.806,0.886,0.778	0
Bradi4g12940.v3.0	Bradi4g12940	Bd4	-	13186896	13187561	13186896	13187131	13187231	13187561	6,3,3,3	33,41,18,36	5,9,8,4	47,47,43,44	172	86	0.787827	1	0.083,0.035,0.077,0.04	0.051,0.087,0.085,0.043	-0.008
Bradi1g02630.v3.0	Bradi1g02630	Bd1	-	1777817	1778167	1777817	1777870	1778008	1778167	3,3,1,1	36,36,28,39	1,1,1,0	32,27,23,27	132	46	0.522953	1	0.028,0.028,0.012,0.009	0.011,0.013,0.015,0.0	0.009
Bradi5g02170.v3.0	Bradi5g02170	Bd5	+	2275851	2276411	2275851	2275951	2276369	2276411	3,7,6,7	0,0,0,0	3,0,2,3	2,0,0,0	121	35	1	1	1.0,1.0,1.0,1.0	0.303,NA,1.0,1.0	0.232
Bradi1g17630.v3.0	Bradi1g17630	Bd1	-	14187409	14188290	14187409	14188054	14188149	14188290	54,50,33,73	4,6,1,2	46,41,55,40	2,2,5,2	172	86	1	1	0.871,0.806,0.943,0.948	0.92,0.911,0.846,0.909	-0.005
Bradi3g55810.v3.0	Bradi3g55810	Bd3	+	55674900	55676039	55674900	55675077	55675970	55676039	3,4,0,2	32,23,19,28	3,2,2,2	19,20,23,29	148	62	0.801391	1	0.038,0.068,0.0,0.029	0.062,0.04,0.035,0.028	-0.007
Bradi4g45310.v3.0	Bradi4g45310	Bd4	-	48379422	48380291	48379422	48379514	48379612	48380291	2,2,0,0	74,70,67,68	0,0,0,0	77,81,68,52	171	85	0.672805	1	0.013,0.014,0.0,0.0	0.0,0.0,0.0,0.0	0.007
Bradi1g33560.v3.0	Bradi1g33560	Bd1	+	29220746	29221123	29220746	29220989	29221086	29221123	4,4,4,5	1,0,0,1	7,9,2,5	0,1,0,2	116	30	0.977492	1	0.508,1.0,1.0,0.564	1.0,0.699,1.0,0.393	-0.005
Bradi2g43077.v3.0	Bradi2g43077	Bd2	-	43310447	43311187	43310447	43310893	43310980	43311187	1,3,4,3	78,76,64,91	0,3,2,3	77,67,72,63	160	86	0.764131	1	0.007,0.021,0.033,0.017	0.0,0.024,0.015,0.025	0.003
Bradi4g21770.v3.0	Bradi4g21770	Bd4	+	25341232	25342208	25341232	25341332	25341455	25342208	22,23,18,23	0,1,0,1	28,23,22,16	1,0,0,1	172	86	1	1	1.0,0.92,1.0,0.92	0.933,1.0,1.0,0.889	0.004
Bradi3g05710.v3.0	Bradi3g05710	Bd3	-	4066217	4066741	4066217	4066540	4066629	4066741	0,0,0,1	9,11,5,7	0,0,0,0	6,3,8,8	164	86	1	1	0.0,0.0,0.0,0.07	0.0,0.0,0.0,0.0	0.018
Bradi1g07010.v3.0	Bradi1g07010	Bd1	+	4894954	4895631	4894954	4895440	4895544	4895631	24,10,18,26	15,12,15,9	12,14,19,19	10,7,7,14	166	80	0.574746	1	0.435,0.287,0.366,0.582	0.366,0.491,0.567,0.395	-0.037
Bradi3g15277.v3.0	Bradi3g15277	Bd3	-	13566071	13569162	13566071	13566532	13567178	13569162	0,3,1,1	0,0,0,0	4,3,2,0	0,0,0,1	172	86	1	1	NA,1.0,1.0,1.0	1.0,1.0,1.0,0.0	0.25
Bradi2g51800.v3.0	Bradi2g51800	Bd2	+	51169623	51172023	51169623	51170345	51171915	51172023	24,17,11,26	0,0,0,0	13,17,34,19	0,0,1,0	172	86	1	1	1.0,1.0,1.0,1.0	1.0,1.0,0.944,1.0	0.014
Bradi4g37040.v3.0	Bradi4g37040	Bd4	+	42173881	42175666	42173881	42174822	42174892	42175666	41,29,35,55	0,0,1,2	41,52,47,69	0,0,0,0	126	86	1	1	1.0,1.0,0.96,0.949	1.0,1.0,1.0,1.0	-0.023
Bradi2g48360.v3.0	Bradi2g48360	Bd2	+	48451003	48451906	48451003	48451510	48451621	48451906	75,69,60,58	7,2,1,2	92,64,84,109	2,3,5,12	172	86	0.413669	1	0.843,0.945,0.968,0.935	0.958,0.914,0.894,0.82	0.026
Bradi2g12600.v3.0	Bradi2g12600	Bd2	-	10958281	10959034	10958281	10958511	10958819	10959034	7,5,9,7	0,0,0,0	4,6,16,11	1,0,0,0	172	86	1	1	1.0,1.0,1.0,1.0	0.667,1.0,1.0,1.0	0.083
Bradi1g77187.v3.0	Bradi1g77187	Bd1	-	73800382	73801199	73800382	73800540	73800836	73801199	2,1,4,1	0,1,0,0	3,2,0,1	0,0,0,0	172	86	1	1	1.0,0.333,1.0,1.0	1.0,1.0,NA,1.0	-0.167
Bradi1g77187.v3.0	Bradi1g77187	Bd1	-	73800382	73801199	73800382	73800557	73800836	73801199	2,2,3,1	1,1,2,1	3,2,0,1	2,0,0,1	172	86	0.751418	1	0.5,0.5,0.429,0.333	0.429,1.0,NA,0.333	-0.147
Bradi5g25450.v3.0	Bradi5g25450	Bd5	+	26957433	26957799	26957433	26957582	26957665	26957799	5,10,1,6	41,44,34,55	9,1,7,4	44,28,47,39	152	86	1	1	0.065,0.114,0.016,0.058	0.104,0.02,0.078,0.055	-0.001
Bradi2g24323.v3.0	Bradi2g24323	Bd2	-	22137504	22138521	22137504	22137750	22137826	22138521	2,3,0,3	0,0,0,0	2,1,6,4	1,0,0,0	138	86	1	1	1.0,1.0,NA,1.0	0.555,1.0,1.0,1.0	0.111
Bradi3g55210.v3.0	Bradi3g55210	Bd3	+	55242838	55243448	55242838	55242909	55243378	55243448	13,12,13,11	400316257379	14,10,10,10	324309352322	127	41	1	1	0.01,0.012,0.016,0.009	0.014,0.01,0.009,0.01	0.001
Bradi2g47540.v3.0	Bradi2g47540	Bd2	+	47712197	47712868	47712197	47712317	47712417	47712868	12,6,2,10	143,76,78,101	2,9,13,11	92129101108	172	86	0.841531	1	0.04,0.038,0.013,0.047	0.011,0.034,0.06,0.048	-0.004
Bradi3g44707.v3.0	Bradi3g44707	Bd3	-	46448589	46449775	46448589	46449589	46449680	46449775	5,4,5,12	92,68,53,64	7,5,5,7	59,71,75,68	168	86	0.905256	1	0.027,0.029,0.046,0.088	0.057,0.035,0.033,0.05	0.004
Bradi5g21658.v3.0	Bradi5g21658	Bd5	-	24368923	24370271	24368923	24370180	24370255	24370271	36,50,32,47	0,1,0,0	30,61,37,45	0,0,0,0	68	9	1	1	1.0,0.869,1.0,1.0	1.0,1.0,1.0,1.0	-0.033
Bradi5g21658.v3.0	Bradi5g21658	Bd5	-	24371519	24371772	24371519	24371618	24371700	24371772	16,13,7,22	0,0,0,1	24,17,17,15	0,1,0,0	129	65	1	1	1.0,1.0,1.0,0.917	1.0,0.895,1.0,1.0	0.005
Bradi3g19020.v3.0	Bradi3g19020	Bd3	-	17666619	17667215	17666619	17666973	17667065	17667215	1,0,4,0	22,9,29,27	1,2,0,0	19,19,14,20	170	86	1	1	0.022,0.0,0.065,0.0	0.026,0.051,0.0,0.0	0.002
Bradi3g27663.v3.0	Bradi3g27663	Bd3	+	28421503	28422199	28421503	28421654	28422093	28422199	0,0,1,0	1,0,0,5	3,0,1,0	2,0,5,4	172	86	0.439171	1	0.0,NA,1.0,0.0	0.429,NA,0.091,0.0	0.16
Bradi2g41500.v3.0	Bradi2g41500	Bd2	+	41506067	41506594	41506067	41506199	41506292	41506594	12,14,12,8	22,33,21,40	9,7,10,10	26,21,32,18	172	86	0.389343	1	0.214,0.175,0.222,0.091	0.148,0.143,0.135,0.217	0.015
Bradi3g50530.v3.0	Bradi3g50530	Bd3	+	51471810	51472259	51471810	51472098	51472178	51472259	0,0,0,2	20,12,12,23	0,1,1,0	25,20,19,28	134	74	1	1	0.0,0.0,0.0,0.046	0.0,0.027,0.028,0.0	-0.002
Bradi3g17620.v3.0	Bradi3g17620	Bd3	-	16001302	16001856	16001302	16001687	16001760	16001856	15,11,11,13	0,1,0,2	12,5,11,23	0,0,0,0	132	86	1	1	1.0,0.878,1.0,0.809	1.0,1.0,1.0,1.0	-0.078
Bradi2g44240.v3.0	Bradi2g44240	Bd2	-	44517701	44518544	44517701	44518233	44518431	44518544	61,56,58,67	2,4,1,1	62,75,90,44	1,1,1,0	172	86	1	1	0.938,0.875,0.967,0.971	0.969,0.974,0.978,1.0	-0.043
Bradi1g47117.v3.0	Bradi1g47117	Bd1	+	45830601	45830975	45830601	45830725	45830827	45830975	43,33,21,30	0,0,1,0	32,16,16,40	0,0,0,0	172	86	1	1	1.0,1.0,0.913,1.0	1.0,1.0,1.0,1.0	-0.022
Bradi4g41870.v3.0	Bradi4g41870	Bd4	-	45766655	45767233	45766655	45766976	45767092	45767233	0,0,4,3	268269194298	3,1,5,6	291258269261	172	86	1	1	0.0,0.0,0.01,0.005	0.005,0.002,0.009,0.011	-0.003
Bradi1g18370.v3.0	Bradi1g18370	Bd1	-	14758291	14759702	14758291	14758362	14758460	14759702	20,16,38,32	0,1,0,0	41,23,22,30	0,0,0,0	150	64	1	1	1.0,0.872,1.0,1.0	1.0,1.0,1.0,1.0	-0.032
Bradi3g35037.v3.0	Bradi3g35037	Bd3	+	37164162	37165406	37164162	37164959	37165186	37165406	7,13,3,5	1,2,1,0	2,7,6,2	0,0,0,0	172	86	1	1	0.778,0.765,0.6,1.0	1.0,1.0,1.0,1.0	-0.214
Bradi4g34207.v3.0	Bradi4g34207	Bd4	+	39774182	39775743	39774182	39774283	39775562	39775743	82,84,61,90	1,1,0,0	95,69,79,82	2,0,2,0	172	86	0.675031	1	0.976,0.977,1.0,1.0	0.96,1.0,0.952,1.0	0.01
Bradi2g57952.v3.0	Bradi2g57952	Bd2	-	55798297	55798681	55798297	55798448	55798527	55798681	66,69,34,71	1,0,1,0	47,52,61,72	1,3,1,0	144	86	0.451157	1	0.975,1.0,0.953,1.0	0.966,0.912,0.973,1.0	0.019
Bradi1g14580.v3.0	Bradi1g14580	Bd1	+	11544448	11545238	11544448	11544796	11544880	11545238	4,3,4,2	1,0,0,2	6,3,0,5	0,0,0,0	154	86	1	1	0.691,1.0,1.0,0.358	1.0,1.0,NA,1.0	-0.238
Bradi4g34207.v3.0	Bradi4g34207	Bd4	+	39774182	39775743	39774182	39774283	39774353	39775743	44,41,23,33	70,65,53,83	51,40,35,36	73,80,84,87	126	86	0.527033	1	0.3,0.301,0.229,0.213	0.323,0.254,0.221,0.22	0.006
Bradi1g16480.v3.0	Bradi1g16480	Bd1	-	13343154	13344342	13343154	13344100	13344201	13344342	80,66,59,52	9,4,6,1	53,63,65,50	5,6,6,3	172	86	0.494184	1	0.816,0.892,0.831,0.963	0.841,0.84,0.844,0.893	0.021
Bradi3g39900.v3.0	Bradi3g39900	Bd3	+	41889824	41890342	41889824	41890108	41890237	41890342	114,123,95,138	1,0,0,1	116133115150	1,2,0,0	172	86	0.859672	1	0.983,1.0,1.0,0.986	0.983,0.971,1.0,1.0	0.004
Bradi2g54290.v3.0	Bradi2g54290	Bd2	+	53058516	53059125	53058516	53058856	53058988	53059125	52,55,51,56	1,0,2,1	48,51,44,67	0,0,0,0	172	86	1	1	0.963,1.0,0.927,0.966	1.0,1.0,1.0,1.0	-0.036
Bradi1g62230.v3.0	Bradi1g62230	Bd1	-	61701508	61701980	61701508	61701680	61701771	61701980	21,13,15,18	1,2,1,5	13,10,7,14	1,0,0,2	168	86	1	1	0.915,0.769,0.885,0.648	0.869,1.0,1.0,0.782	-0.108
Bradi3g18940.v3.0	Bradi3g18940	Bd3	-	17549784	17550614	17549784	17550107	17550231	17550614	7,9,5,6	0,0,0,1	8,6,8,3	1,0,0,0	172	86	1	1	1.0,1.0,1.0,0.75	0.8,1.0,1.0,1.0	-0.012
Bradi3g33370.v3.0	Bradi3g33370	Bd3	+	35489007	35489305	35489007	35489158	35489236	35489305	4,2,2,3	17,21,10,18	6,4,3,3	17,13,33,33	118	62	1	1	0.11,0.048,0.095,0.081	0.156,0.139,0.046,0.046	-0.013
Bradi5g13020.v3.0	Bradi5g13020	Bd5	-	16725821	16726830	16725821	16726561	16726638	16726830	1,3,1,1	36,31,18,28	2,0,3,0	25,16,31,32	140	86	0.909869	1	0.017,0.056,0.033,0.021	0.047,0.0,0.056,0.0	0.006
Bradi5g13020.v3.0	Bradi5g13020	Bd5	-	16725821	16726561	16725821	16726288	16726384	16726561	58,45,17,43	2,13,3,12	40,26,45,45	6,9,6,9	172	86	0.744481	1	0.935,0.634,0.739,0.642	0.769,0.591,0.789,0.714	0.022
Bradi1g28167.v3.0	Bradi1g28167	Bd1	-	23345295	23345872	23345295	23345629	23345714	23345872	65,46,41,38	0,4,2,2	53,36,50,69	3,4,3,3	156	86	0.442924	1	1.0,0.864,0.919,0.913	0.907,0.832,0.902,0.927	0.032
Bradi3g02760.v3.0	Bradi3g02760	Bd3	+	1706148	1706917	1706148	1706359	1706555	1706917	6,4,7,4	18,14,7,14	5,4,8,8	15,16,27,24	172	86	0.341742	1	0.143,0.125,0.333,0.125	0.143,0.111,0.129,0.143	0.05
Bradi3g02760.v3.0	Bradi3g02760	Bd3	+	1706148	1706917	1706148	1706359	1706560	1706917	7,5,7,5	45,53,30,52	5,5,9,8	52,50,42,59	172	86	0.964815	1	0.072,0.045,0.104,0.046	0.046,0.048,0.097,0.063	0.003
Bradi5g24610.v3.0	Bradi5g24610	Bd5	-	26378966	26379594	26378966	26379107	26379537	26379594	10,8,5,13	0,0,1,0	11,11,11,17	0,0,0,0	136	50	1	1	1.0,1.0,0.648,1.0	1.0,1.0,1.0,1.0	-0.088
Bradi2g24090.v3.0	Bradi2g24090	Bd2	+	21875828	21876085	21875828	21875915	21876009	21876085	1,0,0,2	5,7,6,13	0,0,0,1	8,5,2,4	149	63	1	1	0.078,0.0,0.0,0.061	0.0,0.0,0.0,0.096	0.011
Bradi5g01836.v3.0	Bradi5g01836	Bd5	-	1873220	1879877	1873220	1879707	1879795	1879877	6,10,2,9	0,1,0,1	3,9,5,12	3,0,0,1	151	75	1	1	1.0,0.832,1.0,0.817	0.332,1.0,1.0,0.856	0.115
Bradi3g19850.v3.0	Bradi3g19850	Bd3	-	18866751	18869297	18866751	18868780	18868902	18869297	19,28,18,26	4,0,0,0	22,28,25,32	0,1,3,0	172	86	1	1	0.704,1.0,1.0,1.0	1.0,0.933,0.806,1.0	-0.009
Bradi3g19850.v3.0	Bradi3g19850	Bd3	-	18866751	18869297	18866751	18867681	18869243	18869297	45,33,27,29	3,0,1,0	35,26,34,30	1,2,1,1	133	47	1	1	0.841,1.0,0.905,1.0	0.925,0.821,0.923,0.914	0.041
Bradi2g51510.v3.0	Bradi2g51510	Bd2	+	50878381	50879455	50878381	50878881	50879017	50879455	51,67,46,69	2,0,0,1	57,39,73,56	0,0,1,0	172	86	1	1	0.927,1.0,1.0,0.972	1.0,1.0,0.973,1.0	-0.018
Bradi1g53430.v3.0	Bradi1g53430	Bd1	+	51953363	51953771	51953363	51953506	51953635	51953771	61,65,57,62	23,18,20,9	49,49,76,84	15,22,14,28	172	86	0.694297	1	0.57,0.644,0.588,0.775	0.62,0.527,0.731,0.6	0.025
Bradi1g35157.v3.0	Bradi1g35157	Bd1	-	30805221	30805903	30805221	30805633	30805808	30805903	60,51,44,46	0,3,1,1	33,53,44,37	1,3,0,1	172	86	0.680445	1	1.0,0.895,0.957,0.958	0.943,0.898,1.0,0.949	0.005
Bradi3g13440.v3.0	Bradi3g13440	Bd3	-	11917255	11918781	11917255	11918558	11918644	11918781	25,24,26,31	2,0,0,0	32,23,15,30	2,0,1,0	158	86	1	1	0.872,1.0,1.0,1.0	0.897,1.0,0.891,1.0	0.021
Bradi5g14367.v3.0	Bradi5g14367	Bd5	+	17942221	17943588	17942221	17942557	17943480	17943588	69,56,44,71	33,22,15,25	67,51,49,56	27,16,28,28	172	86	0.383952	1	0.511,0.56,0.595,0.587	0.554,0.614,0.467,0.5	0.029
Bradi3g55130.v3.0	Bradi3g55130	Bd3	-	55221474	55221920	55221474	55221558	55221747	55221920	10,10,10,11	2,2,1,2	12,17,9,11	1,5,1,0	163	77	0.667006	1	0.703,0.703,0.825,0.722	0.85,0.616,0.81,1.0	-0.081
Bradi1g50740.v3.0	Bradi1g50740	Bd1	-	49433387	49436057	49433387	49434758	49434896	49436057	61,35,33,39	8,8,6,7	55,27,49,49	11,11,5,11	172	86	0.422899	1	0.792,0.686,0.733,0.736	0.714,0.551,0.831,0.69	0.04
Bradi3g56087.v3.0	Bradi3g56087	Bd3	+	55857967	55858912	55857967	55858123	55858261	55858912	0,0,0,0	37,34,27,49	1,0,0,0	39,38,39,40	172	86	1	1	0.0,0.0,0.0,0.0	0.013,0.0,0.0,0.0	-0.003
Bradi2g31550.v3.0	Bradi2g31550	Bd2	-	31114090	31116342	31114090	31115290	31115407	31116342	80,87,65,55	0,0,2,0	80,68,71,62	0,1,0,0	172	86	1	1	1.0,1.0,0.942,1.0	1.0,0.971,1.0,1.0	-0.007
Bradi4g39010.v3.0	Bradi4g39010	Bd4	-	43622980	43625929	43622980	43623106	43625168	43625929	18,12,16,17	2,0,0,1	11,2,14,12	0,0,0,1	172	86	1	1	0.818,1.0,1.0,0.895	1.0,1.0,1.0,0.857	-0.036
Bradi2g07710.v3.0	Bradi2g07710	Bd2	+	6085607	6087653	6085607	6087135	6087245	6087653	7,4,6,10	0,0,0,0	15,14,8,6	2,1,0,2	172	86	1	1	1.0,1.0,1.0,1.0	0.789,0.875,1.0,0.6	0.184
Bradi2g07710.v3.0	Bradi2g07710	Bd2	+	6085607	6087653	6085607	6087135	6087269	6087653	7,6,5,11	0,0,0,0	14,17,9,6	1,2,0,0	172	86	1	1	1.0,1.0,1.0,1.0	0.875,0.81,1.0,1.0	0.079
Bradi4g02767.v3.0	Bradi4g02767	Bd4	-	2053585	2054994	2053585	2054330	2054550	2054994	3,6,4,5	6,3,5,9	6,8,2,3	4,5,8,8	172	86	0.785513	1	0.2,0.5,0.286,0.217	0.429,0.444,0.111,0.158	0.015
Bradi2g09900.v3.0	Bradi2g09900	Bd2	-	8105433	8105954	8105433	8105646	8105755	8105954	8,1,2,2	0,0,0,0	2,2,4,3	0,1,0,3	172	86	1	1	1.0,1.0,1.0,1.0	1.0,0.5,1.0,0.333	0.292
Bradi1g28750.v3.0	Bradi1g28750	Bd1	+	24109773	24110806	24109773	24110591	24110685	24110806	0,1,0,0	0,0,0,0	3,3,0,0	0,1,0,0	172	86	1	1	NA,1.0,NA,NA	1.0,0.6,NA,NA	0.2
Bradi3g06080.v3.0	Bradi3g06080	Bd3	+	4381102	4381769	4381102	4381344	4381448	4381769	24,19,13,12	106,106,75,105	8,19,19,13	88,77,81,96	172	86	1	1	0.102,0.082,0.08,0.054	0.043,0.11,0.105,0.063	-0.001
Bradi2g08040.v3.0	Bradi2g08040	Bd2	-	6448507	6448948	6448507	6448553	6448826	6448948	3,10,7,9	11,6,7,5	7,8,8,14	10,6,7,14	125	39	0.915339	1	0.078,0.342,0.238,0.36	0.179,0.294,0.263,0.238	0.011
Bradi2g12790.v3.0	Bradi2g12790	Bd2	-	11169015	11169546	11169015	11169139	11169209	11169546	56,66,39,54	3,5,1,2	87,46,52,78	2,1,5,3	126	86	0.501631	1	0.927,0.9,0.964,0.949	0.967,0.969,0.877,0.947	-0.005
Bradi5g08277.v3.0	Bradi5g08277	Bd5	+	10969655	10970884	10969655	10970337	10970437	10970884	13,12,9,21	0,0,0,0	8,10,14,9	0,0,1,0	172	86	1	1	1.0,1.0,1.0,1.0	1.0,1.0,0.875,1.0	0.031
Bradi1g48350.v3.0	Bradi1g48350	Bd1	-	47143427	47143995	47143427	47143501	47143920	47143995	0,4,0,4	14,12,9,18	2,0,1,2	20,11,10,8	135	49	0.693557	1	0.0,0.108,0.0,0.075	0.035,0.0,0.035,0.083	0.007
Bradi3g20952.v3.0	Bradi3g20952	Bd3	-	19960414	19961953	19960414	19961688	19961821	19961953	9,20,14,11	1,0,0,0	18,13,16,19	0,0,0,0	172	86	1	1	0.818,1.0,1.0,1.0	1.0,1.0,1.0,1.0	-0.045
Bradi3g20952.v3.0	Bradi3g20952	Bd3	-	19960414	19961953	19960414	19961688	19961798	19961953	9,16,13,9	1,1,0,2	15,14,17,18	0,0,0,0	172	86	1	1	0.818,0.889,1.0,0.692	1.0,1.0,1.0,1.0	-0.15
Bradi1g25540.v3.0	Bradi1g25540	Bd1	-	20789499	20790592	20789499	20789930	20790055	20790592	10,10,12,14	3,4,4,7	5,5,5,8	3,1,4,4	172	86	0.513638	1	0.625,0.556,0.6,0.5	0.455,0.714,0.385,0.5	0.057
Bradi2g54040.v3.0	Bradi2g54040	Bd2	+	52807871	52808714	52807871	52808218	52808635	52808714	49,62,37,66	0,1,0,0	81,45,80,60	0,1,1,2	158	72	1	1	1.0,0.966,1.0,1.0	1.0,0.954,0.973,0.932	0.027
Bradi1g65430.v3.0	Bradi1g65430	Bd1	-	64648593	64649589	64648593	64649296	64649368	64649589	17,25,14,22	1,0,0,0	21,21,23,25	2,0,0,0	130	86	1	1	0.918,1.0,1.0,1.0	0.874,1.0,1.0,1.0	0.011
Bradi1g37770.v3.0	Bradi1g37770	Bd1	+	33811901	33812124	33811901	33811962	33812037	33812124	17,20,20,24	61,51,36,70	20,24,21,11	45,49,58,57	98	48	0.921068	1	0.12,0.161,0.214,0.144	0.179,0.193,0.151,0.086	0.008
Bradi4g06840.v3.0	Bradi4g06840	Bd4	-	5719516	5720344	5719516	5720166	5720244	5720344	7,6,4,7	0,0,1,0	7,1,3,5	0,0,0,0	142	86	1	1	1.0,1.0,0.708,1.0	1.0,1.0,1.0,1.0	-0.073
Bradi2g62257.v3.0	Bradi2g62257	Bd2	-	58775967	58776234	58775967	58776057	58776126	58776234	0,0,0,0	1,1,2,3	0,0,1,2	0,2,1,1	121	83	1	1	0.0,0.0,0.0,0.0	NA,0.0,0.407,0.578	-0.328
Bradi5g15780.v3.0	Bradi5g15780	Bd5	+	19340848	19341128	19340848	19340894	19340965	19341128	36,29,15,33	0,1,0,0	17,37,28,34	0,0,2,0	81	39	1	1	1.0,0.933,1.0,1.0	1.0,1.0,0.871,1.0	0.015
Bradi3g03878.v3.0	Bradi3g03878	Bd3	-	2625722	2627835	2625722	2626973	2627054	2627835	35,34,22,34	0,0,0,0	31,34,47,39	3,0,0,0	148	86	1	1	1.0,1.0,1.0,1.0	0.857,1.0,1.0,1.0	0.036
Bradi1g05390.v3.0	Bradi1g05390	Bd1	-	3655427	3655756	3655427	3655617	3655689	3655756	15,15,11,9	1,1,0,1	13,8,21,18	0,3,0,0	104	60	0.698907	1	0.896,0.896,1.0,0.839	1.0,0.606,1.0,1.0	0.006
Bradi3g55360.v3.0	Bradi3g55360	Bd3	+	55367394	55369011	55367394	55368442	55368544	55369011	37,37,28,37	0,0,2,0	39,23,16,34	1,1,0,0	172	86	1	1	1.0,1.0,0.875,1.0	0.951,0.92,1.0,1.0	0.001
Bradi5g16570.v3.0	Bradi5g16570	Bd5	+	20058486	20059252	20058486	20058607	20058926	20059252	6,6,1,10	262276191287	7,7,7,7	249221265281	172	86	0.672696	1	0.011,0.011,0.003,0.017	0.014,0.016,0.013,0.012	-0.003
Bradi5g16570.v3.0	Bradi5g16570	Bd5	+	20057256	20057841	20057256	20057322	20057714	20057841	6,6,9,8	211213150198	6,10,10,6	213180246260	145	59	1	1	0.011,0.011,0.024,0.016	0.011,0.022,0.016,0.009	0.001
Bradi2g10770.v3.0	Bradi2g10770	Bd2	+	9004411	9005512	9004411	9004510	9004726	9005512	167118131165	3161,2363,2490,2917	150133153161	2738,2629,2722,2850	172	86	1	1	0.026,0.024,0.026,0.028	0.027,0.025,0.027,0.027	-0.001
Bradi2g24925.v3.0	Bradi2g24925	Bd2	+	22722852	22724412	22722852	22723871	22724096	22724412	1,4,2,3	0,0,0,0	2,0,1,2	1,0,0,0	172	86	1	1	1.0,1.0,1.0,1.0	0.5,NA,1.0,1.0	0.167
Bradi1g17980.v3.0	Bradi1g17980	Bd1	+	14534076	14534569	14534076	14534361	14534473	14534569	31,34,25,37	1,1,2,1	24,15,30,37	0,2,1,0	172	86	1	1	0.939,0.944,0.862,0.949	1.0,0.789,0.938,1.0	-0.008
Bradi4g35170.v3.0	Bradi4g35170	Bd4	+	40574273	40575020	40574273	40574388	40574918	40575020	28,23,20,28	0,0,1,0	19,21,22,23	0,0,0,0	172	86	1	1	1.0,1.0,0.909,1.0	1.0,1.0,1.0,1.0	-0.023
Bradi4g13460.v3.0	Bradi4g13460	Bd4	+	13793946	13795091	13793946	13794207	13794665	13795091	26,22,18,24	0,0,0,0	22,20,30,24	2,0,0,0	172	86	1	1	1.0,1.0,1.0,1.0	0.846,1.0,1.0,1.0	0.038
Bradi5g19010.v3.0	Bradi5g19010	Bd5	+	22218375	22218610	22218375	22218470	22218554	22218610	70,68,72,104	0,0,0,2	96,85,89,83	0,0,2,2	117	49	1	1	1.0,1.0,1.0,0.956	1.0,1.0,0.949,0.946	0.015
Bradi3g37030.v3.0	Bradi3g37030	Bd3	-	39109426	39111070	39109426	39110638	39110752	39111070	7,1,8,14	0,2,0,0	2,5,10,9	0,0,0,2	172	86	1	1	1.0,0.2,1.0,1.0	1.0,1.0,1.0,0.692	-0.123
Bradi1g10421.v3.0	Bradi1g10421	Bd1	+	7507546	7508025	7507546	7507667	7507779	7508025	80,67,28,66	0,0,0,0	59,49,70,78	0,2,1,1	172	86	1	1	1.0,1.0,1.0,1.0	1.0,0.925,0.972,0.975	0.032
Bradi2g30540.v3.0	Bradi2g30540	Bd2	-	29959416	29960725	29959416	29960523	29960607	29960725	40,34,36,32	1,0,0,0	48,37,28,31	0,0,0,0	154	86	1	1	0.957,1.0,1.0,1.0	1.0,1.0,1.0,1.0	-0.011
Bradi3g09790.v3.0	Bradi3g09790	Bd3	-	7986207	7987192	7986207	7986826	7987048	7987192	58,34,42,56	0,0,0,0	42,55,49,54	0,0,0,2	172	86	1	1	1.0,1.0,1.0,1.0	1.0,1.0,1.0,0.931	0.017
Bradi2g24925.v3.0	Bradi2g24925	Bd2	+	22718624	22722250	22718624	22721557	22722188	22722250	7,5,6,7	0,1,1,0	5,3,8,8	2,0,3,0	141	55	0.479234	1	1.0,0.661,0.701,1.0	0.494,1.0,0.51,1.0	0.09
Bradi2g45480.v3.0	Bradi2g45480	Bd2	-	45633702	45634843	45633702	45634223	45634305	45634843	1,2,3,3	1,0,0,0	0,3,0,1	0,0,0,0	150	86	1	1	0.364,1.0,1.0,1.0	NA,1.0,NA,1.0	-0.159
Bradi1g31700.v3.0	Bradi1g31700	Bd1	-	27252152	27253184	27252152	27252267	27252375	27253184	8,10,3,7	1,0,0,3	6,7,3,5	0,2,0,0	172	86	1	1	0.8,1.0,1.0,0.538	1.0,0.636,1.0,1.0	-0.075
Bradi1g31700.v3.0	Bradi1g31700	Bd1	-	27252152	27253184	27252152	27252270	27252375	27253184	8,10,3,7	7,3,3,6	6,8,4,5	2,6,5,7	172	86	0.624538	1	0.364,0.625,0.333,0.368	0.6,0.4,0.286,0.263	0.035
Bradi3g33895.v3.0	Bradi3g33895	Bd3	-	36070566	36071512	36070566	36071283	36071393	36071512	1,2,0,0	0,0,0,2	0,0,0,0	0,0,1,1	172	86	1	1	1.0,1.0,NA,0.0	NA,NA,0.0,0.0	0.667
Bradi2g13010.v3.0	Bradi2g13010	Bd2	-	11429287	11430702	11429287	11429807	11430218	11430702	2,3,7,2	3,0,0,0	2,0,0,1	0,0,0,0	172	86	1	1	0.25,1.0,1.0,1.0	1.0,NA,NA,1.0	-0.188
Bradi2g26930.v3.0	Bradi2g26930	Bd2	+	25702290	25702600	25702290	25702415	25702521	25702600	6,13,4,9	4,2,3,4	8,13,15,18	0,1,0,1	158	72	1	1	0.406,0.748,0.378,0.506	1.0,0.856,1.0,0.891	-0.427
Bradi1g67190.v3.0	Bradi1g67190	Bd1	+	66100241	66101454	66100241	66100566	66100648	66101454	19,8,19,24	1,3,0,1	12,13,17,18	0,0,0,0	150	86	1	1	0.916,0.605,1.0,0.932	1.0,1.0,1.0,1.0	-0.137
Bradi1g77520.v3.0	Bradi1g77520	Bd1	+	74061730	74062149	74061730	74061855	74061976	74062149	0,2,0,1	5,5,3,5	0,0,0,1	0,7,1,6	172	86	1	1	0.0,0.167,0.0,0.091	NA,0.0,0.0,0.077	0.039
Bradi3g55596.v3.0	Bradi3g55596	Bd3	-	55562155	55563339	55562155	55562235	55562302	55563339	2,1,2,2	1,3,3,0	3,1,3,7	5,1,6,2	107	73	0.765198	1	0.577,0.185,0.313,1.0	0.29,0.406,0.254,0.705	0.105
Bradi2g11270.v3.0	Bradi2g11270	Bd2	+	9530006	9531476	9530006	9531260	9531409	9531476	7,13,9,7	1,2,1,4	16,7,11,15	1,5,3,1	146	60	0.941114	1	0.742,0.728,0.787,0.418	0.868,0.365,0.601,0.86	-0.005
Bradi3g60460.v3.0	Bradi3g60460	Bd3	+	59149317	59150637	59149317	59150429	59150530	59150637	14,20,18,10	0,1,0,1	13,9,15,11	0,0,1,0	172	86	1	1	1.0,0.909,1.0,0.833	1.0,1.0,0.882,1.0	-0.035
Bradi1g69230.v3.0	Bradi1g69230	Bd1	+	67933352	67934224	67933352	67933684	67933776	67934224	93,85,68,91	23,30,17,25	105,81,108,107	27,20,27,37	170	86	0.924239	1	0.672,0.589,0.669,0.648	0.663,0.672,0.669,0.594	-0.005
Bradi2g00960.v3.0	Bradi2g00960	Bd2	-	605186	606406	605186	605349	605445	606406	12,7,8,8	1,0,0,1	4,13,11,4	1,0,1,1	172	86	1	1	0.857,1.0,1.0,0.8	0.667,1.0,0.846,0.667	0.119
Bradi3g08100.v3.0	Bradi3g08100	Bd3	+	6312086	6312807	6312086	6312342	6312431	6312807	3,0,2,3	1,1,0,1	1,3,1,3	0,0,3,0	164	86	0.848464	1	0.611,0.0,1.0,0.611	1.0,1.0,0.149,1.0	-0.232
Bradi1g75860.v3.0	Bradi1g75860	Bd1	+	72864764	72865816	72864764	72864916	72865081	72865816	73,72,53,61	0,0,1,0	55,68,52,62	0,0,2,0	172	86	1	1	1.0,1.0,0.964,1.0	1.0,1.0,0.929,1.0	0.009
Bradi1g58197.v3.0	Bradi1g58197	Bd1	-	57268734	57270528	57268734	57269059	57269176	57270528	7,10,5,5	4,0,0,1	11,8,10,6	0,0,1,0	172	86	1	1	0.467,1.0,1.0,0.714	1.0,1.0,0.833,1.0	-0.163
Bradi2g18443.v3.0	Bradi2g18443	Bd2	+	16341896	16343074	16341896	16342324	16342399	16343074	2,3,6,8	0,0,0,0	4,8,0,4	0,1,0,0	136	86	1	1	1.0,1.0,1.0,1.0	1.0,0.835,NA,1.0	0.055
Bradi1g12955.v3.0	Bradi1g12955	Bd1	+	9816975	9817476	9816975	9817225	9817326	9817476	1,0,0,0	0,0,0,0	0,1,0,1	0,1,1,0	172	86	1	1	1.0,NA,NA,NA	NA,0.333,0.0,1.0	0.556
Bradi1g43950.v3.0	Bradi1g43950	Bd1	+	42023007	42023403	42023007	42023239	42023311	42023403	29,18,18,20	2775,1936,2075,2247	34,18,26,26	1951,1986,2508,2600	129	85	1	1	0.007,0.006,0.006,0.006	0.011,0.006,0.007,0.007	-0.001
Bradi2g01130.v3.0	Bradi2g01130	Bd2	+	705678	707696	705678	706819	706977	707696	10,9,4,11	2,2,0,0	8,8,10,13	0,1,0,0	172	86	1	1	0.714,0.692,1.0,1.0	1.0,0.8,1.0,1.0	-0.099
Bradi1g47737.v3.0	Bradi1g47737	Bd1	+	46623499	46624965	46623499	46623879	46624405	46624965	16,24,9,17	0,1,1,1	18,18,13,20	0,0,1,0	172	86	1	1	1.0,0.923,0.818,0.895	1.0,1.0,0.867,1.0	-0.058
Bradi2g56660.v3.0	Bradi2g56660	Bd2	-	54738277	54739706	54738277	54738996	54739593	54739706	30,31,16,21	0,0,0,2	49,42,38,24	0,0,0,0	172	86	1	1	1.0,1.0,1.0,0.84	1.0,1.0,1.0,1.0	-0.04
Bradi2g50980.v3.0	Bradi2g50980	Bd2	-	50444016	50444590	50444016	50444158	50444325	50444590	30,33,23,52	0,0,1,0	32,24,38,26	0,0,0,0	172	86	1	1	1.0,1.0,0.92,1.0	1.0,1.0,1.0,1.0	-0.02
Bradi3g25588.v3.0	Bradi3g25588	Bd3	-	25602750	25604645	25602750	25603718	25603801	25604645	1,13,5,4	0,0,1,1	10,3,5,14	0,0,1,0	152	86	1	1	1.0,1.0,0.739,0.694	1.0,1.0,0.739,1.0	-0.077
Bradi2g40760.v3.0	Bradi2g40760	Bd2	+	40837265	40838404	40837265	40837334	40838134	40838404	39,27,25,33	18,15,13,16	29,34,29,49	12,15,10,21	148	62	0.420682	1	0.476,0.43,0.446,0.464	0.503,0.487,0.549,0.494	-0.054
Bradi2g40760.v3.0	Bradi2g40760	Bd2	+	40837265	40838404	40837265	40837983	40838134	40838404	55,40,28,45	12,14,5,16	35,34,37,49	8,3,8,15	172	86	0.387099	1	0.696,0.588,0.737,0.584	0.686,0.85,0.698,0.62	-0.062
Bradi1g26980.v3.0	Bradi1g26980	Bd1	+	22089909	22092601	22089909	22091946	22092071	22092601	4,11,8,12	0,1,0,0	9,14,7,8	0,0,1,0	172	86	1	1	1.0,0.846,1.0,1.0	1.0,1.0,0.778,1.0	0.017
Bradi1g61757.v3.0	Bradi1g61757	Bd1	+	61326511	61326848	61326511	61326565	61326788	61326848	7,14,7,12	3,4,4,6	4,6,6,14	2,4,6,3	100	14	0.805996	1	0.246,0.329,0.197,0.219	0.219,0.174,0.123,0.395	0.02
Bradi1g62030.v3.0	Bradi1g62030	Bd1	+	61549913	61550234	61549913	61549989	61550163	61550234	102,99,66,103	0,0,0,0	134111148129	1,0,0,1	133	47	1	1	1.0,1.0,1.0,1.0	0.979,1.0,1.0,0.979	0.01
Bradi5g13357.v3.0	Bradi5g13357	Bd5	+	17099219	17099865	17099219	17099466	17099551	17099865	2,2,2,3	1,0,3,4	3,1,0,1	1,0,1,2	156	86	0.522683	1	0.524,1.0,0.269,0.293	0.623,1.0,0.0,0.216	0.062
Bradi3g05130.v3.0	Bradi3g05130	Bd3	+	3583646	3585672	3583646	3585001	3585077	3585672	45,36,23,37	0,0,0,0	37,29,36,47	0,0,0,1	138	86	1	1	1.0,1.0,1.0,1.0	1.0,1.0,1.0,0.967	0.008
Bradi5g21857.v3.0	Bradi5g21857	Bd5	-	24527283	24528167	24527283	24527480	24527675	24528167	4,2,7,1	0,0,1,0	8,2,3,7	1,0,0,0	172	86	1	1	1.0,1.0,0.778,1.0	0.8,1.0,1.0,1.0	-0.005
Bradi1g62257.v3.0	Bradi1g62257	Bd1	+	61720221	61721313	61720221	61720344	61720960	61721313	24,21,15,18	0,0,1,0	14,25,19,18	0,1,0,2	172	86	1	1	1.0,1.0,0.882,1.0	1.0,0.926,1.0,0.818	0.034
Bradi2g12560.v3.0	Bradi2g12560	Bd2	+	10915297	10915641	10915297	10915422	10915541	10915641	3,2,1,0	86,119,57,103	4,1,1,0	104,84,94,92	172	86	1	1	0.017,0.008,0.009,0.0	0.019,0.006,0.005,0.0	0.001
Bradi1g56667.v3.0	Bradi1g56667	Bd1	+	55488437	55489273	55488437	55488680	55488836	55489273	103,84,70,106	8,9,6,16	126,91,100,88	13,7,9,9	172	86	0.609721	1	0.866,0.824,0.854,0.768	0.829,0.867,0.847,0.83	-0.015
Bradi1g61757.v3.0	Bradi1g61757	Bd1	+	61326953	61327648	61326953	61327068	61327388	61327648	11,14,5,15	26,24,28,27	16,17,18,17	49,27,23,24	172	86	0.328385	1	0.175,0.226,0.082,0.217	0.14,0.239,0.281,0.262	-0.055
Bradi2g32570.v3.0	Bradi2g32570	Bd2	+	32249078	32250034	32249078	32249217	32249386	32250034	21,23,19,22	0,0,0,0	34,15,19,30	0,1,0,0	172	86	1	1	1.0,1.0,1.0,1.0	1.0,0.882,1.0,1.0	0.029
Bradi1g69010.v3.0	Bradi1g69010	Bd1	+	67679654	67680048	67679654	67679769	67679905	67680048	2,0,0,0	0,0,0,0	1,0,0,0	0,0,2,0	172	86	1	1	1.0,NA,NA,NA	1.0,NA,0.0,NA	0.5
Bradi2g56347.v3.0	Bradi2g56347	Bd2	+	54490888	54491944	54490888	54491106	54491453	54491944	7,7,3,6	7,7,7,4	5,5,5,13	1,6,7,21	172	86	1	1	0.333,0.333,0.176,0.429	0.714,0.294,0.263,0.236	-0.059
Bradi2g55650.v3.0	Bradi2g55650	Bd2	+	53991658	53992745	53991658	53992153	53992254	53992745	2,2,1,0	0,0,0,1	0,0,4,0	0,1,1,0	172	86	1	1	1.0,1.0,1.0,0.0	NA,0.0,0.667,NA	0.416
Bradi3g03510.v3.0	Bradi3g03510	Bd3	-	2294358	2294883	2294358	2294525	2294623	2294883	50,40,22,41	7,21,6,18	42,22,43,39	12,10,11,16	172	86	0.809577	1	0.781,0.488,0.647,0.532	0.636,0.524,0.662,0.549	0.019
Bradi1g14877.v3.0	Bradi1g14877	Bd1	+	11848553	11850817	11848553	11850606	11850679	11850817	0,1,0,0	7,12,3,8	0,0,1,1	2,8,3,16	132	86	1	1	0.0,0.051,0.0,0.0	0.0,0.0,0.178,0.039	-0.042
Bradi1g37940.v3.0	Bradi1g37940	Bd1	+	34115663	34116324	34115663	34115700	34115902	34116324	254263199278	4,3,3,3	238228240281	2,3,4,3	116	30	0.927415	1	0.943,0.958,0.945,0.96	0.969,0.952,0.939,0.96	-0.004
Bradi4g17410.v3.0	Bradi4g17410	Bd4	+	18702580	18703194	18702580	18702778	18702855	18703194	39,51,37,31	19,19,17,18	46,34,44,43	27,19,13,20	140	86	0.95961	1	0.558,0.622,0.572,0.514	0.511,0.524,0.675,0.569	-0.003
Bradi1g03620.v3.0	Bradi1g03620	Bd1	-	2396723	2399322	2396723	2396953	2397340	2399322	21,30,10,17	0,2,0,0	12,17,15,9	0,0,0,0	172	86	1	1	1.0,0.882,1.0,1.0	1.0,1.0,1.0,1.0	-0.029
Bradi4g14870.v3.0	Bradi4g14870	Bd4	-	15552097	15552399	15552097	15552166	15552280	15552399	305265192288	0,1,0,1	310252284286	1,1,0,0	148	62	1	1	1.0,0.991,1.0,0.992	0.992,0.991,1.0,1.0	0
Bradi2g37800.v3.0	Bradi2g37800	Bd2	+	37939217	37940181	37939217	37939509	37939610	37940181	299243206296	171114131167	253260267263	153144147144	172	86	0.950339	1	0.466,0.516,0.44,0.47	0.453,0.474,0.476,0.477	0.003
Bradi3g06680.v3.0	Bradi3g06680	Bd3	-	4878159	4878992	4878159	4878510	4878609	4878992	24,26,19,36	2,4,2,5	24,17,20,31	3,2,0,1	172	86	0.341398	1	0.857,0.765,0.826,0.783	0.8,0.81,1.0,0.939	-0.08
Bradi1g29321.v3.0	Bradi1g29321	Bd1	+	24854734	24855476	24854734	24855164	24855287	24855476	5,0,1,2	8,3,7,3	2,1,1,4	6,6,3,8	172	86	0.774108	1	0.238,0.0,0.067,0.25	0.143,0.077,0.143,0.2	-0.002
Bradi1g54480.v3.0	Bradi1g54480	Bd1	-	53015521	53016215	53015521	53015949	53016105	53016215	3,6,2,3	9,8,3,10	8,3,4,3	3,4,10,8	172	86	0.386165	1	0.143,0.273,0.25,0.13	0.571,0.273,0.167,0.158	-0.093
Bradi2g11220.v3.0	Bradi2g11220	Bd2	+	9485016	9485251	9485016	9485088	9485176	9485251	20,17,22,28	295222207268	23,17,18,20	223216227247	123	47	1	1	0.025,0.028,0.039,0.038	0.038,0.029,0.029,0.03	0.001
Bradi3g27050.v3.0	Bradi3g27050	Bd3	-	27593007	27593508	27593007	27593099	27593183	27593508	9,11,10,12	36,33,24,42	13,13,6,7	33,32,44,37	153	85	0.437091	1	0.122,0.156,0.188,0.137	0.18,0.184,0.07,0.095	0.018
Bradi1g56600.v3.0	Bradi1g56600	Bd1	+	55377926	55378285	55377926	55378064	55378142	55378285	84,79,61,75	0,1,0,0	95,89,94,93	0,1,0,0	142	86	1	1	1.0,0.98,1.0,1.0	1.0,0.982,1.0,1.0	-0.001
Bradi4g30891.v3.0	Bradi4g30891	Bd4	-	36549089	36550773	36549089	36550470	36550722	36550773	1,2,2,1	1,0,0,0	0,1,1,1	0,0,0,0	130	44	1	1	0.253,1.0,1.0,1.0	NA,1.0,1.0,1.0	-0.187
Bradi4g28440.v3.0	Bradi4g28440	Bd4	-	33746707	33747150	33746707	33746851	33747098	33747150	12,2,5,4	4,7,3,6	7,10,3,5	7,4,8,4	131	45	0.785849	1	0.508,0.089,0.364,0.186	0.256,0.462,0.114,0.3	0.004
Bradi1g56740.v3.0	Bradi1g56740	Bd1	+	55575947	55577339	55575947	55576116	55576617	55577339	41,29,22,25	0,1,0,0	30,23,30,30	2,2,2,0	172	86	1	1	1.0,0.935,1.0,1.0	0.882,0.852,0.882,1.0	0.08
Bradi5g24930.v3.0	Bradi5g24930	Bd5	+	26633640	26634388	26633640	26633697	26633775	26634388	3,6,3,9	40,36,45,37	7,4,2,6	30,33,30,34	106	50	0.690794	1	0.034,0.073,0.03,0.103	0.099,0.054,0.03,0.077	-0.005
Bradi5g24930.v3.0	Bradi5g24930	Bd5	+	26633343	26634388	26633343	26633450	26633640	26634388	1,2,4,6	38,42,45,38	2,1,2,3	27,28,26,37	172	86	0.837899	1	0.013,0.023,0.043,0.073	0.036,0.018,0.037,0.039	0.005
Bradi1g21337.v3.0	Bradi1g21337	Bd1	-	17174109	17175806	17174109	17174136	17174615	17175806	15,13,12,16	1,0,1,0	21,13,12,17	0,0,2,0	106	20	0.679979	1	0.739,1.0,0.694,1.0	1.0,1.0,0.531,1.0	-0.025
Bradi1g21337.v3.0	Bradi1g21337	Bd1	-	17172777	17173986	17172777	17172828	17173890	17173986	8,10,3,5	5,3,2,3	11,9,5,7	6,5,3,0	130	44	0.892928	1	0.351,0.53,0.337,0.361	0.383,0.379,0.361,1.0	-0.136
Bradi4g08090.v3.0	Bradi4g08090	Bd4	+	7083668	7084339	7083668	7083922	7084050	7084339	4,5,0,22	0,1,1,1	8,10,6,12	0,2,0,4	172	86	0.755139	1	1.0,0.714,0.0,0.917	1.0,0.714,1.0,0.6	-0.171
Bradi2g14390.v3.0	Bradi2g14390	Bd2	+	12980021	12980394	12980021	12980231	12980355	12980394	153145101181	11,9,7,18	145145169152	11,11,7,10	118	32	0.45171	1	0.79,0.814,0.796,0.732	0.781,0.781,0.868,0.805	-0.026
Bradi5g01518.v3.0	Bradi5g01518	Bd5	-	1478054	1479214	1478054	1478151	1478623	1479214	59,43,36,68	6,17,21,15	57,44,50,55	22,16,20,13	172	86	0.394701	1	0.831,0.558,0.462,0.694	0.564,0.579,0.556,0.679	0.042
Bradi5g17510.v3.0	Bradi5g17510	Bd5	+	20922819	20923107	20922819	20922916	20923054	20923107	28,31,27,27	0,0,0,0	32,31,26,25	0,0,2,0	132	46	1	1	1.0,1.0,1.0,1.0	1.0,1.0,0.819,1.0	0.045
Bradi5g17510.v3.0	Bradi5g17510	Bd5	+	20922819	20923107	20922819	20922916	20923041	20923107	32,36,31,29	0,1,1,1	36,40,30,31	0,0,2,1	145	59	1	1	1.0,0.936,0.927,0.922	1.0,1.0,0.859,0.927	0
Bradi1g14770.v3.0	Bradi1g14770	Bd1	+	11705435	11706280	11705435	11705689	11705761	11706280	33,37,25,35	0,0,1,0	35,22,45,36	0,1,0,1	130	86	1	1	1.0,1.0,0.943,1.0	1.0,0.936,1.0,0.96	0.012
Bradi3g51757.v3.0	Bradi3g51757	Bd3	-	52535964	52537029	52535964	52536596	52536969	52537029	267159172273	0,1,0,2	178198200197	0,1,0,2	139	53	1	1	1.0,0.984,1.0,0.981	1.0,0.987,1.0,0.974	0.001
Bradi3g51757.v3.0	Bradi3g51757	Bd3	-	52535964	52537029	52535964	52536071	52536358	52537029	312209242406	0,0,0,0	248252282257	0,0,1,1	172	86	1	1	1.0,1.0,1.0,1.0	1.0,1.0,0.993,0.992	0.004
Bradi1g28437.v3.0	Bradi1g28437	Bd1	-	23702175	23703651	23702175	23702543	23703570	23703651	0,0,0,0	1,2,0,3	1,1,1,0	0,1,3,1	160	74	1	1	0.0,0.0,NA,0.0	1.0,0.316,0.134,0.0	-0.363
Bradi5g25440.v3.0	Bradi5g25440	Bd5	+	26949872	26951095	26949872	26949948	26950396	26951095	39,23,36,51	99,86,80,93	19,25,21,20	44,52,54,57	155	69	1	1	0.149,0.106,0.167,0.196	0.161,0.176,0.148,0.135	0
Bradi1g42040.v3.0	Bradi1g42040	Bd1	-	39001373	39001764	39001373	39001591	39001683	39001764	13,13,6,10	0,4,1,4	10,7,7,10	0,0,0,1	158	74	1	1	1.0,0.604,0.738,0.539	1.0,1.0,1.0,0.824	-0.236
Bradi1g36167.v3.0	Bradi1g36167	Bd1	-	31940747	31942654	31940747	31940832	31940905	31942654	70,65,64,86	7,19,10,13	60,66,72,64	12,10,13,8	124	78	0.826156	1	0.863,0.683,0.801,0.806	0.759,0.806,0.777,0.834	-0.006
Bradi1g36167.v3.0	Bradi1g36167	Bd1	-	31940747	31942654	31940747	31940832	31942083	31942654	72,63,59,85	38,24,31,28	72,64,79,68	30,35,24,21	164	78	0.539466	1	0.474,0.555,0.475,0.591	0.533,0.465,0.61,0.606	-0.03
Bradi3g15283.v3.0	Bradi3g15283	Bd3	+	13573371	13574036	13573371	13573489	13573990	13574036	24,14,18,8	0,1,0,4	24,16,18,15	0,0,0,0	125	39	1	1	1.0,0.814,1.0,0.384	1.0,1.0,1.0,1.0	-0.201
Bradi1g25880.v3.0	Bradi1g25880	Bd1	-	21002534	21002981	21002534	21002838	21002915	21002981	0,0,0,0	0,0,1,0	0,0,0,2	0,0,0,0	113	59	1	1	NA,NA,0.0,NA	NA,NA,NA,1.0	-1
Bradi5g08637.v3.0	Bradi5g08637	Bd5	+	11599833	11600981	11599833	11600363	11600585	11600981	21,31,17,38	3,1,4,4	24,20,31,22	0,5,1,5	172	86	0.429936	1	0.778,0.939,0.68,0.826	1.0,0.667,0.939,0.688	-0.018
Bradi3g18560.v3.0	Bradi3g18560	Bd3	-	17083683	17084930	17083683	17084321	17084453	17084930	140129110153	1,0,0,0	89101117113	0,0,0,0	172	86	0.776712	1	0.986,1.0,1.0,1.0	1.0,1.0,1.0,1.0	-0.004
Bradi3g47990.v3.0	Bradi3g47990	Bd3	+	49312757	49313412	49312757	49313139	49313335	49313412	23,21,24,36	0,1,1,1	31,25,17,30	1,0,0,0	156	70	1	1	1.0,0.904,0.915,0.942	0.933,1.0,1.0,1.0	-0.043
Bradi1g31193.v3.0	Bradi1g31193	Bd1	+	26740439	26740817	26740439	26740503	26740581	26740817	8,14,5,6	1,0,0,1	6,11,8,3	1,0,1,1	113	57	1	1	0.801,1.0,1.0,0.752	0.752,1.0,0.801,0.602	0.1
Bradi4g27480.v3.0	Bradi4g27480	Bd4	+	32553869	32554721	32553869	32553962	32554217	32554721	6,2,7,9	45,36,27,46	8,7,4,3	34,32,32,35	172	86	0.594691	1	0.063,0.027,0.115,0.089	0.105,0.099,0.059,0.041	-0.002
Bradi3g03340.v3.0	Bradi3g03340	Bd3	+	2186259	2187254	2186259	2186859	2186936	2187254	17,12,11,15	0,0,0,0	24,24,31,18	0,0,2,1	140	86	1	1	1.0,1.0,1.0,1.0	1.0,1.0,0.905,0.917	0.044
Bradi3g30457.v3.0	Bradi3g30457	Bd3	+	32339686	32340593	32339686	32340069	32340210	32340593	206181168164	13,11,12,7	202171295268	12,10,13,20	172	86	1	1	0.888,0.892,0.875,0.921	0.894,0.895,0.919,0.87	0
Bradi3g36577.v3.0	Bradi3g36577	Bd3	+	38707077	38707823	38707077	38707230	38707321	38707823	11,9,8,12	982,1178,867,1063	26,10,13,5	1069,983,1253,1099	168	86	1	1	0.006,0.004,0.005,0.006	0.012,0.005,0.005,0.002	-0.001
Bradi3g52600.v3.0	Bradi3g52600	Bd3	+	53242026	53242378	53242026	53242168	53242295	53242378	3,3,1,5	14,13,12,17	6,3,4,4	15,17,16,22	162	76	0.866672	1	0.091,0.098,0.038,0.121	0.158,0.076,0.105,0.079	-0.018
Bradi3g05253.v3.0	Bradi3g05253	Bd3	-	3667237	3667956	3667237	3667374	3667891	3667956	4,4,1,6	0,0,0,0	1,2,2,4	0,1,0,1	144	58	1	1	1.0,1.0,1.0,1.0	1.0,0.446,1.0,0.617	0.234
Bradi5g21850.v3.0	Bradi5g21850	Bd5	-	24516547	24517129	24516547	24516651	24516767	24517129	28,29,22,40	1,0,0,0	26,37,31,47	0,0,0,0	172	86	1	1	0.933,1.0,1.0,1.0	1.0,1.0,1.0,1.0	-0.017
Bradi2g28060.v3.0	Bradi2g28060	Bd2	+	27276338	27277138	27276338	27276674	27276768	27277138	7,3,4,8	4,5,4,3	6,5,3,6	2,3,2,4	172	86	0.715271	1	0.467,0.231,0.333,0.571	0.6,0.455,0.429,0.429	-0.078
Bradi1g66130.v3.0	Bradi1g66130	Bd1	+	65190849	65192036	65190849	65191249	65191911	65192036	11,4,13,13	0,0,0,0	9,6,14,9	0,1,0,0	172	86	1	1	1.0,1.0,1.0,1.0	1.0,0.75,1.0,1.0	0.063
Bradi3g29417.v3.0	Bradi3g29417	Bd3	+	31216076	31216845	31216076	31216134	31216221	31216845	2,4,2,5	12,17,5,12	2,6,5,0	10,16,12,10	125	51	0.864088	1	0.064,0.088,0.14,0.145	0.075,0.133,0.145,0.0	0.021
Bradi1g46670.v3.0	Bradi1g46670	Bd1	+	45381122	45381783	45381122	45381441	45381538	45381783	3,3,2,2	380353287350	3,0,1,4	320287412341	172	86	1	1	0.004,0.004,0.003,0.003	0.005,0.0,0.001,0.006	0
Bradi4g35417.v3.0	Bradi4g35417	Bd4	-	40768500	40768912	40768500	40768754	40768868	40768912	16,43,24,23	4,3,2,2	32,22,18,9	3,0,3,1	123	37	0.805431	1	0.546,0.812,0.783,0.776	0.762,1.0,0.643,0.73	-0.055
Bradi1g34100.v3.0	Bradi1g34100	Bd1	+	29759905	29760527	29759905	29760125	29760217	29760527	39,25,25,26	11,14,13,20	37,16,33,32	21,7,14,24	170	86	0.660516	1	0.642,0.475,0.493,0.397	0.471,0.536,0.544,0.403	0.013
Bradi4g41100.v3.0	Bradi4g41100	Bd4	-	45246079	45248116	45246079	45247969	45248047	45248116	22,14,9,20	0,1,0,0	28,12,25,30	0,1,0,0	118	62	1	1	1.0,0.88,1.0,1.0	1.0,0.863,1.0,1.0	0.004
Bradi4g16492.v3.0	Bradi4g16492	Bd4	+	17293980	17295880	17293980	17295697	17295776	17295880	9,4,8,11	0,0,0,0	10,6,4,4	0,0,1,0	144	86	1	1	1.0,1.0,1.0,1.0	1.0,1.0,0.705,1.0	0.074
Bradi3g40840.v3.0	Bradi3g40840	Bd3	+	42680367	42680688	42680367	42680495	42680591	42680688	3,10,4,3	135287162216	0,8,10,12	254198239297	172	86	0.799613	1	0.011,0.017,0.012,0.007	0.0,0.02,0.02,0.02	-0.003
Bradi5g11040.v3.0	Bradi5g11040	Bd5	-	14768252	14768519	14768252	14768315	14768403	14768519	21,17,14,23	48,38,24,63	25,8,24,26	51,42,43,45	132	56	0.810341	1	0.157,0.16,0.198,0.134	0.172,0.075,0.191,0.197	0.004
Bradi5g03370.v3.0	Bradi5g03370	Bd5	-	3957831	3958822	3957831	3958355	3958437	3958822	0,16,6,11	16,40,32,40	2,1,0,2	7,10,7,4	150	86	1	1	0.0,0.187,0.097,0.136	0.141,0.054,0.0,0.223	0.001
Bradi1g59325.v3.0	Bradi1g59325	Bd1	+	58652936	58653225	58652936	58653094	58653160	58653225	57,28,38,46	0,0,0,0	33,48,50,45	3,0,0,1	90	58	1	1	1.0,1.0,1.0,1.0	0.876,1.0,1.0,0.967	0.039
Bradi1g37850.v3.0	Bradi1g37850	Bd1	-	33989720	33991327	33989720	33991078	33991186	33991327	0,1,0,0	0,1,0,3	3,0,2,1	1,1,0,1	172	86	1	1	NA,0.333,NA,0.0	0.6,0.0,1.0,0.333	-0.317
Bradi1g76470.v3.0	Bradi1g76470	Bd1	-	73298480	73298938	73298480	73298648	73298776	73298938	78,61,68,104	2724,1520,2197,2054	74,79,69,83	1703,1993,1903,1864	172	86	0.552307	1	0.014,0.02,0.015,0.025	0.021,0.019,0.018,0.022	-0.001
Bradi5g20270.v3.0	Bradi5g20270	Bd5	-	23300068	23301556	23300068	23300815	23300893	23301556	12,20,11,25	0,0,1,0	23,35,32,37	0,1,0,1	142	86	1	1	1.0,1.0,0.869,1.0	1.0,0.955,1.0,0.957	-0.011
Bradi5g03252.v3.0	Bradi5g03252	Bd5	+	3791070	3792847	3791070	3792436	3792548	3792847	9,9,5,6	4,3,1,3	10,9,4,5	0,0,0,1	172	86	1	1	0.529,0.6,0.714,0.5	1.0,1.0,1.0,0.714	-0.343
Bradi2g52800.v3.0	Bradi2g52800	Bd2	-	51838435	51838777	51838435	51838537	51838625	51838777	44,31,31,26	36,40,26,39	35,26,45,40	36,44,41,36	162	86	0.919027	1	0.394,0.291,0.388,0.261	0.34,0.239,0.368,0.371	0.004
Bradi1g49070.v3.0	Bradi1g49070	Bd1	-	47983673	47984123	47983673	47983901	47983985	47984123	2,1,0,3	242242215262	1,2,6,3	265204245272	154	86	1	1	0.005,0.002,0.0,0.006	0.002,0.005,0.013,0.006	-0.003
Bradi1g57635.v3.0	Bradi1g57635	Bd1	-	56616645	56617647	56616645	56616887	56616995	56617647	44,42,28,43	0,1,0,0	43,37,47,41	0,0,1,0	172	86	1	1	1.0,0.955,1.0,1.0	1.0,1.0,0.959,1.0	-0.001
Bradi3g53790.v3.0	Bradi3g53790	Bd3	+	54161804	54162799	54161804	54162412	54162497	54162799	2,0,2,2	0,0,1,1	0,1,0,0	2,1,1,0	156	86	1	1	1.0,NA,0.524,0.524	0.0,0.355,0.0,NA	0.564
Bradi3g07230.v3.0	Bradi3g07230	Bd3	+	5363159	5364512	5363159	5363785	5364271	5364512	31,28,15,19	46,35,32,31	37,32,32,33	58,44,41,43	172	86	0.520184	1	0.252,0.286,0.19,0.235	0.242,0.267,0.281,0.277	-0.026
Bradi1g47950.v3.0	Bradi1g47950	Bd1	-	46763693	46766360	46763693	46766220	46766298	46766360	29,24,21,23	0,0,1,0	21,7,17,26	0,0,0,0	111	55	1	1	1.0,1.0,0.912,1.0	1.0,1.0,1.0,1.0	-0.022
Bradi3g47380.v3.0	Bradi3g47380	Bd3	-	48782912	48784194	48782912	48783448	48784099	48784194	9,5,4,13	0,0,0,0	12,13,16,11	0,1,1,0	172	86	1	1	1.0,1.0,1.0,1.0	1.0,0.867,0.889,1.0	0.061
Bradi3g05670.v3.0	Bradi3g05670	Bd3	-	4012315	4012594	4012315	4012384	4012464	4012594	1,0,0,0	15,20,14,22	0,0,0,0	17,18,21,16	122	62	1	1	0.033,0.0,0.0,0.0	0.0,0.0,0.0,0.0	0.008
Bradi4g17287.v3.0	Bradi4g17287	Bd4	-	18439642	18441516	18439642	18440084	18440168	18441516	49,43,37,63	7,5,5,6	45,53,51,57	10,2,10,6	154	86	0.565195	1	0.796,0.828,0.805,0.854	0.715,0.937,0.74,0.841	0.012
Bradi1g37920.v3.0	Bradi1g37920	Bd1	+	34101119	34101892	34101119	34101244	34101373	34101892	14,24,21,16	0,1,0,0	17,22,16,20	1,0,0,0	172	86	1	1	1.0,0.923,1.0,1.0	0.895,1.0,1.0,1.0	0.007
Bradi1g37920.v3.0	Bradi1g37920	Bd1	+	34101119	34101892	34101119	34101200	34101373	34101892	16,22,18,15	0,0,0,2	14,19,13,13	1,0,1,0	160	74	1	1	1.0,1.0,1.0,0.776	0.866,1.0,0.857,1.0	0.013
Bradi1g19510.v3.0	Bradi1g19510	Bd1	+	15601868	15602459	15601868	15601979	15602415	15602459	3,3,5,7	34,30,26,41	7,5,3,5	31,44,44,32	123	37	1	1	0.026,0.029,0.055,0.049	0.064,0.033,0.02,0.045	-0.001
Bradi1g25990.v3.0	Bradi1g25990	Bd1	-	21116972	21117706	21116972	21117508	21117640	21117706	14,14,5,12	36,39,34,37	13,6,13,7	25,31,39,32	145	59	1	1	0.137,0.127,0.056,0.117	0.175,0.073,0.119,0.082	-0.003
Bradi2g03310.v3.0	Bradi2g03310	Bd2	+	2445498	2446123	2445498	2445586	2445722	2446123	3,1,1,2	44,45,46,65	2,6,0,1	55,45,57,51	167	81	0.833131	1	0.032,0.011,0.01,0.015	0.017,0.061,0.0,0.009	-0.005
Bradi2g26890.v3.0	Bradi2g26890	Bd2	+	25659232	25662760	25659232	25661484	25661669	25662760	18,32,23,29	1,1,6,1	45,28,22,28	1,3,2,0	172	86	0.321419	1	0.9,0.941,0.657,0.935	0.957,0.824,0.846,1.0	-0.048
Bradi3g17780.v3.0	Bradi3g17780	Bd3	+	16181689	16182918	16181689	16181841	16182441	16182918	102,97,54,92	0,1,0,0	85,85,97,105	0,0,0,0	172	86	0.631489	1	1.0,0.98,1.0,1.0	1.0,1.0,1.0,1.0	-0.005
Bradi2g55126.v3.0	Bradi2g55126	Bd2	-	53616039	53617035	53616039	53616641	53616736	53617035	11,4,7,8	9,5,5,1	11,10,7,9	9,5,6,5	172	86	0.851955	1	0.379,0.286,0.412,0.8	0.379,0.5,0.368,0.474	0.039
Bradi5g12960.v3.0	Bradi5g12960	Bd5	-	16649956	16650290	16649956	16650035	16650138	16650290	0,1,0,1	11,21,11,12	0,0,0,0	3,6,9,8	158	72	1	1	0.0,0.021,0.0,0.037	0.0,0.0,0.0,0.0	0.014
Bradi5g25780.v3.0	Bradi5g25780	Bd5	+	27144462	27145292	27144462	27144601	27144749	27145292	4,0,2,5	0,0,1,0	2,3,5,4	0,0,0,1	172	86	1	1	1.0,NA,0.5,1.0	1.0,1.0,1.0,0.667	-0.083
Bradi5g12600.v3.0	Bradi5g12600	Bd5	-	16185993	16188703	16185993	16187186	16187387	16188703	3,6,4,8	0,0,0,0	6,2,7,7	2,0,0,1	172	86	1	1	1.0,1.0,1.0,1.0	0.6,1.0,1.0,0.778	0.155
Bradi1g05070.v3.0	Bradi1g05070	Bd1	+	3378681	3379223	3378681	3378834	3378912	3379223	26,10,14,22	12,8,5,9	15,27,16,18	11,9,6,12	142	86	0.791815	1	0.568,0.431,0.629,0.597	0.452,0.645,0.618,0.476	0.008
Bradi4g38060.v3.0	Bradi4g38060	Bd4	-	42971078	42971580	42971078	42971312	42971441	42971580	0,0,1,1	9,5,3,8	0,1,0,1	6,6,3,7	172	86	1	1	0.0,0.0,0.143,0.059	0.0,0.077,0.0,0.067	0.014
Bradi4g38060.v3.0	Bradi4g38060	Bd4	-	42971078	42971580	42971078	42971146	42971441	42971580	3,4,5,3	2,0,0,0	1,4,1,7	0,0,0,1	147	61	1	1	0.384,1.0,1.0,1.0	1.0,1.0,1.0,0.744	-0.09
Bradi4g31450.v3.0	Bradi4g31450	Bd4	+	37108602	37110134	37108602	37108920	37109030	37110134	1,2,0,2	2,0,0,0	2,2,0,0	0,0,0,0	172	86	1	1	0.2,1.0,NA,1.0	1.0,1.0,NA,NA	-0.267
Bradi3g45164.v3.0	Bradi3g45164	Bd3	+	46868938	46871015	46868938	46869101	46870747	46871015	45,47,34,56	1,3,2,2	52,47,66,48	2,2,3,4	172	86	0.917755	1	0.957,0.887,0.895,0.933	0.929,0.922,0.917,0.857	0.012
Bradi3g56587.v3.0	Bradi3g56587	Bd3	-	56188109	56189065	56188109	56188222	56188759	56189065	9,6,2,6	0,1,0,0	3,3,3,6	0,0,0,0	172	86	1	1	1.0,0.75,1.0,1.0	1.0,1.0,1.0,1.0	-0.063
Bradi2g15940.v3.0	Bradi2g15940	Bd2	-	14071658	14071882	14071658	14071751	14071837	14071882	0,2,2,1	5,4,7,8	0,2,4,2	5,9,5,9	110	38	0.903622	1	0.0,0.147,0.09,0.041	0.0,0.071,0.217,0.071	-0.02
Bradi1g28380.v3.0	Bradi1g28380	Bd1	-	23633597	23634203	23633597	23633911	23634117	23634203	24,24,22,35	0,0,1,0	30,18,28,30	0,0,0,0	165	79	1	1	1.0,1.0,0.913,1.0	1.0,1.0,1.0,1.0	-0.022
Bradi3g22880.v3.0	Bradi3g22880	Bd3	+	22181869	22182162	22181869	22181988	22182075	22182162	0,2,0,0	1,24,9,15	0,0,0,0	0,0,0,1	154	80	1	1	0.0,0.041,0.0,0.0	NA,NA,NA,0.0	0.01
Bradi3g03830.v3.0	Bradi3g03830	Bd3	+	2583389	2583719	2583389	2583523	2583623	2583719	0,2,0,0	2,0,0,1	0,0,0,0	0,0,1,1	172	86	1	1	0.0,1.0,NA,0.0	NA,NA,0.0,0.0	0.333
Bradi2g52560.v3.0	Bradi2g52560	Bd2	-	51676095	51677334	51676095	51677094	51677265	51677334	20,24,19,31	2,3,2,1	21,15,16,21	1,2,1,2	148	62	0.944651	1	0.807,0.77,0.799,0.929	0.898,0.759,0.87,0.815	-0.009
Bradi1g41947.v3.0	Bradi1g41947	Bd1	+	38816908	38817577	38816908	38817040	38817148	38817577	48,46,39,40	0,0,0,0	45,55,38,48	1,0,0,0	172	86	1	1	1.0,1.0,1.0,1.0	0.957,1.0,1.0,1.0	0.011
Bradi2g02250.v3.0	Bradi2g02250	Bd2	+	1550302	1550871	1550302	1550488	1550583	1550871	12,10,6,5	4,6,4,3	12,9,8,11	2,3,6,7	172	86	0.73805	1	0.6,0.455,0.429,0.455	0.75,0.6,0.4,0.44	-0.063
Bradi1g65977.v3.0	Bradi1g65977	Bd1	+	65097495	65097853	65097495	65097656	65097730	65097853	14,12,7,8	11,8,11,14	10,11,12,17	17,10,14,12	134	86	0.938807	1	0.45,0.49,0.29,0.268	0.274,0.414,0.355,0.476	-0.005
Bradi1g06650.v3.0	Bradi1g06650	Bd1	+	4555858	4556419	4555858	4556199	4556294	4556419	0,1,0,1	0,1,0,0	0,1,0,0	0,3,0,0	172	86	0.659923	1	NA,0.333,NA,1.0	NA,0.143,NA,NA	0.523
Bradi4g03000.v3.0	Bradi4g03000	Bd4	+	2254837	2255743	2254837	2255180	2255275	2255743	16,27,10,18	0,0,1,1	6,17,12,15	1,1,1,1	172	86	1	1	1.0,1.0,0.833,0.9	0.75,0.895,0.857,0.882	0.087
Bradi4g03000.v3.0	Bradi4g03000	Bd4	+	2254837	2255743	2254837	2255170	2255275	2255743	19,23,12,21	1,0,0,0	8,20,13,17	0,1,0,0	172	86	1	1	0.905,1.0,1.0,1.0	1.0,0.909,1.0,1.0	-0.001
Bradi2g14110.v3.0	Bradi2g14110	Bd2	+	12766510	12767136	12766510	12766851	12766980	12767136	4,9,6,9	10,13,8,14	1,0,6,11	4,7,11,13	172	86	0.725237	1	0.167,0.257,0.273,0.243	0.111,0.0,0.214,0.297	0.08
Bradi1g69170.v3.0	Bradi1g69170	Bd1	-	67870760	67871989	67870760	67871233	67871710	67871989	2,2,0,1	134,88,92,125	1,1,1,1	112,77,114,124	172	86	1	1	0.007,0.011,0.0,0.004	0.004,0.006,0.004,0.004	0.001
Bradi1g39938.v3.0	Bradi1g39938	Bd1	-	36599103	36599556	36599103	36599243	36599446	36599556	46,54,33,36	2,0,0,2	33,38,67,71	2,2,1,1	172	86	0.765081	1	0.92,1.0,1.0,0.9	0.892,0.905,0.971,0.973	0.02
Bradi1g39938.v3.0	Bradi1g39938	Bd1	-	36599103	36599556	36599103	36599177	36599270	36599556	43,47,38,35	4,3,0,1	33,41,48,59	3,1,2,5	153	67	0.816044	1	0.825,0.873,1.0,0.939	0.828,0.947,0.913,0.838	0.028
Bradi4g35780.v3.0	Bradi4g35780	Bd4	-	41040868	41042835	41040868	41041507	41041603	41042835	1,0,3,4	0,0,0,0	4,2,1,0	2,2,0,1	172	86	1	1	1.0,NA,1.0,1.0	0.5,0.333,1.0,0.0	0.542
Bradi3g34787.v3.0	Bradi3g34787	Bd3	-	36918754	36920260	36918754	36920004	36920090	36920260	0,0,0,2	11,4,2,12	0,0,1,1	2,10,4,7	158	86	1	1	0.0,0.0,0.0,0.083	0.0,0.0,0.12,0.072	-0.027
Bradi2g12937.v3.0	Bradi2g12937	Bd2	+	11338175	11339037	11338175	11338637	11338752	11339037	0,1,0,0	35,33,15,34	0,2,1,0	22,40,47,36	172	86	0.698629	1	0.0,0.015,0.0,0.0	0.0,0.024,0.011,0.0	-0.005
Bradi3g23300.v3.0	Bradi3g23300	Bd3	-	22867206	22867789	22867206	22867617	22867700	22867789	106,141,82,98	18,27,20,31	121,123,101,86	27,31,21,23	148	82	0.768082	1	0.765,0.743,0.694,0.637	0.713,0.687,0.727,0.674	0.01
Bradi3g37110.v3.0	Bradi3g37110	Bd3	-	39175461	39176096	39175461	39175920	39176009	39176096	80,43,47,56	23,38,27,31	64,47,59,51	32,33,33,25	158	80	0.448174	1	0.638,0.364,0.468,0.478	0.503,0.419,0.475,0.508	0.011
Bradi3g26920.v3.0	Bradi3g26920	Bd3	-	27425417	27426076	27425417	27425743	27425833	27426076	0,0,2,0	32,17,9,10	2,0,1,4	27,22,29,25	166	86	0.758314	1	0.0,0.0,0.103,0.0	0.037,0.0,0.018,0.077	-0.007
Bradi1g17410.v3.0	Bradi1g17410	Bd1	+	13942664	13944674	13942664	13944099	13944279	13944674	38,28,21,53	1,0,0,0	45,26,24,42	0,0,0,0	172	86	1	1	0.95,1.0,1.0,1.0	1.0,1.0,1.0,1.0	-0.012
Bradi2g37507.v3.0	Bradi2g37507	Bd2	+	37575512	37577060	37575512	37576512	37576596	37577060	12,9,5,10	0,4,1,0	4,8,5,6	2,2,0,0	154	86	0.686802	1	1.0,0.557,0.736,1.0	0.528,0.691,1.0,1.0	0.019
Bradi3g06170.v3.0	Bradi3g06170	Bd3	+	4461652	4462447	4461652	4461789	4461879	4462447	9,5,3,5	213178146229	6,4,5,6	203221251222	166	86	0.556375	1	0.021,0.014,0.011,0.011	0.015,0.009,0.01,0.014	0.002
Bradi2g54100.v3.0	Bradi2g54100	Bd2	+	52857349	52857897	52857349	52857558	52857760	52857897	8,9,1,6	0,0,0,0	14,5,10,12	0,1,0,0	172	86	1	1	1.0,1.0,1.0,1.0	1.0,0.714,1.0,1.0	0.072
Bradi1g57725.v3.0	Bradi1g57725	Bd1	-	56685521	56687089	56685521	56685675	56685779	56687089	10,11,9,9	2,1,1,0	4,15,4,8	0,0,0,1	172	86	1	1	0.714,0.846,0.818,1.0	1.0,1.0,1.0,0.8	-0.105
Bradi1g57725.v3.0	Bradi1g57725	Bd1	-	56685521	56687089	56685521	56685682	56685779	56687089	11,11,9,8	0,2,0,1	4,15,4,8	0,0,0,0	172	86	1	1	1.0,0.733,1.0,0.8	1.0,1.0,1.0,1.0	-0.117
Bradi5g25610.v3.0	Bradi5g25610	Bd5	-	27029741	27030641	27029741	27029956	27030439	27030641	17,13,7,19	107128105136	21,14,18,10	117125124128	172	86	0.777639	1	0.074,0.048,0.032,0.065	0.082,0.053,0.068,0.038	-0.006
Bradi5g18520.v3.0	Bradi5g18520	Bd5	+	21671844	21672462	21671844	21672033	21672198	21672462	22,24,17,35	0,2,3,6	29,15,22,20	7,0,1,5	172	86	0.569122	1	1.0,0.857,0.739,0.745	0.674,1.0,0.917,0.667	0.021
Bradi1g62940.v3.0	Bradi1g62940	Bd1	-	62336103	62336964	62336103	62336823	62336895	62336964	4,2,2,5	139,126,86,128	6,3,1,4	133125124134	106	62	1	1	0.017,0.009,0.013,0.022	0.026,0.014,0.005,0.017	0
Bradi1g78740.v3.0	Bradi1g78740	Bd1	-	74872385	74872618	74872385	74872462	74872565	74872618	4,1,2,11	0,0,0,0	1,4,6,3	1,0,0,0	116	30	1	1	1.0,1.0,1.0,1.0	0.205,1.0,1.0,1.0	0.199
Bradi1g53100.v3.0	Bradi1g53100	Bd1	-	51644596	51645322	51644596	51645078	51645217	51645322	216179207249	69,38,37,57	260190216240	55,41,55,49	172	86	0.480474	1	0.61,0.702,0.737,0.686	0.703,0.699,0.663,0.71	-0.01
Bradi1g53100.v3.0	Bradi1g53100	Bd1	-	51644596	51645322	51644596	51645100	51645217	51645322	213190209247	19,7,11,15	260196218240	11,14,9,16	172	86	0.502504	1	0.849,0.931,0.905,0.892	0.922,0.875,0.924,0.882	-0.007
Bradi2g37450.v3.0	Bradi2g37450	Bd2	-	37529480	37531716	37529480	37530063	37530171	37531716	67,70,61,80	2,5,0,0	55,63,76,61	5,2,1,3	172	86	0.362894	1	0.944,0.875,1.0,1.0	0.846,0.94,0.974,0.91	0.037
Bradi5g04330.v3.0	Bradi5g04330	Bd5	-	5544424	5545034	5544424	5544594	5544680	5545034	38,22,19,21	1,1,0,0	21,26,29,36	0,0,0,0	158	86	1	1	0.954,0.923,1.0,1.0	1.0,1.0,1.0,1.0	-0.031
Bradi1g18810.v3.0	Bradi1g18810	Bd1	-	15068211	15068945	15068211	15068736	15068866	15068945	28,11,13,19	22,20,17,18	18,15,7,21	13,11,15,16	158	72	0.423738	1	0.367,0.2,0.258,0.325	0.387,0.383,0.175,0.374	-0.042
Bradi3g41817.v3.0	Bradi3g41817	Bd3	-	43382628	43383760	43382628	43383326	43383433	43383760	1,1,0,3	0,0,0,2	3,3,0,0	0,0,1,0	172	86	1	1	1.0,1.0,NA,0.429	1.0,1.0,0.0,NA	0.143
Bradi4g35700.v3.0	Bradi4g35700	Bd4	+	40969686	40970934	40969686	40970309	40970480	40970934	26,15,18,18	0,3,0,4	14,17,21,27	3,0,1,1	172	86	0.353438	1	1.0,0.714,1.0,0.692	0.7,1.0,0.913,0.931	-0.035
Bradi3g37500.v3.0	Bradi3g37500	Bd3	+	39761382	39762370	39761382	39761773	39762252	39762370	58,51,36,59	86,58,39,57	39,36,37,38	45,36,43,38	172	86	0.420703	1	0.252,0.305,0.316,0.341	0.302,0.333,0.301,0.333	-0.014
Bradi1g14560.v3.0	Bradi1g14560	Bd1	-	11521756	11522239	11521756	11521825	11521991	11522239	10,18,17,12	14,12,7,9	12,10,10,14	14,3,8,10	148	62	0.659586	1	0.23,0.386,0.504,0.358	0.264,0.583,0.344,0.37	-0.021
Bradi2g58780.v3.0	Bradi2g58780	Bd2	+	56370839	56371370	56370839	56371142	56371231	56371370	0,0,1,0	0,5,1,0	0,0,0,0	0,0,1,2	164	86	1	1	NA,0.0,0.344,NA	NA,NA,0.0,0.0	0.172
Bradi4g25457.v3.0	Bradi4g25457	Bd4	+	30678921	30679704	30678921	30679207	30679288	30679704	55,40,30,62	1,0,1,0	67,56,62,64	2,0,0,0	148	86	1	1	0.97,1.0,0.946,1.0	0.951,1.0,1.0,1.0	-0.009
Bradi1g16120.v3.0	Bradi1g16120	Bd1	-	13041705	13042016	13041705	13041845	13041921	13042016	12,19,17,17	0,0,0,0	22,15,19,17	1,0,0,0	138	86	1	1	1.0,1.0,1.0,1.0	0.932,1.0,1.0,1.0	0.017
Bradi1g16120.v3.0	Bradi1g16120	Bd1	-	13039784	13042016	13039784	13040753	13041705	13042016	13,10,8,10	0,0,0,0	7,2,9,11	0,1,0,0	172	86	1	1	1.0,1.0,1.0,1.0	1.0,0.5,1.0,1.0	0.125
Bradi4g35336.v3.0	Bradi4g35336	Bd4	-	40713336	40714152	40713336	40713465	40713670	40714152	3,3,0,2	18,9,18,11	0,0,1,0	20,8,12,10	172	86	1	1	0.077,0.143,0.0,0.083	0.0,0.0,0.04,0.0	0.066
Bradi1g31460.v3.0	Bradi1g31460	Bd1	+	27033719	27033991	27033719	27033821	27033922	27033991	0,1,0,0	59,80,46,78	0,2,5,2	74,80,91,96	148	62	0.341179	1	0.0,0.005,0.0,0.0	0.0,0.01,0.022,0.009	-0.009
Bradi1g45760.v3.0	Bradi1g45760	Bd1	+	44202880	44203627	44202880	44203126	44203300	44203627	935712668954	0,0,0,1	630543610668	0,1,0,0	172	86	1	1	1.0,1.0,1.0,0.998	1.0,0.996,1.0,1.0	0.001
Bradi1g45760.v3.0	Bradi1g45760	Bd1	+	44202880	44203627	44202880	44203033	44203069	44203627	0,3,2,1	1,1,0,0	0,0,2,1	0,0,0,0	58	86	1	1	0.0,0.816,1.0,1.0	NA,NA,1.0,1.0	-0.296
Bradi3g32715.v3.0	Bradi3g32715	Bd3	+	34896361	34897029	34896361	34896737	34896921	34897029	4,2,3,4	0,0,0,0	2,7,4,3	0,1,0,0	172	86	1	1	1.0,1.0,1.0,1.0	1.0,0.778,1.0,1.0	0.055
Bradi2g54170.v3.0	Bradi2g54170	Bd2	-	52891473	52893041	52891473	52891579	52892227	52893041	14,24,12,20	59,57,53,65	24,15,12,31	69,58,58,86	172	86	1	1	0.106,0.174,0.102,0.133	0.148,0.115,0.094,0.153	0.001
Bradi2g59650.v3.0	Bradi2g59650	Bd2	+	57080702	57080942	57080702	57080778	57080870	57080942	95,66,51,81	96,80,70,102	107,71,94,79	96,79,93,114	132	48	0.355511	1	0.265,0.231,0.209,0.224	0.288,0.246,0.269,0.201	-0.019
Bradi2g21737.v3.0	Bradi2g21737	Bd2	+	19117406	19120471	19117406	19119750	19119847	19120471	3,1,7,5	0,1,1,0	0,4,1,10	0,0,0,1	172	86	1	1	1.0,0.333,0.778,1.0	NA,1.0,1.0,0.833	-0.167
Bradi1g30180.v3.0	Bradi1g30180	Bd1	-	25594638	25595148	25594638	25594893	25594968	25595148	69,50,52,57	2,1,3,3	71,54,72,72	4,0,6,3	136	86	0.660156	1	0.956,0.969,0.916,0.923	0.918,1.0,0.884,0.938	0.006
Bradi1g58256.v3.0	Bradi1g58256	Bd1	+	57308334	57308949	57308334	57308650	57308716	57308949	14,19,7,31	0,0,1,0	17,8,13,18	1,0,0,1	118	86	1	1	1.0,1.0,0.836,1.0	0.925,1.0,1.0,0.929	-0.005
Bradi1g14240.v3.0	Bradi1g14240	Bd1	+	11136945	11137770	11136945	11137043	11137391	11137770	10,10,9,15	0,0,0,0	10,7,20,13	0,0,0,1	172	86	1	1	1.0,1.0,1.0,1.0	1.0,1.0,1.0,0.867	0.033
Bradi1g37175.v3.0	Bradi1g37175	Bd1	-	33092493	33092825	33092493	33092593	33092705	33092825	1,2,0,3	91,83,82,102	2,1,3,1	97,75,98,116	172	86	1	1	0.005,0.012,0.0,0.014	0.01,0.007,0.015,0.004	-0.001
Bradi2g57770.v3.0	Bradi2g57770	Bd2	-	55652369	55653065	55652369	55652894	55652976	55653065	35,32,17,36	0,1,3,1	26,37,47,34	1,0,0,1	146	82	1	1	1.0,0.947,0.761,0.953	0.936,1.0,1.0,0.95	-0.056
Bradi3g09736.v3.0	Bradi3g09736	Bd3	+	7936673	7937394	7936673	7936728	7936858	7937394	21,16,11,13	2,1,4,3	18,19,21,15	3,1,3,2	134	48	0.562257	1	0.79,0.851,0.496,0.608	0.682,0.872,0.715,0.729	-0.063
Bradi5g10050.v3.0	Bradi5g10050	Bd5	-	13424553	13425671	13424553	13425304	13425508	13425671	14,9,8,9	1,0,0,0	7,11,6,16	0,0,0,1	172	86	1	1	0.875,1.0,1.0,1.0	1.0,1.0,1.0,0.889	-0.004
Bradi2g37166.v3.0	Bradi2g37166	Bd2	-	37304509	37306575	37304509	37305055	37305175	37306575	177187150186	0,4,2,8	193159210153	2,4,5,0	172	86	0.555174	1	1.0,0.959,0.974,0.921	0.98,0.952,0.955,1.0	-0.008
Bradi2g45006.v3.0	Bradi2g45006	Bd2	-	45176115	45177154	45176115	45176331	45176424	45177154	6,4,0,4	1,0,0,1	2,6,2,11	1,0,0,0	172	86	0.642638	1	0.75,1.0,NA,0.667	0.5,1.0,1.0,1.0	-0.069
Bradi1g01130.v3.0	Bradi1g01130	Bd1	+	758290	760122	758290	759546	759651	760122	74,100,53,76	2,0,1,0	76,60,59,101	0,0,0,0	172	86	0.446154	1	0.949,1.0,0.964,1.0	1.0,1.0,1.0,1.0	-0.022
Bradi1g65820.v3.0	Bradi1g65820	Bd1	-	64966530	64966775	64966530	64966589	64966672	64966775	13,12,9,14	530576420523	13,10,10,10	436394436469	118	52	1	1	0.011,0.009,0.009,0.012	0.013,0.011,0.01,0.009	-0.001
Bradi2g48810.v3.0	Bradi2g48810	Bd2	+	48791725	48792263	48791725	48791820	48791890	48792263	4,9,3,14	8,9,5,4	9,1,8,13	7,7,6,5	126	86	0.818739	1	0.254,0.406,0.291,0.705	0.467,0.089,0.476,0.64	-0.004
Bradi2g16610.v3.0	Bradi2g16610	Bd2	-	14578476	14579306	14578476	14579135	14579216	14579306	185212127183	2,2,0,1	189176189196	1,2,1,2	145	83	0.970857	1	0.981,0.984,1.0,0.991	0.991,0.981,0.991,0.982	0.003
Bradi2g13487.v3.0	Bradi2g13487	Bd2	-	11978038	11982378	11978038	11978184	11982140	11982378	21,23,23,32	14,17,7,13	27,19,21,17	15,13,13,12	172	86	0.446614	1	0.429,0.404,0.622,0.552	0.474,0.422,0.447,0.415	0.062
Bradi2g13487.v3.0	Bradi2g13487	Bd2	-	11978038	11982319	11978038	11978184	11978415	11982319	11,13,7,8	12,7,13,16	12,19,10,10	12,20,13,6	172	86	0.488794	1	0.314,0.481,0.212,0.2	0.333,0.322,0.278,0.455	-0.045
Bradi2g13487.v3.0	Bradi2g13487	Bd2	-	11978415	11982319	11978415	11978971	11982140	11982319	23,28,29,50	1,0,1,0	24,24,22,23	0,0,0,1	172	86	1	1	0.92,1.0,0.935,1.0	1.0,1.0,1.0,0.92	-0.016
Bradi2g13487.v3.0	Bradi2g13487	Bd2	-	11978415	11982319	11978415	11978941	11982140	11982319	23,29,29,51	0,1,0,1	28,21,24,21	0,1,0,0	172	86	1	1	1.0,0.935,1.0,0.962	1.0,0.913,1.0,1.0	-0.004
Bradi4g04050.v3.0	Bradi4g04050	Bd4	-	3274929	3275511	3274929	3275059	3275244	3275511	23,26,20,28	1,0,1,2	34,28,37,30	1,2,4,2	172	86	0.783998	1	0.92,1.0,0.909,0.875	0.944,0.875,0.822,0.882	0.045
Bradi3g19330.v3.0	Bradi3g19330	Bd3	+	18092092	18092651	18092092	18092250	18092460	18092651	14,15,18,22	0,0,0,0	20,13,12,14	3,0,0,0	172	86	1	1	1.0,1.0,1.0,1.0	0.769,1.0,1.0,1.0	0.058
Bradi5g23300.v3.0	Bradi5g23300	Bd5	-	25440808	25442172	25440808	25441223	25441326	25442172	47,36,36,37	1,1,0,0	33,33,37,28	2,0,0,0	172	86	1	1	0.959,0.947,1.0,1.0	0.892,1.0,1.0,1.0	0.003
Bradi5g15337.v3.0	Bradi5g15337	Bd5	-	18845214	18845827	18845214	18845619	18845707	18845827	27,33,26,25	0,0,0,0	22,28,24,16	0,2,0,0	162	86	1	1	1.0,1.0,1.0,1.0	1.0,0.881,1.0,1.0	0.03
Bradi1g43690.v3.0	Bradi1g43690	Bd1	-	41637443	41638704	41637443	41638410	41638535	41638704	72,46,34,62	1,0,1,1	34,57,72,50	3,2,2,0	172	86	0.326478	1	0.973,1.0,0.944,0.969	0.85,0.934,0.947,1.0	0.039
Bradi4g04050.v3.0	Bradi4g04050	Bd4	-	3274929	3275511	3274929	3275059	3275157	3275511	19,22,20,23	0,1,0,1	21,19,17,25	0,0,0,2	172	86	1	1	1.0,0.917,1.0,0.92	1.0,1.0,1.0,0.862	-0.006
Bradi2g39137.v3.0	Bradi2g39137	Bd2	-	39061803	39063035	39061803	39062018	39062745	39063035	5,6,5,8	13,9,9,10	7,6,5,6	9,15,11,9	172	86	0.841332	1	0.161,0.25,0.217,0.286	0.28,0.167,0.185,0.25	0.008
Bradi4g24280.v3.0	Bradi4g24280	Bd4	+	29325763	29326355	29325763	29325827	29325968	29326355	33,27,14,31	1,3,0,1	47,22,44,30	5,1,2,3	143	57	0.695502	1	0.929,0.782,1.0,0.925	0.789,0.898,0.898,0.799	0.063
Bradi1g69617.v3.0	Bradi1g69617	Bd1	+	68348773	68349100	68348773	68348865	68348946	68349100	1,2,0,3	48,57,60,58	1,0,2,2	59,49,61,59	147	85	0.849005	1	0.012,0.02,0.0,0.029	0.01,0.0,0.019,0.019	0.003
Bradi1g33040.v3.0	Bradi1g33040	Bd1	+	28789964	28790186	28789964	28790031	28790127	28790186	22,15,8,14	11,7,13,16	25,29,19,33	26,9,23,21	112	26	0.891436	1	0.317,0.332,0.125,0.169	0.182,0.428,0.161,0.267	-0.024
Bradi1g12010.v3.0	Bradi1g12010	Bd1	+	8922982	8923502	8922982	8923054	8923284	8923502	25,23,8,22	0,0,0,1	29,15,26,48	1,1,0,7	151	65	1	1	1.0,1.0,1.0,0.904	0.926,0.866,1.0,0.747	0.091
Bradi3g19730.v3.0	Bradi3g19730	Bd3	-	18678210	18679038	18678210	18678755	18678840	18679038	0,2,1,2	22,29,12,20	0,2,0,1	22,16,8,23	156	86	0.747787	1	0.0,0.037,0.044,0.052	0.0,0.064,0.0,0.023	0.011
Bradi3g12030.v3.0	Bradi3g12030	Bd3	-	10728368	10729111	10728368	10728745	10729027	10729111	44,42,29,40	31,54,15,22	50,43,44,55	32,22,36,56	163	77	0.799485	1	0.401,0.269,0.477,0.462	0.425,0.48,0.366,0.317	0.005
Bradi3g12030.v3.0	Bradi3g12030	Bd3	-	10728368	10729111	10728368	10728745	10728994	10729111	48,55,34,46	1,3,3,3	47,36,50,70	3,2,3,6	172	86	0.711167	1	0.96,0.902,0.85,0.885	0.887,0.9,0.893,0.854	0.016
Bradi2g20290.v3.0	Bradi2g20290	Bd2	+	17794029	17794761	17794029	17794107	17794287	17794761	16,19,8,16	2,2,0,3	16,15,24,21	4,1,2,3	157	71	0.874266	1	0.783,0.811,1.0,0.707	0.644,0.872,0.844,0.76	0.045
Bradi3g34500.v3.0	Bradi3g34500	Bd3	-	36635918	36636427	36635918	36636149	36636297	36636427	39,44,30,32	35,35,15,31	42,34,50,53	39,18,39,30	172	86	0.4955	1	0.358,0.386,0.5,0.34	0.35,0.486,0.391,0.469	-0.028
Bradi1g24210.v3.0	Bradi1g24210	Bd1	-	19461046	19464262	19461046	19462645	19462756	19464262	26,40,25,46	1,0,1,1	31,31,32,38	0,0,0,0	172	86	1	1	0.929,1.0,0.926,0.958	1.0,1.0,1.0,1.0	-0.047
Bradi2g07860.v3.0	Bradi2g07860	Bd2	+	6225042	6225960	6225042	6225643	6225717	6225960	57,54,44,47	0,1,0,0	47,49,43,43	0,1,0,0	134	86	1	1	1.0,0.972,1.0,1.0	1.0,0.969,1.0,1.0	0.001
Bradi2g07860.v3.0	Bradi2g07860	Bd2	+	6225042	6225960	6225042	6225643	6225732	6225960	81,62,53,61	1,0,0,0	64,69,53,56	2,0,0,0	164	86	1	1	0.977,1.0,1.0,1.0	0.944,1.0,1.0,1.0	0.008
Bradi1g51660.v3.0	Bradi1g51660	Bd1	-	50235534	50236127	50235534	50235985	50236065	50236127	3,6,2,5	147149118137	6,2,3,1	119101122135	115	55	0.884807	1	0.01,0.019,0.008,0.017	0.024,0.009,0.012,0.004	0.001
Bradi4g06280.v3.0	Bradi4g06280	Bd4	+	5239005	5239300	5239005	5239141	5239254	5239300	0,1,0,2	40,44,27,46	1,3,0,2	41,21,32,50	125	39	0.410124	1	0.0,0.007,0.0,0.013	0.008,0.043,0.0,0.012	-0.011
Bradi4g04050.v3.0	Bradi4g04050	Bd4	-	3274068	3275059	3274068	3274847	3274929	3275059	9,8,7,8	18,15,12,15	6,16,13,7	20,17,20,21	150	86	0.96817	1	0.223,0.234,0.251,0.234	0.147,0.35,0.271,0.16	0.003
Bradi3g35210.v3.0	Bradi3g35210	Bd3	+	37269844	37272670	37269844	37272500	37272595	37272670	32,66,34,53	0,2,1,0	56,56,63,66	1,3,3,4	154	68	0.33629	1	1.0,0.936,0.938,1.0	0.961,0.892,0.903,0.879	0.06
Bradi3g21520.v3.0	Bradi3g21520	Bd3	-	20705145	20705548	20705145	20705341	20705493	20705548	26,22,24,33	2,1,0,3	19,28,19,18	1,1,1,2	134	48	0.757787	1	0.823,0.887,1.0,0.798	0.872,0.909,0.872,0.763	0.023
Bradi2g03061.v3.0	Bradi2g03061	Bd2	+	2217816	2218054	2217816	2217843	2217934	2218054	39,44,35,47	1,2,1,3	43,33,36,48	1,2,1,1	102	20	0.727642	1	0.884,0.812,0.873,0.754	0.894,0.764,0.876,0.904	-0.029
Bradi4g04050.v3.0	Bradi4g04050	Bd4	-	3274929	3275511	3274929	3275059	3275186	3275511	15,20,18,21	11,4,4,8	25,17,20,26	8,6,7,4	172	86	0.458622	1	0.405,0.714,0.692,0.568	0.61,0.586,0.588,0.765	-0.042
Bradi3g25226.v3.0	Bradi3g25226	Bd3	+	24965885	24966393	24965885	24966037	24966136	24966393	145125118142	1,1,2,0	127123138141	2,0,0,0	172	86	0.634339	1	0.986,0.984,0.967,1.0	0.969,1.0,1.0,1.0	-0.008
Bradi2g42340.v3.0	Bradi2g42340	Bd2	-	42566637	42567630	42566637	42566875	42566979	42567630	5,8,3,7	4,4,1,1	5,9,6,6	5,1,1,1	172	86	0.359633	1	0.385,0.5,0.6,0.778	0.333,0.818,0.75,0.75	-0.097
Bradi3g03690.v3.0	Bradi3g03690	Bd3	+	2466452	2466702	2466452	2466505	2466635	2466702	26,22,13,18	1,0,1,1	24,20,18,18	1,0,1,0	106	20	1	1	0.831,1.0,0.71,0.773	0.819,1.0,0.773,1.0	-0.07
Bradi2g32260.v3.0	Bradi2g32260	Bd2	+	32032163	32033063	32032163	32032456	32032973	32033063	5,15,7,12	41,33,31,30	12,5,3,10	23,24,41,41	169	83	0.435993	1	0.057,0.182,0.1,0.164	0.204,0.093,0.035,0.107	0.016
Bradi3g06420.v3.0	Bradi3g06420	Bd3	+	4645486	4646022	4645486	4645701	4645832	4646022	1,1,1,3	8,3,6,5	2,5,0,5	11,3,0,9	172	86	0.930756	1	0.059,0.143,0.077,0.231	0.083,0.455,NA,0.217	-0.124
Bradi4g41760.v3.0	Bradi4g41760	Bd4	-	45692210	45692495	45692210	45692338	45692455	45692495	50,57,33,60	18,21,16,28	54,47,63,43	23,13,16,18	119	33	0.320547	1	0.435,0.429,0.364,0.373	0.394,0.501,0.522,0.398	-0.053
Bradi4g41760.v3.0	Bradi4g41760	Bd4	-	45692210	45692495	45692210	45692353	45692455	45692495	9,18,9,19	84,96,80,111	17,13,19,7	93,92,110,125	119	33	0.510316	1	0.029,0.049,0.03,0.045	0.048,0.038,0.046,0.015	0.001
Bradi2g60670.v3.0	Bradi2g60670	Bd2	+	57764517	57765593	57764517	57765053	57765498	57765593	9,10,10,19	47,46,48,57	13,17,12,10	58,44,72,60	172	86	0.709948	1	0.087,0.098,0.094,0.143	0.101,0.162,0.077,0.077	0.001
Bradi2g07890.v3.0	Bradi2g07890	Bd2	-	6272735	6273346	6272735	6273120	6273219	6273346	37,37,15,36	9,15,4,10	35,24,26,31	4,13,4,14	172	86	0.7628	1	0.673,0.552,0.652,0.643	0.814,0.48,0.765,0.525	-0.016
Bradi2g07890.v3.0	Bradi2g07890	Bd2	-	6273219	6273740	6273219	6273346	6273462	6273740	100,121,94,105	8,12,4,4	121,99,124,107	9,9,7,6	172	86	0.756542	1	0.862,0.834,0.922,0.929	0.871,0.846,0.899,0.899	0.008
Bradi1g49980.v3.0	Bradi1g49980	Bd1	-	48809048	48810951	48809048	48809161	48810564	48810951	15,11,11,13	11,4,4,5	14,13,13,21	14,5,13,4	172	86	0.414102	1	0.405,0.579,0.579,0.565	0.333,0.565,0.333,0.724	0.043
Bradi1g49980.v3.0	Bradi1g49980	Bd1	-	48809048	48810951	48809048	48809161	48810559	48810951	16,11,11,13	2,0,0,0	15,13,13,21	1,1,1,2	172	86	1	1	0.8,1.0,1.0,1.0	0.882,0.867,0.867,0.84	0.086
Bradi1g49980.v3.0	Bradi1g49980	Bd1	-	48809048	48810951	48809048	48809161	48809275	48810951	26,29,25,24	1,2,2,3	24,23,28,34	0,0,2,2	172	86	1	1	0.929,0.879,0.862,0.8	1.0,1.0,0.875,0.895	-0.075
Bradi3g21220.v3.0	Bradi3g21220	Bd3	-	20291258	20292740	20291258	20291619	20292536	20292740	53,49,50,69	8,22,17,18	56,51,56,49	9,14,15,19	172	86	0.674557	1	0.768,0.527,0.595,0.657	0.757,0.646,0.651,0.563	-0.018
Bradi3g21220.v3.0	Bradi3g21220	Bd3	-	20291258	20292740	20291258	20291646	20292536	20292740	46,47,43,64	1,2,2,3	47,42,53,48	1,1,1,3	172	86	0.810089	1	0.958,0.922,0.915,0.914	0.959,0.955,0.964,0.889	-0.015
Bradi3g52790.v3.0	Bradi3g52790	Bd3	-	53390888	53391862	53390888	53391317	53391783	53391862	3,2,4,6	23,44,12,31	5,4,2,3	18,26,29,21	158	72	0.710155	1	0.056,0.02,0.132,0.081	0.112,0.066,0.03,0.061	0.005
Bradi3g15620.v3.0	Bradi3g15620	Bd3	+	13929299	13929509	13929299	13929389	13929459	13929509	19,8,7,30	1,0,1,0	15,14,9,17	0,0,0,0	80	40	1	1	0.905,1.0,0.778,1.0	1.0,1.0,1.0,1.0	-0.079
Bradi3g15620.v3.0	Bradi3g15620	Bd3	+	13924269	13924684	13924269	13924451	13924523	13924684	18,19,10,21	1,1,1,0	36,15,27,17	0,0,0,0	130	86	1	1	0.923,0.926,0.869,1.0	1.0,1.0,1.0,1.0	-0.071
Bradi1g60357.v3.0	Bradi1g60357	Bd1	+	59932632	59934117	59932632	59933485	59933574	59934117	15,9,11,13	0,0,0,0	19,18,15,9	0,0,0,1	164	86	1	1	1.0,1.0,1.0,1.0	1.0,1.0,1.0,0.825	0.044
Bradi5g25767.v3.0	Bradi5g25767	Bd5	-	27121972	27122994	27121972	27122007	27122229	27122994	75,61,33,67	0,1,0,0	74,58,59,94	1,1,1,0	114	28	1	1	1.0,0.937,1.0,1.0	0.948,0.934,0.935,1.0	0.03
Bradi3g21460.v3.0	Bradi3g21460	Bd3	-	20588072	20589302	20588072	20588135	20588290	20589302	2,3,1,5	0,2,0,0	1,0,1,1	0,0,0,0	142	56	1	1	1.0,0.372,1.0,1.0	1.0,NA,1.0,1.0	-0.157
Bradi3g21460.v3.0	Bradi3g21460	Bd3	-	20586980	20587364	20586980	20587121	20587186	20587364	3,3,2,1	0,0,0,0	2,1,2,1	1,0,0,0	116	86	1	1	1.0,1.0,1.0,1.0	0.597,1.0,1.0,1.0	0.101
Bradi3g15320.v3.0	Bradi3g15320	Bd3	+	13638680	13639601	13638680	13639317	13639490	13639601	32,35,25,44	2,2,2,4	35,32,29,28	0,2,2,1	172	86	0.467525	1	0.889,0.897,0.862,0.846	1.0,0.889,0.879,0.933	-0.052
Bradi3g08590.v3.0	Bradi3g08590	Bd3	-	6780154	6781718	6780154	6780324	6780559	6781718	4,3,2,5	0,0,1,0	3,2,2,4	0,0,0,0	172	86	1	1	1.0,1.0,0.5,1.0	1.0,1.0,1.0,1.0	-0.125
Bradi1g31767.v3.0	Bradi1g31767	Bd1	-	27328128	27328625	27328128	27328449	27328575	27328625	25,22,17,46	0,0,1,0	30,14,32,25	0,0,0,0	129	43	1	1	1.0,1.0,0.85,1.0	1.0,1.0,1.0,1.0	-0.037
Bradi1g31767.v3.0	Bradi1g31767	Bd1	-	27328128	27328625	27328128	27328449	27328523	27328625	26,27,16,43	1,0,1,0	26,16,33,25	0,0,2,1	134	86	1	1	0.943,1.0,0.911,1.0	1.0,1.0,0.914,0.941	0
Bradi2g16887.v3.0	Bradi2g16887	Bd2	-	14854150	14854535	14854150	14854237	14854416	14854535	1,0,0,3	13,2,4,3	1,0,0,0	1,7,5,6	166	80	1	1	0.036,0.0,0.0,0.325	0.325,0.0,0.0,0.0	0.009
Bradi1g68830.v3.0	Bradi1g68830	Bd1	+	67529167	67529724	67529167	67529596	67529674	67529724	84,84,65,111	2,0,1,2	83,86,89,85	2,2,1,0	99	43	1	1	0.948,1.0,0.966,0.96	0.947,0.949,0.975,1.0	0.001
Bradi4g04470.v3.0	Bradi4g04470	Bd4	+	3694774	3695381	3694774	3695138	3695225	3695381	124,86,77,135	2,0,0,1	120,85,99,107	3,0,1,0	160	86	0.330724	1	0.971,1.0,1.0,0.986	0.956,1.0,0.982,1.0	0.005
Bradi1g11530.v3.0	Bradi1g11530	Bd1	-	8578835	8579882	8578835	8578978	8579064	8579882	83,69,61,82	0,1,0,1	87,70,62,70	0,1,0,0	158	86	0.664246	1	1.0,0.974,1.0,0.978	1.0,0.974,1.0,1.0	-0.006
Bradi4g09125.v3.0	Bradi4g09125	Bd4	+	8445110	8445986	8445110	8445440	8445619	8445986	327233241293	9286,6444,6488,8310	230280260281	7192,7309,7346,7360	172	86	1	1	0.017,0.018,0.018,0.017	0.016,0.019,0.017,0.019	0
Bradi3g51570.v3.0	Bradi3g51570	Bd3	+	52371837	52372661	52371837	52372070	52372162	52372661	46,59,61,72	0,1,0,0	48,49,70,63	0,0,0,0	170	86	1	1	1.0,0.968,1.0,1.0	1.0,1.0,1.0,1.0	-0.008
Bradi2g42980.v3.0	Bradi2g42980	Bd2	+	43208821	43209182	43208821	43208858	43208988	43209182	3,1,0,4	0,0,1,0	3,1,1,0	1,1,0,0	116	30	0.752333	1	1.0,1.0,0.0,1.0	0.437,0.205,1.0,NA	0.203
Bradi1g30930.v3.0	Bradi1g30930	Bd1	-	26496974	26498333	26496974	26497727	26497826	26498333	22,11,18,23	2,2,3,2	20,18,21,24	4,2,4,3	172	86	0.685402	1	0.846,0.733,0.75,0.852	0.714,0.818,0.724,0.8	0.031
Bradi2g50290.v3.0	Bradi2g50290	Bd2	+	50001612	50002260	50001612	50001758	50001866	50002260	61,72,50,53	1,0,0,0	71,60,80,93	1,0,0,1	172	86	1	1	0.968,1.0,1.0,1.0	0.973,1.0,1.0,0.979	0.004
Bradi2g13870.v3.0	Bradi2g13870	Bd2	+	12563601	12564680	12563601	12563683	12563789	12564680	77,88,52,87	6,4,3,6	93,92,100,99	8,8,5,9	161	75	0.588783	1	0.857,0.911,0.89,0.871	0.844,0.843,0.903,0.837	0.026
Bradi1g52990.v3.0	Bradi1g52990	Bd1	-	51553189	51554416	51553189	51553390	51553481	51554416	26,16,27,32	88,76,86,102	31,25,24,27	94,98,86,82	168	86	0.742395	1	0.131,0.097,0.138,0.138	0.144,0.116,0.125,0.144	-0.006
Bradi2g57590.v3.0	Bradi2g57590	Bd2	-	55501799	55503034	55501799	55502606	55502718	55503034	6,10,2,13	391285300250	7,6,7,6	242256352412	172	86	0.539815	1	0.008,0.017,0.003,0.025	0.014,0.012,0.01,0.007	0.003
Bradi1g75640.v3.0	Bradi1g75640	Bd1	-	72737251	72738809	72737251	72738172	72738274	72738809	0,1,3,0	0,0,0,0	1,2,1,1	0,2,0,0	172	86	1	1	NA,1.0,1.0,NA	1.0,0.333,1.0,1.0	0.167
Bradi3g10127.v3.0	Bradi3g10127	Bd3	+	8286750	8287424	8286750	8286897	8286984	8287424	70,70,58,75	4,1,1,0	46,57,61,52	0,2,0,0	160	86	1	1	0.904,0.974,0.969,1.0	1.0,0.939,1.0,1.0	-0.023
Bradi2g56665.v3.0	Bradi2g56665	Bd2	+	54744001	54744561	54744001	54744213	54744423	54744561	5,4,4,8	2,3,2,7	12,5,11,5	1,13,2,3	172	86	0.695369	1	0.556,0.4,0.5,0.364	0.857,0.161,0.733,0.455	-0.097
Bradi3g58900.v3.0	Bradi3g58900	Bd3	+	57983381	57984008	57983381	57983480	57983604	57984008	9,14,11,15	0,1,0,0	14,18,19,8	0,0,0,0	172	86	1	1	1.0,0.875,1.0,1.0	1.0,1.0,1.0,1.0	-0.031
Bradi3g27210.v3.0	Bradi3g27210	Bd3	+	27864782	27865739	27864782	27864986	27865132	27865739	55,73,55,63	38,57,40,41	52,73,88,95	51,48,71,47	172	86	1	1	0.42,0.39,0.407,0.434	0.338,0.432,0.383,0.503	-0.001
Bradi3g34250.v3.0	Bradi3g34250	Bd3	-	36424591	36425263	36424591	36425003	36425167	36425263	1,0,2,1	261276236309	2,1,1,2	223192204225	172	86	1	1	0.002,0.0,0.004,0.002	0.004,0.003,0.002,0.004	-0.001
Bradi3g36780.v3.0	Bradi3g36780	Bd3	+	38907978	38909467	38907978	38909020	38909088	38909467	13,18,11,19	0,1,0,1	22,18,10,7	2,0,1,0	122	86	1	1	1.0,0.927,1.0,0.931	0.886,1.0,0.876,1.0	0.024
Bradi3g55160.v3.0	Bradi3g55160	Bd3	-	55229109	55229405	55229109	55229195	55229322	55229405	0,0,0,0	21,20,7,16	1,0,0,0	9,21,18,16	155	69	1	1	0.0,0.0,0.0,0.0	0.047,0.0,0.0,0.0	-0.012
Bradi2g52590.v3.0	Bradi2g52590	Bd2	+	51707707	51709008	51707707	51707811	51707962	51709008	20,22,15,26	1,0,4,2	39,24,34,35	1,3,2,2	172	86	0.408501	1	0.909,1.0,0.652,0.867	0.951,0.8,0.895,0.897	-0.029
Bradi1g66130.v3.0	Bradi1g66130	Bd1	+	65190849	65192036	65190849	65191810	65191911	65192036	9,5,13,8	0,1,0,0	6,8,10,13	2,0,0,0	172	86	1	1	1.0,0.714,1.0,1.0	0.6,1.0,1.0,1.0	0.028
Bradi1g21210.v3.0	Bradi1g21210	Bd1	-	17071883	17072822	17071883	17072269	17072473	17072822	16,14,8,13	1,2,0,0	8,9,10,10	0,0,2,0	172	86	1	1	0.889,0.778,1.0,1.0	1.0,1.0,0.714,1.0	-0.012
Bradi2g07790.v3.0	Bradi2g07790	Bd2	+	6151737	6153056	6151737	6152197	6152402	6153056	3,10,2,10	0,2,4,3	1,7,2,4	1,2,2,1	172	86	0.591848	1	1.0,0.714,0.2,0.625	0.333,0.636,0.333,0.667	0.142
Bradi2g27880.v3.0	Bradi2g27880	Bd2	-	26808291	26808638	26808291	26808429	26808507	26808638	12,14,5,16	23,15,20,26	12,11,6,13	23,15,18,20	142	86	1	1	0.24,0.361,0.131,0.272	0.24,0.308,0.168,0.282	0.002
Bradi4g44890.v3.0	Bradi4g44890	Bd4	+	48096929	48097587	48096929	48097283	48097489	48097587	2,1,1,1	55,67,63,75	3,2,1,2	66,56,73,80	172	86	0.448928	1	0.018,0.007,0.008,0.007	0.022,0.018,0.007,0.012	-0.005
Bradi1g14300.v3.0	Bradi1g14300	Bd1	+	11188282	11189681	11188282	11188444	11188824	11189681	100,96,55,75	44,21,19,30	96,88,92,76	38,27,21,39	172	86	0.925196	1	0.532,0.696,0.591,0.556	0.558,0.62,0.687,0.494	0.004
Bradi4g28800.v3.0	Bradi4g28800	Bd4	+	34113206	34114032	34113206	34113426	34113732	34114032	29,33,12,33	3,2,0,1	35,21,53,37	1,4,1,3	172	86	0.804113	1	0.829,0.892,1.0,0.943	0.946,0.724,0.964,0.86	0.043
Bradi4g28800.v3.0	Bradi4g28800	Bd4	+	34113206	34114032	34113206	34113426	34113717	34114032	31,34,13,32	1,0,0,0	40,23,56,38	4,2,2,0	172	86	1	1	0.939,1.0,1.0,1.0	0.833,0.852,0.933,1.0	0.08
Bradi4g31440.v3.0	Bradi4g31440	Bd4	+	37102963	37103460	37102963	37103244	37103338	37103460	4,0,0,0	250149124113	0,1,0,1	92123210252	172	86	1	1	0.008,0.0,0.0,0.0	0.0,0.004,0.0,0.002	0.001
Bradi4g31440.v3.0	Bradi4g31440	Bd4	+	37106156	37106575	37106156	37106288	37106439	37106575	10,15,7,23	847665567703	5,14,12,13	699658635764	172	86	1	1	0.006,0.011,0.006,0.016	0.004,0.011,0.009,0.008	0.002
Bradi4g42910.v3.0	Bradi4g42910	Bd4	+	46705350	46705840	46705350	46705630	46705765	46705840	148130104152	23,15,17,11	182147202189	15,18,23,21	154	68	0.346154	1	0.74,0.793,0.73,0.859	0.843,0.783,0.795,0.799	-0.024
Bradi1g49160.v3.0	Bradi1g49160	Bd1	-	48073416	48073601	48073416	48073459	48073539	48073601	98,86,79,97	0,0,0,1	105,82,117,116	2,0,1,1	65	5	1	1	1.0,1.0,1.0,0.882	0.802,1.0,0.9,0.899	0.07
Bradi5g15000.v3.0	Bradi5g15000	Bd5	+	18557302	18557779	18557302	18557588	18557652	18557779	7,3,8,11	36,43,25,32	2,8,3,9	31,32,29,24	114	86	0.808295	1	0.128,0.05,0.194,0.206	0.046,0.159,0.072,0.221	0.02
Bradi2g44117.v3.0	Bradi2g44117	Bd2	+	44367600	44368650	44367600	44367900	44368443	44368650	27,16,20,22	0,0,0,1	24,13,33,19	0,0,0,1	172	86	1	1	1.0,1.0,1.0,0.917	1.0,1.0,1.0,0.905	0.003
Bradi3g34967.v3.0	Bradi3g34967	Bd3	+	37107937	37110262	37107937	37109836	37109970	37110262	6,8,2,2	1,0,0,0	4,0,4,1	0,0,0,0	172	86	1	1	0.75,1.0,1.0,1.0	1.0,NA,1.0,1.0	-0.063
Bradi3g51457.v3.0	Bradi3g51457	Bd3	-	52258185	52259216	52258185	52258544	52258644	52259216	56,42,47,56	3,0,2,2	57,62,60,59	0,0,2,0	172	86	1	1	0.903,1.0,0.922,0.933	1.0,1.0,0.938,1.0	-0.045
Bradi1g53490.v3.0	Bradi1g53490	Bd1	-	52001451	52002022	52001451	52001538	52001698	52002022	14,6,3,7	0,0,0,0	14,7,13,13	0,0,0,1	166	80	1	1	1.0,1.0,1.0,1.0	1.0,1.0,1.0,0.862	0.034
Bradi1g53490.v3.0	Bradi1g53490	Bd1	-	52001451	52002022	52001451	52001538	52001650	52002022	18,8,7,10	1,0,1,2	14,6,17,13	1,0,1,0	166	80	1	1	0.897,1.0,0.771,0.707	0.871,1.0,0.891,1.0	-0.097
Bradi1g53490.v3.0	Bradi1g53490	Bd1	-	52001451	52002022	52001451	52001572	52001650	52002022	14,7,8,11	1,0,1,0	13,7,11,12	1,2,1,0	142	86	1	1	0.895,1.0,0.829,1.0	0.887,0.679,0.869,1.0	0.072
Bradi1g53490.v3.0	Bradi1g53490	Bd1	-	52001451	52002022	52001451	52001544	52001650	52002022	19,9,7,12	3,0,0,0	14,6,17,13	1,0,0,0	172	86	1	1	0.76,1.0,1.0,1.0	0.875,1.0,1.0,1.0	-0.029
Bradi1g53490.v3.0	Bradi1g53490	Bd1	-	52000061	52002022	52000061	52000135	52001451	52002022	23,23,13,20	5,4,3,2	19,13,27,21	3,6,3,5	153	67	0.627242	1	0.668,0.716,0.655,0.814	0.735,0.487,0.798,0.648	0.046
Bradi4g08680.v3.0	Bradi4g08680	Bd4	+	7789139	7789537	7789139	7789367	7789508	7789537	1,1,0,1	59,49,62,65	0,1,2,0	52,42,58,63	108	22	1	1	0.003,0.004,0.0,0.003	0.0,0.005,0.007,0.0	-0.001
Bradi2g20447.v3.0	Bradi2g20447	Bd2	-	17934875	17935856	17934875	17935337	17935646	17935856	10,0,4,5	37,40,27,47	2,6,6,4	39,31,40,54	172	86	0.531681	1	0.119,0.0,0.069,0.051	0.025,0.088,0.07,0.036	0.005
Bradi3g52090.v3.0	Bradi3g52090	Bd3	-	52838977	52839596	52838977	52839122	52839199	52839596	101,107,96,102	1,1,0,4	104100126121	3,1,2,1	140	86	0.884496	1	0.984,0.985,1.0,0.94	0.955,0.984,0.975,0.987	0.002
Bradi1g23497.v3.0	Bradi1g23497	Bd1	+	18908030	18908894	18908030	18908590	18908709	18908894	0,2,0,0	100,114,94,107	0,0,0,0	105,89,113,153	172	86	1	1	0.0,0.009,0.0,0.0	0.0,0.0,0.0,0.0	0.002
Bradi5g14030.v3.0	Bradi5g14030	Bd5	+	17634914	17635869	17634914	17635047	17635122	17635869	14,16,16,9	0,0,0,0	10,17,19,18	0,1,0,0	136	86	1	1	1.0,1.0,1.0,1.0	1.0,0.915,1.0,1.0	0.021
Bradi3g57260.v3.0	Bradi3g57260	Bd3	+	56685052	56686311	56685052	56685175	56685693	56686311	4,5,4,2	55,63,50,77	5,3,0,6	52,59,68,61	172	86	0.991639	1	0.035,0.038,0.038,0.013	0.046,0.025,0.0,0.047	0.002
Bradi1g72510.v3.0	Bradi1g72510	Bd1	-	70459805	70460493	70459805	70460146	70460274	70460493	181160145199	1,0,1,1	234197215233	2,0,0,0	172	86	0.522408	1	0.989,1.0,0.986,0.99	0.983,1.0,1.0,1.0	-0.005
Bradi2g18740.v3.0	Bradi2g18740	Bd2	-	16599610	16600635	16599610	16599779	16600352	16600635	11,8,8,14	0,0,0,0	8,2,10,14	0,0,2,0	172	86	1	1	1.0,1.0,1.0,1.0	1.0,1.0,0.714,1.0	0.072
Bradi1g72510.v3.0	Bradi1g72510	Bd1	-	70459805	70460493	70459805	70460146	70460426	70460493	182178118184	8,3,4,4	227199198215	6,7,4,1	146	60	0.393486	1	0.903,0.961,0.924,0.95	0.94,0.921,0.953,0.989	-0.016
Bradi4g38690.v3.0	Bradi4g38690	Bd4	+	43463767	43464146	43463767	43463874	43463952	43464146	21,38,29,24	0,3,0,0	16,4,11,8	0,0,0,0	142	86	1	1	1.0,0.885,1.0,1.0	1.0,1.0,1.0,1.0	-0.029
Bradi4g38690.v3.0	Bradi4g38690	Bd4	+	43461195	43462345	43461195	43461874	43461995	43462345	13,24,16,11	6,9,2,7	5,5,3,5	3,0,0,0	172	86	0.413493	1	0.52,0.571,0.8,0.44	0.455,1.0,1.0,1.0	-0.281
Bradi2g04180.v3.0	Bradi2g04180	Bd2	-	2926480	2928876	2926480	2928557	2928736	2928876	3,5,1,6	126,89,84,109	6,10,4,2	125,88,112,116	172	86	0.505333	1	0.012,0.027,0.006,0.027	0.023,0.054,0.018,0.009	-0.008
Bradi1g43350.v3.0	Bradi1g43350	Bd1	+	41217829	41218981	41217829	41217879	41217975	41218981	19,22,17,11	0,0,0,1	18,23,18,24	0,0,0,0	129	43	1	1	1.0,1.0,1.0,0.786	1.0,1.0,1.0,1.0	-0.053
Bradi3g27860.v3.0	Bradi3g27860	Bd3	-	28781287	28781689	28781287	28781382	28781472	28781689	2,1,0,2	31,12,14,19	3,0,1,0	17,11,30,24	166	86	0.708227	1	0.032,0.041,0.0,0.052	0.084,0.0,0.017,0.0	0.006
Bradi3g27860.v3.0	Bradi3g27860	Bd3	-	28776653	28777043	28776653	28776815	28776900	28777043	38,53,38,30	0,1,3,2	46,35,44,37	0,0,1,0	156	86	1	1	1.0,0.967,0.875,0.892	1.0,1.0,0.96,1.0	-0.056
Bradi3g02170.v3.0	Bradi3g02170	Bd3	-	1298342	1299056	1298342	1298561	1298744	1299056	45,44,35,58	2,0,0,2	52,57,52,42	0,1,2,0	172	86	1	1	0.918,1.0,1.0,0.935	1.0,0.966,0.929,1.0	-0.01
Bradi5g03897.v3.0	Bradi5g03897	Bd5	-	5027231	5027475	5027231	5027307	5027378	5027475	5,2,4,17	0,0,0,0	9,5,3,2	0,0,1,0	111	69	1	1	1.0,1.0,1.0,1.0	1.0,1.0,0.651,1.0	0.087
Bradi4g08630.v3.0	Bradi4g08630	Bd4	+	7749133	7750177	7749133	7749728	7749809	7750177	86,55,66,86	2,2,0,3	62,65,72,70	0,2,1,3	148	86	0.834438	1	0.962,0.941,1.0,0.943	1.0,0.95,0.977,0.931	-0.003
Bradi2g05310.v3.0	Bradi2g05310	Bd2	-	3881173	3881733	3881173	3881306	3881588	3881733	22,11,14,30	55,49,28,55	28,10,22,18	53,44,47,66	172	86	0.626838	1	0.167,0.101,0.2,0.214	0.209,0.102,0.19,0.12	0.015
Bradi3g15290.v3.0	Bradi3g15290	Bd3	+	13582847	13583324	13582847	13583094	13583200	13583324	29,24,9,15	1,1,2,2	24,13,28,25	0,0,0,0	172	86	1	1	0.935,0.923,0.692,0.789	1.0,1.0,1.0,1.0	-0.165
Bradi3g40190.v3.0	Bradi3g40190	Bd3	+	42132983	42133314	42132983	42133178	42133263	42133314	0,0,0,1	16,18,18,20	3,2,1,0	22,24,27,31	114	44	0.677881	1	0.0,0.0,0.0,0.019	0.05,0.031,0.014,0.0	-0.019
Bradi4g24767.v3.0	Bradi4g24767	Bd4	+	29861200	29863163	29861200	29863044	29863110	29863163	14,9,7,14	0,1,0,1	13,15,11,4	0,0,1,1	78	46	1	1	1.0,0.841,1.0,0.892	1.0,1.0,0.866,0.702	0.041
Bradi2g36647.v3.0	Bradi2g36647	Bd2	+	36730671	36731157	36730671	36730945	36731124	36731157	9,14,12,13	5,8,5,7	12,14,10,17	7,5,6,10	112	26	1	1	0.295,0.289,0.358,0.301	0.285,0.394,0.279,0.283	0
Bradi4g24767.v3.0	Bradi4g24767	Bd4	+	29861200	29863163	29861200	29863011	29863110	29863163	16,12,9,15	0,0,0,2	17,18,13,6	1,0,1,1	132	46	1	1	1.0,1.0,1.0,0.723	0.856,1.0,0.819,0.676	0.093
Bradi2g29960.v3.0	Bradi2g29960	Bd2	+	29256002	29256251	29256002	29256055	29256166	29256251	5,4,6,6	0,0,0,0	8,5,1,7	1,1,3,0	124	38	1	1	1.0,1.0,1.0,1.0	0.71,0.605,0.093,1.0	0.398
Bradi1g06520.v3.0	Bradi1g06520	Bd1	-	4381311	4381547	4381311	4381359	4381441	4381547	10,13,6,12	3,7,6,4	14,3,9,9	3,5,1,8	105	41	0.879391	1	0.566,0.42,0.281,0.539	0.646,0.19,0.778,0.305	-0.028
Bradi2g25750.v3.0	Bradi2g25750	Bd2	+	23916966	23917721	23916966	23917575	23917664	23917721	4,14,9,10	1,0,1,0	3,4,4,6	0,1,0,0	128	50	1	1	0.61,1.0,0.779,1.0	1.0,0.61,1.0,1.0	-0.055
Bradi1g46310.v3.0	Bradi1g46310	Bd1	-	44994908	44995226	44994908	44995021	44995100	44995226	0,0,1,0	41,45,31,37	1,0,2,0	32,34,47,54	144	86	0.493009	1	0.0,0.0,0.019,0.0	0.018,0.0,0.025,0.0	-0.006
Bradi1g64630.v3.0	Bradi1g64630	Bd1	+	64003840	64004296	64003840	64003943	64004033	64004296	18,15,9,11	2,2,0,1	15,7,7,9	0,0,0,2	166	86	1	1	0.823,0.795,1.0,0.851	1.0,1.0,1.0,0.7	-0.058
Bradi5g21520.v3.0	Bradi5g21520	Bd5	-	24277830	24278750	24277830	24278200	24278296	24278750	31,27,27,21	0,0,1,0	23,13,25,31	0,1,0,0	172	86	1	1	1.0,1.0,0.931,1.0	1.0,0.867,1.0,1.0	0.016
Bradi3g38270.v3.0	Bradi3g38270	Bd3	-	40551769	40553125	40551769	40551942	40552636	40553125	19,16,8,21	4,5,1,8	12,8,14,19	6,0,4,5	172	86	0.885452	1	0.704,0.615,0.8,0.568	0.5,1.0,0.636,0.655	-0.026
Bradi3g38270.v3.0	Bradi3g38270	Bd3	-	40551769	40553125	40551769	40552737	40552837	40553125	53,53,54,52	0,0,0,1	34,40,52,36	0,0,3,2	172	86	1	1	1.0,1.0,1.0,0.963	1.0,1.0,0.897,0.9	0.041
Bradi2g35830.v3.0	Bradi2g35830	Bd2	+	36023673	36024152	36023673	36023892	36023984	36024152	1,5,6,7	131,110,55,154	6,4,1,9	101100110112	170	86	0.456951	1	0.004,0.022,0.052,0.022	0.029,0.02,0.005,0.039	0.002
Bradi5g19160.v3.0	Bradi5g19160	Bd5	+	22312846	22313682	22312846	22313309	22313384	22313682	100,116,69,99	3,1,1,2	114,102,86,94	2,1,2,3	136	86	0.970455	1	0.955,0.987,0.978,0.969	0.973,0.985,0.965,0.952	0.003
Bradi1g03307.v3.0	Bradi1g03307	Bd1	-	2177742	2179064	2177742	2177895	2177962	2179064	4,0,4,1	0,0,0,0	2,0,0,1	0,1,0,0	120	86	1	1	1.0,NA,1.0,1.0	1.0,0.0,NA,1.0	0.333
Bradi2g45817.v3.0	Bradi2g45817	Bd2	-	46025788	46026414	46025788	46025932	46026016	46026414	61,61,45,67	0,2,0,0	82,65,78,92	0,0,0,0	154	86	1	1	1.0,0.945,1.0,1.0	1.0,1.0,1.0,1.0	-0.014
Bradi1g14835.v3.0	Bradi1g14835	Bd1	-	11777729	11778237	11777729	11778037	11778126	11778237	89,73,60,69	0,0,0,1	61,79,88,109	0,0,0,2	164	86	1	1	1.0,1.0,1.0,0.973	1.0,1.0,1.0,0.966	0.002
Bradi1g27344.v3.0	Bradi1g27344	Bd1	+	22438174	22438502	22438174	22438305	22438417	22438502	0,0,0,0	3,3,1,2	0,0,1,0	6,3,5,1	164	78	1	1	0.0,0.0,0.0,0.0	0.0,0.0,0.087,0.0	-0.022
Bradi3g15594.v3.0	Bradi3g15594	Bd3	+	13899238	13901038	13899238	13900227	13900677	13901038	2,3,3,4	0,0,0,1	3,2,2,6	0,0,0,0	172	86	1	1	1.0,1.0,1.0,0.667	1.0,1.0,1.0,1.0	-0.083
Bradi5g16490.v3.0	Bradi5g16490	Bd5	-	19990328	19990599	19990328	19990398	19990509	19990599	2,8,3,3	1,1,4,7	2,1,7,2	5,0,1,8	146	60	0.613033	1	0.451,0.767,0.236,0.15	0.141,1.0,0.742,0.093	-0.093
Bradi2g55530.v3.0	Bradi2g55530	Bd2	+	53924014	53924542	53924014	53924168	53924453	53924542	6,8,5,5	3,0,1,1	12,4,5,7	2,1,0,0	168	82	0.541736	1	0.494,1.0,0.709,0.709	0.745,0.661,1.0,1.0	-0.124
Bradi5g18250.v3.0	Bradi5g18250	Bd5	-	21446552	21446942	21446552	21446705	21446798	21446942	0,3,0,2	36,32,39,37	5,1,0,1	28,33,44,36	172	86	0.648064	1	0.0,0.045,0.0,0.026	0.082,0.015,0.0,0.014	-0.01
Bradi1g08000.v3.0	Bradi1g08000	Bd1	-	5629747	5632199	5629747	5631920	5632016	5632199	77,69,73,107	0,0,0,0	101,70,102,101	3,0,0,0	172	86	0.523571	1	1.0,1.0,1.0,1.0	0.944,1.0,1.0,1.0	0.014
Bradi4g24718.v3.0	Bradi4g24718	Bd4	+	29833291	29833666	29833291	29833378	29833464	29833666	28,28,28,38	0,0,0,0	51,36,42,48	2,0,0,0	152	80	1	1	1.0,1.0,1.0,1.0	0.931,1.0,1.0,1.0	0.017
Bradi1g20300.v3.0	Bradi1g20300	Bd1	-	16246399	16246798	16246399	16246597	16246663	16246798	33,20,12,29	0,1,0,0	32,23,31,30	0,0,0,1	118	86	1	1	1.0,0.936,1.0,1.0	1.0,1.0,1.0,0.956	-0.005
Bradi4g07957.v3.0	Bradi4g07957	Bd4	+	6909877	6910251	6909877	6910143	6910228	6910251	10,16,12,14	0,0,0,0	19,18,15,15	0,0,0,1	86	16	1	1	1.0,1.0,1.0,1.0	1.0,1.0,1.0,0.736	0.066
Bradi2g02230.v3.0	Bradi2g02230	Bd2	+	1537406	1538038	1537406	1537620	1537758	1538038	19,12,9,14	132,99,89,123	9,10,8,21	108,68,116,133	172	86	0.812938	1	0.067,0.057,0.048,0.054	0.04,0.068,0.033,0.073	0.003
Bradi1g54210.v3.0	Bradi1g54210	Bd1	-	52770606	52772086	52770606	52771768	52771883	52772086	1,0,0,3	22,10,17,33	1,0,0,0	4,21,13,16	172	86	1	1	0.022,0.0,0.0,0.043	0.111,0.0,0.0,0.0	-0.011
Bradi3g47490.v3.0	Bradi3g47490	Bd3	-	48901502	48902556	48901502	48901791	48902417	48902556	32,26,24,35	553654464622	27,22,18,11	460366477489	172	86	0.461189	1	0.028,0.019,0.025,0.027	0.029,0.029,0.019,0.011	0.003
Bradi5g18260.v3.0	Bradi5g18260	Bd5	+	21450725	21451414	21450725	21450898	21451253	21451414	2,5,3,6	74,70,71,113	4,6,7,6	89,70,79,111	172	86	0.357793	1	0.013,0.034,0.021,0.026	0.022,0.041,0.042,0.026	-0.009
Bradi5g19560.v3.0	Bradi5g19560	Bd5	-	22731796	22732074	22731796	22731878	22731981	22732074	117,77,78,82	16,15,13,10	67,67,91,69	8,17,6,10	161	75	0.73488	1	0.773,0.705,0.736,0.793	0.796,0.647,0.876,0.763	-0.019
Bradi1g26300.v3.0	Bradi1g26300	Bd1	+	21375349	21376191	21375349	21375653	21375736	21376191	89,103,72,115	0,1,0,0	120,66,88,102	1,0,0,0	152	86	1	1	1.0,0.983,1.0,1.0	0.985,1.0,1.0,1.0	0
Bradi4g24718.v3.0	Bradi4g24718	Bd4	+	29833124	29833666	29833124	29833193	29833291	29833666	28,25,40,36	6,7,1,8	38,32,42,29	8,4,9,7	148	62	0.613512	1	0.662,0.599,0.944,0.653	0.666,0.77,0.662,0.634	0.032
Bradi4g41857.v3.0	Bradi4g41857	Bd4	+	45765901	45766455	45765901	45765991	45766066	45766455	0,2,0,3	197193117149	1,3,0,1	169141228199	133	83	1	1	0.0,0.006,0.0,0.012	0.004,0.013,0.0,0.003	0
Bradi2g08287.v3.0	Bradi2g08287	Bd2	-	6694477	6695128	6694477	6694555	6694738	6695128	1,1,2,1	23,12,11,8	0,1,0,0	7,7,7,16	157	71	1	1	0.019,0.036,0.076,0.054	0.0,0.061,0.0,0.0	0.031
Bradi3g06210.v3.0	Bradi3g06210	Bd3	-	4490339	4491221	4490339	4490616	4490753	4491221	71,72,46,76	0,1,0,0	67,56,62,85	3,0,2,0	172	86	1	1	1.0,0.973,1.0,1.0	0.918,1.0,0.939,1.0	0.029
Bradi4g33810.v3.0	Bradi4g33810	Bd4	+	39407413	39407656	39407413	39407453	39407531	39407656	36,38,25,49	4,4,3,1	27,31,27,44	1,2,4,2	89	33	0.789614	1	0.769,0.779,0.755,0.948	0.909,0.852,0.715,0.891	-0.029
Bradi4g33810.v3.0	Bradi4g33810	Bd4	+	39405974	39406194	39405974	39406018	39406102	39406194	80,84,52,68	0,0,0,0	63,58,59,90	2,1,0,0	104	36	1	1	1.0,1.0,1.0,1.0	0.916,0.953,1.0,1.0	0.033
Bradi5g10106.v3.0	Bradi5g10106	Bd5	+	13498660	13499363	13498660	13498794	13499015	13499363	0,1,0,1	0,0,0,0	1,0,0,0	0,0,2,0	172	86	1	1	NA,1.0,NA,1.0	1.0,NA,0.0,NA	0.5
Bradi4g02710.v3.0	Bradi4g02710	Bd4	+	2019294	2019998	2019294	2019468	2019563	2019998	3,5,1,4	45,47,25,30	2,6,2,3	37,21,33,43	172	86	0.813838	1	0.032,0.051,0.02,0.063	0.026,0.125,0.029,0.034	-0.012
Bradi1g02980.v3.0	Bradi1g02980	Bd1	-	1993445	1994660	1993445	1993917	1993999	1994660	65,60,44,51	1,2,0,0	52,47,51,47	1,0,1,1	150	86	1	1	0.974,0.945,1.0,1.0	0.968,1.0,0.967,0.964	0.005
Bradi4g40054.v3.0	Bradi4g40054	Bd4	+	44487157	44492473	44487157	44487243	44491812	44492473	4,2,3,7	0,0,3,1	3,11,3,3	0,1,0,4	165	79	0.952393	1	1.0,1.0,0.324,0.77	1.0,0.84,1.0,0.264	-0.003
Bradi3g13040.v3.0	Bradi3g13040	Bd3	+	11677564	11678625	11677564	11678158	11678348	11678625	179143122158	10,4,7,9	154134167182	4,6,11,7	172	86	0.690585	1	0.899,0.947,0.897,0.898	0.951,0.918,0.884,0.929	-0.01
Bradi1g66800.v3.0	Bradi1g66800	Bd1	+	65803835	65804567	65803835	65803981	65804516	65804567	0,2,1,0	5,2,1,3	0,0,0,2	1,3,6,9	130	44	1	1	0.0,0.253,0.253,0.0	0.0,0.0,0.0,0.07	0.109
Bradi4g24718.v3.0	Bradi4g24718	Bd4	+	29832379	29832830	29832379	29832572	29832704	29832830	1,6,7,2	35,44,15,22	3,5,4,6	26,33,33,31	172	86	0.955682	1	0.014,0.064,0.189,0.043	0.055,0.07,0.057,0.088	0.01
Bradi4g35162.v3.0	Bradi4g35162	Bd4	-	40568421	40568894	40568421	40568666	40568744	40568894	12,21,13,10	4,5,1,6	16,20,14,15	5,5,2,4	142	86	0.480315	1	0.645,0.718,0.887,0.502	0.66,0.708,0.809,0.694	-0.03
Bradi3g56740.v3.0	Bradi3g56740	Bd3	-	56273835	56274209	56273835	56273899	56273975	56274209	4,6,0,1	30,39,23,35	3,4,4,2	27,28,26,38	109	57	0.574549	1	0.065,0.074,0.0,0.015	0.055,0.07,0.074,0.027	-0.018
Bradi4g32480.v3.0	Bradi4g32480	Bd4	-	38032195	38032887	38032195	38032571	38032663	38032887	334256178336	13,14,7,13	272209261295	5,12,8,15	170	86	0.657649	1	0.929,0.902,0.928,0.929	0.965,0.898,0.943,0.909	-0.007
Bradi2g11230.v3.0	Bradi2g11230	Bd2	-	9491683	9492482	9491683	9491952	9492349	9492482	23,21,16,27	1,2,1,1	18,20,24,23	1,0,0,0	172	86	1	1	0.92,0.84,0.889,0.931	0.9,1.0,1.0,1.0	-0.08
Bradi1g43210.v3.0	Bradi1g43210	Bd1	-	40952670	40953866	40952670	40953015	40953111	40953866	57,57,56,68	23,16,13,8	72,41,52,51	15,17,12,15	172	86	0.666373	1	0.553,0.64,0.683,0.81	0.706,0.547,0.684,0.63	0.03
Bradi3g28250.v3.0	Bradi3g28250	Bd3	-	29303936	29304932	29303936	29304626	29304767	29304932	9,11,8,12	2,2,0,0	4,11,6,10	0,0,0,0	172	86	1	1	0.692,0.733,1.0,1.0	1.0,1.0,1.0,1.0	-0.144
Bradi1g43210.v3.0	Bradi1g43210	Bd1	-	40952670	40953866	40952670	40953024	40953111	40953866	50,46,54,59	5,3,2,0	65,33,45,44	3,2,2,0	160	86	0.433804	1	0.843,0.892,0.936,1.0	0.921,0.899,0.924,1.0	-0.018
Bradi1g12780.v3.0	Bradi1g12780	Bd1	-	9667426	9668047	9667426	9667772	9667860	9668047	7,0,6,6	0,1,2,0	0,4,0,1	0,0,0,0	162	86	1	1	1.0,0.0,0.614,1.0	NA,1.0,NA,1.0	-0.347
Bradi1g13470.v3.0	Bradi1g13470	Bd1	+	10250228	10250928	10250228	10250337	10250444	10250928	14,11,13,16	0,0,1,0	26,28,28,26	0,0,0,0	172	86	1	1	1.0,1.0,0.867,1.0	1.0,1.0,1.0,1.0	-0.033
Bradi2g19010.v3.0	Bradi2g19010	Bd2	+	16742112	16742776	16742112	16742209	16742362	16742776	0,0,2,1	13,11,5,5	0,0,4,0	8,4,2,11	172	86	0.435904	1	0.0,0.0,0.167,0.091	0.0,0.0,0.5,0.0	-0.06
Bradi1g23840.v3.0	Bradi1g23840	Bd1	+	19194885	19195720	19194885	19194978	19195043	19195720	52,34,43,42	0,0,0,0	32,40,25,32	0,0,0,1	116	86	1	1	1.0,1.0,1.0,1.0	1.0,1.0,1.0,0.96	0.01
Bradi3g28250.v3.0	Bradi3g28250	Bd3	-	29301240	29303263	29301240	29301312	29301471	29303263	0,3,5,0	0,0,0,0	2,1,0,1	0,0,0,1	151	65	1	1	NA,1.0,1.0,NA	1.0,1.0,NA,0.301	0.233
Bradi2g52850.v3.0	Bradi2g52850	Bd2	+	51891386	51892972	51891386	51892523	51892609	51892972	2,1,3,0	3,0,2,1	1,0,0,0	2,2,1,5	158	86	1	1	0.266,1.0,0.449,0.0	0.214,0.0,0.0,0.0	0.375
Bradi4g30587.v3.0	Bradi4g30587	Bd4	+	36233920	36235432	36233920	36234909	36234994	36235432	24,23,14,17	3,0,0,0	26,5,25,38	0,1,0,0	156	86	1	1	0.815,1.0,1.0,1.0	1.0,0.734,1.0,1.0	0.02
Bradi5g14023.v3.0	Bradi5g14023	Bd5	-	17609999	17612554	17609999	17610112	17611926	17612554	13,14,17,26	1,0,0,0	20,11,15,17	1,1,0,2	172	86	1	1	0.867,1.0,1.0,1.0	0.909,0.846,1.0,0.81	0.076
Bradi5g14023.v3.0	Bradi5g14023	Bd5	-	17607334	17610112	17607334	17609787	17609999	17610112	30,20,24,31	15,15,3,3	20,30,21,21	9,6,6,14	172	86	0.474206	1	0.5,0.4,0.8,0.838	0.526,0.714,0.636,0.429	0.058
Bradi5g14023.v3.0	Bradi5g14023	Bd5	-	17609999	17612554	17609999	17610112	17610823	17612554	11,18,10,16	8,7,4,4	10,13,15,12	4,2,8,6	172	86	0.895318	1	0.407,0.563,0.556,0.667	0.556,0.765,0.484,0.5	-0.028
Bradi3g28250.v3.0	Bradi3g28250	Bd3	-	29303936	29304932	29303936	29304607	29304767	29304932	6,8,5,12	3,4,3,5	7,7,7,13	2,0,4,5	172	86	0.429404	1	0.5,0.5,0.455,0.545	0.636,1.0,0.467,0.565	-0.167
Bradi5g22540.v3.0	Bradi5g22540	Bd5	-	25037545	25038400	25037545	25038090	25038183	25038400	39,48,28,46	4,0,1,1	41,39,45,44	3,4,0,1	172	86	0.790217	1	0.83,1.0,0.933,0.958	0.872,0.83,1.0,0.957	0.016
Bradi5g22540.v3.0	Bradi5g22540	Bd5	-	25037545	25038400	25037545	25038087	25038183	25038400	39,47,28,46	1,0,1,5	41,39,46,43	2,0,4,3	172	86	0.691835	1	0.951,1.0,0.933,0.821	0.911,1.0,0.852,0.878	0.016
Bradi1g28650.v3.0	Bradi1g28650	Bd1	+	23980918	23982127	23980918	23980969	23981987	23982127	8,15,13,22	6,6,4,11	18,15,18,8	6,2,9,4	130	44	0.505078	1	0.311,0.458,0.524,0.404	0.504,0.717,0.404,0.404	-0.083
Bradi2g09860.v3.0	Bradi2g09860	Bd2	+	8082918	8083850	8082918	8083023	8083406	8083850	0,2,0,0	13,16,16,16	0,0,1,0	17,13,12,22	172	86	1	1	0.0,0.059,0.0,0.0	0.0,0.0,0.04,0.0	0.005
Bradi1g18960.v3.0	Bradi1g18960	Bd1	+	15182507	15183706	15182507	15183436	15183514	15183706	49,50,61,56	0,0,2,0	56,48,49,64	1,2,1,1	142	86	0.544791	1	1.0,1.0,0.949,1.0	0.971,0.936,0.967,0.975	0.025
Bradi1g63500.v3.0	Bradi1g63500	Bd1	+	62874385	62876802	62874385	62876192	62876283	62876802	90,85,91,107	1,7,3,7	105,76,85,102	6,5,7,6	168	86	0.416213	1	0.979,0.861,0.939,0.887	0.9,0.886,0.861,0.897	0.03
Bradi1g12740.v3.0	Bradi1g12740	Bd1	+	9616873	9619044	9616873	9618813	9618894	9619044	8,9,6,8	0,0,0,1	8,10,10,11	0,0,2,1	148	86	1	1	1.0,1.0,1.0,0.823	1.0,1.0,0.744,0.865	0.053
Bradi1g16180.v3.0	Bradi1g16180	Bd1	+	13101601	13102413	13101601	13102208	13102347	13102413	11,15,6,15	3,0,0,3	7,11,10,15	0,0,0,1	145	59	1	1	0.599,1.0,1.0,0.67	1.0,1.0,1.0,0.859	-0.147
Bradi4g10715.v3.0	Bradi4g10715	Bd4	-	10495426	10497220	10495426	10496089	10496194	10497220	4,4,3,10	2,0,0,0	6,1,7,2	0,0,0,0	172	86	1	1	0.5,1.0,1.0,1.0	1.0,1.0,1.0,1.0	-0.125
Bradi2g41710.v3.0	Bradi2g41710	Bd2	-	41866064	41867297	41866064	41866104	41866380	41867297	43,30,29,46	0,0,0,1	27,45,39,45	0,0,0,1	119	33	1	1	1.0,1.0,1.0,0.927	1.0,1.0,1.0,0.926	0
Bradi4g35250.v3.0	Bradi4g35250	Bd4	-	40625577	40626196	40625577	40625737	40625812	40626196	58,47,52,59	0,1,1,2	43,51,57,58	0,2,2,1	136	86	0.744133	1	1.0,0.967,0.97,0.949	1.0,0.942,0.947,0.973	0.006
Bradi3g27647.v3.0	Bradi3g27647	Bd3	+	28378559	28379284	28378559	28378995	28379094	28379284	28,23,16,25	0,0,3,1	30,8,20,10	0,0,0,0	172	86	1	1	1.0,1.0,0.727,0.926	1.0,1.0,1.0,1.0	-0.087
Bradi3g03400.v3.0	Bradi3g03400	Bd3	+	2215807	2217164	2215807	2216770	2216883	2217164	30,26,19,21	0,0,0,2	24,23,18,23	0,0,0,0	172	86	1	1	1.0,1.0,1.0,0.84	1.0,1.0,1.0,1.0	-0.04
Bradi1g77920.v3.0	Bradi1g77920	Bd1	+	74284766	74285756	74284766	74285252	74285319	74285756	39,58,47,59	3,5,3,3	65,46,59,50	4,8,4,5	120	86	0.409769	1	0.903,0.893,0.918,0.934	0.921,0.805,0.914,0.878	0.032
Bradi3g32970.v3.0	Bradi3g32970	Bd3	-	35090003	35090495	35090003	35090334	35090402	35090495	14,9,7,13	0,0,1,0	13,12,14,22	1,0,0,3	122	86	1	1	1.0,1.0,0.831,1.0	0.902,1.0,1.0,0.838	0.023
Bradi2g04447.v3.0	Bradi2g04447	Bd2	+	3142556	3142931	3142556	3142679	3142778	3142931	0,0,1,0	6,9,3,9	2,2,1,0	3,6,7,10	172	86	1	1	0.0,0.0,0.143,0.0	0.25,0.143,0.067,0.0	-0.079
Bradi2g01360.v3.0	Bradi2g01360	Bd2	+	841422	841731	841422	841556	841649	841731	93,86,60,93	0,0,0,1	71,99,88,97	1,0,0,0	161	75	1	1	1.0,1.0,1.0,0.977	0.971,1.0,1.0,1.0	0.001
Bradi2g40500.v3.0	Bradi2g40500	Bd2	+	40432564	40433100	40432564	40432684	40432784	40433100	15,15,8,14	18,36,23,35	11,13,17,9	33,22,22,24	172	86	0.648415	1	0.294,0.172,0.148,0.167	0.143,0.228,0.279,0.158	-0.007
Bradi1g05970.v3.0	Bradi1g05970	Bd1	+	4028556	4029116	4028556	4028641	4028763	4029116	119,96,65,81	1,0,0,0	95,71,118,105	1,1,0,3	164	78	0.401067	1	0.983,1.0,1.0,1.0	0.978,0.971,1.0,0.943	0.023
Bradi1g57222.v3.0	Bradi1g57222	Bd1	+	56143643	56145377	56143643	56143725	56145277	56145377	17,18,14,21	7,1,1,5	21,17,28,24	5,4,6,8	161	75	0.542623	1	0.531,0.893,0.867,0.662	0.662,0.664,0.685,0.583	0.09
Bradi2g54450.v3.0	Bradi2g54450	Bd2	+	53154782	53155524	53154782	53154943	53155066	53155524	3,7,4,12	615862521664	5,5,5,4	791,618,898,1035	172	86	1	1	0.002,0.004,0.004,0.009	0.003,0.004,0.003,0.002	0.002
Bradi4g04360.v3.0	Bradi4g04360	Bd4	-	3578971	3579845	3578971	3579272	3579350	3579845	36,27,28,48	0,0,0,0	30,33,21,37	0,1,0,0	142	86	1	1	1.0,1.0,1.0,1.0	1.0,0.952,1.0,1.0	0.012
Bradi4g27960.v3.0	Bradi4g27960	Bd4	+	33194618	33194937	33194618	33194730	33194823	33194937	13,9,10,13	0,0,0,1	12,10,18,14	0,0,0,0	172	86	1	1	1.0,1.0,1.0,0.867	1.0,1.0,1.0,1.0	-0.033
Bradi3g28490.v3.0	Bradi3g28490	Bd3	-	29579269	29580483	29579269	29579425	29579614	29580483	75,56,42,78	0,1,0,0	56,59,75,67	0,0,0,0	172	86	1	1	1.0,0.966,1.0,1.0	1.0,1.0,1.0,1.0	-0.008
Bradi2g52330.v3.0	Bradi2g52330	Bd2	-	51505181	51505532	51505181	51505235	51505320	51505532	7,2,7,5	375363280365	2,7,7,3	287299318344	117	47	1	1	0.007,0.002,0.01,0.005	0.003,0.009,0.009,0.003	0
Bradi5g16700.v3.0	Bradi5g16700	Bd5	+	20144621	20144925	20144621	20144695	20144825	20144925	52,61,63,66	0,0,0,0	74,69,52,58	0,0,0,1	153	67	1	1	1.0,1.0,1.0,1.0	1.0,1.0,1.0,0.962	0.01
Bradi5g16700.v3.0	Bradi5g16700	Bd5	+	20144621	20144925	20144621	20144695	20144773	20144925	13,11,20,24	41,49,35,56	18,22,16,14	40,53,45,55	123	67	0.850287	1	0.147,0.109,0.237,0.189	0.197,0.184,0.162,0.122	0.004
Bradi4g05860.v3.0	Bradi4g05860	Bd4	+	4867543	4868215	4867543	4867684	4867774	4868215	38,39,16,33	697709527694	37,46,39,23	850705928941	166	86	0.537792	1	0.027,0.028,0.015,0.024	0.022,0.033,0.021,0.013	0.001
Bradi3g44640.v3.0	Bradi3g44640	Bd3	+	46397220	46398109	46397220	46397454	46397878	46398109	5,9,9,13	49,131,68,116	8,3,3,1	61,58,42,60	172	86	0.464239	1	0.049,0.033,0.062,0.053	0.062,0.025,0.034,0.008	0.017
Bradi4g27960.v3.0	Bradi4g27960	Bd4	+	33194618	33194937	33194618	33194730	33194808	33194937	9,7,5,13	0,0,0,0	11,8,15,12	0,0,1,1	142	86	1	1	1.0,1.0,1.0,1.0	1.0,1.0,0.901,0.879	0.055
Bradi3g25596.v3.0	Bradi3g25596	Bd3	-	25624289	25625437	25624289	25624716	25625353	25625437	48,26,23,34	1,0,2,0	37,37,37,34	1,0,0,1	163	77	1	1	0.958,1.0,0.845,1.0	0.946,1.0,1.0,0.941	-0.021
Bradi2g09200.v3.0	Bradi2g09200	Bd2	+	7488182	7488685	7488182	7488270	7488594	7488685	55,41,36,69	189192163216	45,58,40,47	155187177174	165	79	0.810551	1	0.122,0.093,0.096,0.133	0.122,0.129,0.098,0.115	-0.005
Bradi5g13170.v3.0	Bradi5g13170	Bd5	+	16910857	16913227	16910857	16912917	16913003	16913227	7,11,5,9	0,1,0,0	15,11,6,8	0,0,0,0	158	86	1	1	1.0,0.857,1.0,1.0	1.0,1.0,1.0,1.0	-0.036
Bradi3g04500.v3.0	Bradi3g04500	Bd3	+	3084701	3085020	3084701	3084788	3084868	3085020	61,36,48,47	12,1,3,7	70,53,73,67	4,6,4,10	140	80	0.386786	1	0.744,0.954,0.901,0.793	0.909,0.835,0.912,0.793	-0.014
Bradi2g23530.v3.0	Bradi2g23530	Bd2	-	21067197	21068110	21067197	21067696	21067828	21068110	56,54,28,36	0,0,1,0	30,37,41,56	0,0,0,0	172	86	1	1	1.0,1.0,0.933,1.0	1.0,1.0,1.0,1.0	-0.017
Bradi1g48050.v3.0	Bradi1g48050	Bd1	+	46832140	46832767	46832140	46832345	46832473	46832767	0,2,2,1	53,40,40,72	0,1,0,0	35,33,28,21	172	86	0.529379	1	0.0,0.024,0.024,0.007	0.0,0.015,0.0,0.0	0.01
Bradi3g19280.v3.0	Bradi3g19280	Bd3	+	17982161	17982642	17982161	17982290	17982553	17982642	17,16,17,23	0,2,0,0	16,13,24,26	0,0,0,0	168	82	1	1	1.0,0.796,1.0,1.0	1.0,1.0,1.0,1.0	-0.051
Bradi4g21150.v3.0	Bradi4g21150	Bd4	+	24276490	24277330	24276490	24276758	24276889	24277330	21,22,8,17	1,2,0,0	23,24,27,23	0,1,0,1	172	86	1	1	0.913,0.846,1.0,1.0	1.0,0.923,1.0,0.92	-0.021
Bradi2g18970.v3.0	Bradi2g18970	Bd2	+	16714985	16715216	16714985	16715114	16715193	16715216	0,0,0,0	58,46,26,31	0,0,0,1	60,44,41,39	74	16	1	1	0.0,0.0,0.0,0.0	0.0,0.0,0.0,0.006	-0.002
Bradi4g01460.v3.0	Bradi4g01460	Bd4	-	966058	966451	966058	966177	966303	966451	0,0,4,3	0,0,0,0	4,1,1,0	0,2,0,0	172	86	1	1	NA,NA,1.0,1.0	1.0,0.2,1.0,NA	0.267
Bradi1g53347.v3.0	Bradi1g53347	Bd1	+	51885061	51887266	51885061	51886719	51887019	51887266	21,24,23,23	0,0,0,0	20,18,27,23	0,0,0,1	172	86	1	1	1.0,1.0,1.0,1.0	1.0,1.0,1.0,0.92	0.02
Bradi3g35320.v3.0	Bradi3g35320	Bd3	-	37358052	37358583	37358052	37358071	37358149	37358583	11,14,16,10	0,1,1,0	10,14,5,17	0,0,0,0	71	12	1	1	1.0,0.703,0.73,1.0	1.0,1.0,1.0,1.0	-0.142
Bradi3g60592.v3.0	Bradi3g60592	Bd3	+	59216131	59217285	59216131	59216295	59217207	59217285	46,36,23,56	2,0,1,1	23,43,32,35	1,0,1,0	157	71	1	1	0.912,1.0,0.912,0.962	0.912,1.0,0.935,1.0	-0.015
Bradi3g35726.v3.0	Bradi3g35726	Bd3	-	37766091	37766470	37766091	37766246	37766357	37766470	41,39,38,61	3,1,0,3	47,40,33,54	1,1,1,0	172	86	0.316529	1	0.872,0.951,1.0,0.91	0.959,0.952,0.943,1.0	-0.03
Bradi2g56250.v3.0	Bradi2g56250	Bd2	+	54418083	54418803	54418083	54418461	54418550	54418803	30,31,20,38	2,1,3,4	29,29,19,33	0,1,4,2	164	86	0.362602	1	0.887,0.942,0.778,0.833	1.0,0.938,0.714,0.896	-0.027
Bradi1g21580.v3.0	Bradi1g21580	Bd1	-	17398609	17399503	17398609	17399027	17399140	17399503	61,53,37,57	1,0,0,0	37,31,48,34	1,0,1,0	172	86	1	1	0.968,1.0,1.0,1.0	0.949,1.0,0.96,1.0	0.015
Bradi3g60592.v3.0	Bradi3g60592	Bd3	+	59215352	59217285	59215352	59215922	59217207	59217285	57,50,38,51	5,2,6,8	40,45,38,39	6,2,5,5	157	71	0.801797	1	0.838,0.919,0.741,0.742	0.751,0.911,0.775,0.779	0.006
Bradi1g56922.v3.0	Bradi1g56922	Bd1	+	55820275	55820857	55820275	55820325	55820399	55820857	10,12,9,15	2,0,1,0	11,12,6,11	0,1,2,1	91	43	0.732035	1	0.703,1.0,0.81,1.0	1.0,0.85,0.586,0.839	0.059
Bradi1g15970.v3.0	Bradi1g15970	Bd1	+	12915260	12916300	12915260	12915297	12915644	12916300	28,14,14,28	1,0,1,5	15,14,15,28	2,3,0,2	116	30	0.64895	1	0.879,1.0,0.784,0.592	0.66,0.547,1.0,0.784	0.066
Bradi3g06911.v3.0	Bradi3g06911	Bd3	-	5103007	5104298	5103007	5103204	5103522	5104298	45,42,28,39	24,20,19,14	39,30,37,44	26,16,22,14	172	86	0.60264	1	0.484,0.512,0.424,0.582	0.429,0.484,0.457,0.611	0.005
Bradi2g43660.v3.0	Bradi2g43660	Bd2	+	43906762	43907349	43906762	43907167	43907251	43907349	22,34,17,31	0,1,0,0	17,20,26,41	0,0,0,0	154	86	1	1	1.0,0.95,1.0,1.0	1.0,1.0,1.0,1.0	-0.012
Bradi1g42490.v3.0	Bradi1g42490	Bd1	-	39774403	39775196	39774403	39774451	39774835	39775196	2,1,0,2	2,0,2,0	2,3,0,4	1,1,2,1	127	41	0.677947	1	0.244,1.0,0.0,1.0	0.392,0.492,0.0,0.564	0.199
Bradi3g35110.v3.0	Bradi3g35110	Bd3	+	37197333	37198196	37197333	37197853	37197971	37198196	56,55,41,25	0,0,1,0	55,48,35,70	0,0,0,0	172	86	1	1	1.0,1.0,0.953,1.0	1.0,1.0,1.0,1.0	-0.012
Bradi4g29310.v3.0	Bradi4g29310	Bd4	-	34655782	34656217	34655782	34656096	34656178	34656217	7,9,4,6	0,0,0,0	2,6,7,7	1,0,0,0	96	32	1	1	1.0,1.0,1.0,1.0	0.4,1.0,1.0,1.0	0.15
Bradi4g29310.v3.0	Bradi4g29310	Bd4	-	34656178	34656382	34656178	34656217	34656297	34656382	2,6,4,8	0,0,0,0	5,2,2,3	0,0,0,1	84	24	1	1	1.0,1.0,1.0,1.0	1.0,1.0,1.0,0.462	0.134
Bradi2g09350.v3.0	Bradi2g09350	Bd2	-	7638475	7638900	7638475	7638689	7638821	7638900	136,95,82,107	27,36,19,35	112,92,109,128	39,17,47,28	158	72	0.344811	1	0.697,0.546,0.663,0.582	0.567,0.711,0.514,0.676	0.005
Bradi4g27341.v3.0	Bradi4g27341	Bd4	-	32381715	32383133	32381715	32382535	32382610	32383133	34,50,47,69	1,0,0,4	26,32,31,41	0,1,0,0	136	86	1	1	0.956,1.0,1.0,0.916	1.0,0.953,1.0,1.0	-0.02
Bradi4g34120.v3.0	Bradi4g34120	Bd4	+	39705223	39705650	39705223	39705323	39705588	39705650	7,4,6,5	0,0,1,0	6,5,7,4	0,0,0,0	141	55	1	1	1.0,1.0,0.701,1.0	1.0,1.0,1.0,1.0	-0.075
Bradi1g70820.v3.0	Bradi1g70820	Bd1	+	69192678	69193342	69192678	69193096	69193187	69193342	4,2,8,17	1,0,0,3	8,6,9,3	0,1,1,0	168	86	1	1	0.672,1.0,1.0,0.744	1.0,0.754,0.822,1.0	-0.04
Bradi1g00364.v3.0	Bradi1g00364	Bd1	-	294825	295480	294825	294946	295219	295480	10,10,16,11	1,1,3,2	7,7,14,12	3,1,0,2	172	86	0.695892	1	0.833,0.833,0.727,0.733	0.538,0.778,1.0,0.75	0.015
Bradi2g10880.v3.0	Bradi2g10880	Bd2	-	9107002	9107344	9107002	9107148	9107239	9107344	13,10,9,5	51,54,39,67	4,16,3,6	38,41,46,48	168	86	0.938679	1	0.115,0.087,0.106,0.037	0.051,0.167,0.032,0.06	0.009
Bradi4g43690.v3.0	Bradi4g43690	Bd4	-	47253993	47254272	47253993	47254054	47254117	47254272	13,9,5,14	3,0,0,0	9,3,6,8	3,1,1,2	80	54	1	1	0.745,1.0,1.0,1.0	0.669,0.669,0.802,0.73	0.219
Bradi1g26457.v3.0	Bradi1g26457	Bd1	-	21520023	21520481	21520023	21520211	21520347	21520481	1,0,0,0	10,13,10,8	0,2,0,1	21,10,15,15	172	86	1	1	0.048,0.0,0.0,0.0	0.0,0.091,0.0,0.032	-0.019
Bradi1g35150.v3.0	Bradi1g35150	Bd1	-	30801361	30802623	30801361	30801683	30802492	30802623	3,6,4,3	22,13,9,14	5,4,3,5	11,9,20,17	172	86	0.853824	1	0.064,0.188,0.182,0.097	0.185,0.182,0.07,0.128	-0.008
Bradi1g24950.v3.0	Bradi1g24950	Bd1	-	20193604	20194663	20193604	20194318	20194429	20194663	53,45,39,43	0,0,0,0	43,22,37,51	2,0,0,0	172	86	1	1	1.0,1.0,1.0,1.0	0.915,1.0,1.0,1.0	0.021
Bradi1g14070.v3.0	Bradi1g14070	Bd1	+	10983163	10984242	10983163	10983231	10983315	10984242	2,8,8,7	0,0,0,1	2,8,8,10	0,0,0,0	129	61	1	1	1.0,1.0,1.0,0.768	1.0,1.0,1.0,1.0	-0.058
Bradi3g47960.v3.0	Bradi3g47960	Bd3	-	49271613	49272800	49271613	49272600	49272678	49272800	29,18,19,19	131,115,81,107	22,16,24,18	95,92,122,110	142	86	0.865459	1	0.118,0.087,0.124,0.097	0.123,0.095,0.106,0.09	0.003
Bradi3g41825.v3.0	Bradi3g41825	Bd3	+	43387199	43387648	43387199	43387342	43387448	43387648	11,9,5,11	0,0,2,3	12,6,5,5	0,0,0,0	172	86	1	1	1.0,1.0,0.556,0.647	1.0,1.0,1.0,1.0	-0.199
Bradi2g08250.v3.0	Bradi2g08250	Bd2	+	6656279	6656574	6656279	6656380	6656496	6656574	8,13,12,17	1,0,2,0	13,10,10,15	0,1,0,0	157	71	1	1	0.783,1.0,0.731,1.0	1.0,0.819,1.0,1.0	-0.076
Bradi1g63310.v3.0	Bradi1g63310	Bd1	-	62709530	62709845	62709530	62709629	62709711	62709845	12,17,17,17	82,103,61,92	10,15,14,27	98,87,108,115	150	86	0.480105	1	0.077,0.086,0.138,0.096	0.055,0.09,0.069,0.119	0.016
Bradi3g32240.v3.0	Bradi3g32240	Bd3	+	34244552	34245021	34244552	34244736	34244823	34245021	7,11,16,5	8,9,9,9	9,7,18,17	4,8,15,15	160	86	0.825925	1	0.32,0.396,0.489,0.23	0.547,0.32,0.392,0.379	-0.051
Bradi3g40350.v3.0	Bradi3g40350	Bd3	-	42267400	42269225	42267400	42267953	42268022	42269225	35,26,16,32	0,0,0,0	29,25,36,32	1,0,0,0	124	86	1	1	1.0,1.0,1.0,1.0	0.953,1.0,1.0,1.0	0.012
Bradi5g19367.v3.0	Bradi5g19367	Bd5	+	22532534	22532992	22532534	22532737	22532816	22532992	8,3,1,3	0,0,0,0	7,5,10,8	0,3,0,0	144	86	1	1	1.0,1.0,1.0,1.0	1.0,0.499,1.0,1.0	0.125
Bradi1g70080.v3.0	Bradi1g70080	Bd1	-	68753277	68754233	68753277	68753610	68753773	68754233	42,42,31,35	2,5,3,4	22,33,26,29	1,2,5,2	172	86	0.940108	1	0.913,0.808,0.838,0.814	0.917,0.892,0.722,0.879	-0.009
Bradi1g70080.v3.0	Bradi1g70080	Bd1	-	68753277	68754233	68753277	68753605	68753773	68754233	43,43,32,36	0,0,0,0	22,33,26,29	0,1,0,0	172	86	1	1	1.0,1.0,1.0,1.0	1.0,0.943,1.0,1.0	0.014
Bradi1g70080.v3.0	Bradi1g70080	Bd1	-	68759025	68761424	68759025	68761287	68761375	68761424	26,28,23,23	2,2,0,2	18,24,20,14	3,1,1,0	118	42	0.812214	1	0.822,0.833,1.0,0.804	0.681,0.895,0.877,1.0	0.001
Bradi5g00610.v3.0	Bradi5g00610	Bd5	-	550870	551454	550870	550980	551123	551454	20,24,24,28	204207199190	29,26,25,29	223213233257	172	86	0.994212	1	0.047,0.055,0.057,0.069	0.061,0.058,0.051,0.053	0.001
Bradi4g31110.v3.0	Bradi4g31110	Bd4	+	36773207	36773699	36773207	36773306	36773434	36773699	26,11,27,19	18,15,18,21	10,14,23,17	23,13,12,14	172	86	0.710762	1	0.419,0.268,0.429,0.311	0.179,0.35,0.489,0.378	0.008
Bradi2g30567.v3.0	Bradi2g30567	Bd2	-	29978691	29978878	29978691	29978733	29978798	29978878	40,41,28,49	1,0,0,0	46,48,48,47	1,0,4,1	52	22	1	1	0.944,1.0,1.0,1.0	0.951,1.0,0.835,0.952	0.051
Bradi2g30567.v3.0	Bradi2g30567	Bd2	-	29978691	29979521	29978691	29978878	29979035	29979521	36,32,36,54	0,1,3,0	35,65,53,32	1,0,1,3	172	86	0.749883	1	1.0,0.941,0.857,1.0	0.946,1.0,0.964,0.842	0.011
Bradi1g46980.v3.0	Bradi1g46980	Bd1	-	45675324	45676237	45675324	45675941	45676032	45676237	89,99,72,72	12,7,11,10	83,79,42,91	3,12,10,13	168	86	0.791348	1	0.792,0.879,0.77,0.787	0.934,0.771,0.683,0.782	0.014
Bradi3g57440.v3.0	Bradi3g57440	Bd3	+	56823064	56824717	56823064	56823500	56824580	56824717	5,1,1,4	15,10,9,12	1,2,4,2	5,13,11,17	172	86	0.722164	1	0.143,0.048,0.053,0.143	0.091,0.071,0.154,0.056	0.004
Bradi2g34153.v3.0	Bradi2g34153	Bd2	+	33977715	33979384	33977715	33978327	33979316	33979384	27,30,23,33	0,0,1,0	25,34,25,31	0,0,0,1	147	61	1	1	1.0,1.0,0.905,1.0	1.0,1.0,1.0,0.928	-0.006
Bradi2g34153.v3.0	Bradi2g34153	Bd2	+	33978265	33979927	33978265	33978327	33979503	33979927	23,18,13,27	0,0,0,0	20,18,15,18	0,0,1,0	141	55	1	1	1.0,1.0,1.0,1.0	1.0,1.0,0.854,1.0	0.036
Bradi2g34153.v3.0	Bradi2g34153	Bd2	+	33978265	33979927	33978265	33978684	33979503	33979927	25,15,7,22	0,4,1,1	19,30,17,13	2,1,2,3	172	86	0.568166	1	1.0,0.652,0.778,0.917	0.826,0.938,0.81,0.684	0.022
Bradi2g34153.v3.0	Bradi2g34153	Bd2	+	33978265	33979384	33978265	33978684	33979316	33979384	24,25,13,27	8,8,5,6	23,41,23,21	11,7,8,7	147	61	0.993743	1	0.555,0.565,0.519,0.651	0.465,0.708,0.544,0.555	0.004
Bradi2g34153.v3.0	Bradi2g34153	Bd2	+	33978265	33979927	33978265	33978310	33979503	33979927	18,14,9,24	0,2,0,0	17,16,10,13	1,0,1,0	124	38	1	1	1.0,0.682,1.0,1.0	0.839,1.0,0.754,1.0	0.022
Bradi2g34153.v3.0	Bradi2g34153	Bd2	+	33977715	33979384	33977715	33978120	33979316	33979384	31,26,25,30	0,2,1,0	33,30,25,33	7,0,0,0	147	61	1	1	1.0,0.844,0.912,1.0	0.662,1.0,1.0,1.0	0.023
Bradi2g34153.v3.0	Bradi2g34153	Bd2	+	33978265	33979384	33978265	33978310	33979316	33979384	17,24,15,29	2,0,0,2	21,27,16,21	0,1,0,0	99	13	1	1	0.527,1.0,1.0,0.656	1.0,0.78,1.0,1.0	-0.149
Bradi3g57440.v3.0	Bradi3g57440	Bd3	+	56823064	56824717	56823064	56823500	56824378	56824717	4,8,2,7	1,1,0,0	5,5,11,3	0,1,0,0	172	86	1	1	0.667,0.8,1.0,1.0	1.0,0.714,1.0,1.0	-0.062
Bradi1g52700.v3.0	Bradi1g52700	Bd1	-	51182860	51183663	51182860	51183396	51183594	51183663	3,9,2,10	94,101,67,102	3,8,5,3	76,85,73,103	148	62	0.802965	1	0.013,0.036,0.012,0.039	0.016,0.038,0.028,0.012	0.002
Bradi4g42850.v3.0	Bradi4g42850	Bd4	+	46662116	46662449	46662116	46662293	46662368	46662449	60,44,46,50	5,2,2,9	68,49,68,60	7,8,6,6	124	74	0.632002	1	0.877,0.929,0.932,0.768	0.853,0.785,0.871,0.856	0.035
Bradi1g14850.v3.0	Bradi1g14850	Bd1	+	11801957	11803295	11801957	11802480	11802615	11803295	41,46,41,46	0,0,0,0	63,43,69,60	0,1,0,0	172	86	1	1	1.0,1.0,1.0,1.0	1.0,0.956,1.0,1.0	0.011
Bradi4g02201.v3.0	Bradi4g02201	Bd4	+	1429337	1431544	1429337	1429715	1429813	1431544	43,54,50,43	4,3,1,2	26,38,38,28	0,1,0,0	172	86	1	1	0.843,0.9,0.962,0.915	1.0,0.95,1.0,1.0	-0.083
Bradi4g32270.v3.0	Bradi4g32270	Bd4	+	37883694	37884314	37883694	37884022	37884107	37884314	48,33,39,32	1,2,6,6	45,25,37,27	4,3,6,2	156	86	0.714438	1	0.964,0.901,0.782,0.746	0.861,0.821,0.773,0.882	0.014
Bradi5g26190.v3.0	Bradi5g26190	Bd5	-	27439715	27439944	27439715	27439814	27439922	27439944	53,54,31,48	0,4,0,0	75,46,49,69	1,0,2,1	101	15	1	1	1.0,0.667,1.0,1.0	0.918,1.0,0.784,0.911	0.013
Bradi1g25440.v3.0	Bradi1g25440	Bd1	-	20694635	20695457	20694635	20695034	20695217	20695457	2,3,0,0	19,11,10,25	1,0,0,0	19,6,10,7	172	86	1	1	0.05,0.12,0.0,0.0	0.026,0.0,0.0,0.0	0.036
Bradi4g43850.v3.0	Bradi4g43850	Bd4	-	47390292	47391272	47390292	47390748	47391186	47391272	50,46,42,62	1,0,0,0	47,67,54,55	0,2,0,0	165	79	1	1	0.96,1.0,1.0,1.0	1.0,0.941,1.0,1.0	0.005
Bradi5g21920.v3.0	Bradi5g21920	Bd5	+	24583610	24584280	24583610	24583698	24583825	24584280	15,12,8,9	0,1,1,0	11,17,15,12	1,2,0,2	167	81	1	1	1.0,0.853,0.795,1.0	0.842,0.805,1.0,0.744	0.064
Bradi5g21920.v3.0	Bradi5g21920	Bd5	+	24581820	24583698	24581820	24583535	24583610	24583698	14,18,14,26	1,3,2,0	13,8,12,21	4,1,0,3	131	81	0.356475	1	0.896,0.788,0.812,1.0	0.668,0.832,1.0,0.812	0.046
Bradi3g48000.v3.0	Bradi3g48000	Bd3	+	49324084	49324884	49324084	49324154	49324816	49324884	11,13,15,9	19,16,8,13	15,13,13,16	19,14,20,23	124	38	0.4541	1	0.151,0.199,0.365,0.175	0.195,0.222,0.166,0.176	0.033
Bradi1g00510.v3.0	Bradi1g00510	Bd1	+	422620	423353	422620	422678	422740	423353	2,8,5,11	1,1,1,0	11,4,8,5	1,0,0,0	75	51	1	1	0.576,0.845,0.773,1.0	0.882,1.0,1.0,1.0	-0.172
Bradi3g48000.v3.0	Bradi3g48000	Bd3	+	49326128	49326590	49326128	49326287	49326367	49326590	27,42,27,28	0,1,1,0	27,29,25,43	0,0,1,1	146	86	1	1	1.0,0.961,0.941,1.0	1.0,1.0,0.936,0.962	0.001
Bradi2g17230.v3.0	Bradi2g17230	Bd2	-	15352626	15353630	15352626	15352905	15352986	15353630	11,2,4,7	0,2,0,0	7,9,8,13	0,0,3,0	148	86	0.816739	1	1.0,0.368,1.0,1.0	1.0,1.0,0.608,1.0	-0.06
Bradi1g63890.v3.0	Bradi1g63890	Bd1	-	63337539	63337856	63337539	63337699	63337789	63337856	0,0,0,2	2,1,6,2	0,0,1,1	7,4,6,14	140	60	1	1	0.0,0.0,0.0,0.3	0.0,0.0,0.067,0.03	0.051
Bradi2g31130.v3.0	Bradi2g31130	Bd2	+	30704596	30704818	30704596	30704692	30704771	30704818	7,8,2,11	8,10,4,13	7,8,5,5	7,10,10,5	98	40	0.645366	1	0.263,0.246,0.169,0.257	0.29,0.246,0.169,0.29	-0.015
Bradi4g04987.v3.0	Bradi4g04987	Bd4	-	4058266	4059404	4058266	4058514	4059268	4059404	104,63,58,54	69,49,37,28	102,106,94,150	65,59,83,76	172	86	0.814972	1	0.43,0.391,0.439,0.491	0.44,0.473,0.362,0.497	-0.005
Bradi2g34030.v3.0	Bradi2g34030	Bd2	+	33880113	33880766	33880113	33880462	33880554	33880766	1,3,0,0	2,0,0,0	4,0,6,5	1,0,1,0	170	86	0.370857	1	0.202,1.0,NA,NA	0.669,NA,0.752,1.0	-0.206
Bradi2g12950.v3.0	Bradi2g12950	Bd2	-	11346314	11346843	11346314	11346621	11346732	11346843	16,22,18,42	30,41,18,28	22,26,25,21	31,28,22,23	172	86	0.669942	1	0.211,0.212,0.333,0.429	0.262,0.317,0.362,0.313	-0.017
Bradi2g40166.v3.0	Bradi2g40166	Bd2	+	39895956	39896938	39895956	39896181	39896315	39896938	9,7,6,7	0,0,0,0	4,6,9,4	0,0,0,2	172	86	1	1	1.0,1.0,1.0,1.0	1.0,1.0,1.0,0.5	0.125
Bradi2g40166.v3.0	Bradi2g40166	Bd2	+	39895275	39896181	39895275	39895854	39895956	39896181	3,0,1,3	2,0,2,1	3,2,4,4	2,2,2,1	172	86	0.661084	1	0.429,NA,0.2,0.6	0.429,0.333,0.5,0.667	-0.073
Bradi2g60830.v3.0	Bradi2g60830	Bd2	+	57890826	57891188	57890826	57890967	57891026	57891188	21,21,28,28	1,0,3,0	24,26,24,39	4,0,1,1	104	86	1	1	0.946,1.0,0.885,1.0	0.832,1.0,0.952,0.97	0.019
Bradi2g31130.v3.0	Bradi2g31130	Bd2	+	30704894	30705560	30704894	30705013	30705110	30705560	4,3,0,4	29,32,30,56	2,1,1,3	33,39,28,35	172	86	0.657709	1	0.065,0.045,0.0,0.034	0.029,0.013,0.018,0.041	0.011
Bradi2g25097.v3.0	Bradi2g25097	Bd2	+	22946942	22947217	22946942	22947007	22947115	22947217	1,0,1,3	173151131160	1,4,3,0	196139152153	144	58	1	1	0.002,0.0,0.003,0.007	0.002,0.011,0.008,0.0	-0.002
Bradi3g10150.v3.0	Bradi3g10150	Bd3	+	8309137	8309631	8309137	8309342	8309552	8309631	84,91,63,104	0,0,0,0	75,66,63,73	1,0,0,0	158	72	1	1	1.0,1.0,1.0,1.0	0.972,1.0,1.0,1.0	0.007
Bradi1g69080.v3.0	Bradi1g69080	Bd1	+	67753445	67753845	67753445	67753587	67753694	67753845	33,23,19,22	4,3,0,2	29,16,13,34	0,3,3,3	172	86	0.795839	1	0.805,0.793,1.0,0.846	1.0,0.727,0.684,0.85	0.046
Bradi1g69080.v3.0	Bradi1g69080	Bd1	+	67753445	67753845	67753445	67753587	67753802	67753845	18,12,15,16	24,15,21,24	18,7,11,21	16,17,24,31	122	36	0.660395	1	0.181,0.191,0.174,0.164	0.249,0.108,0.119,0.167	0.017
Bradi1g27807.v3.0	Bradi1g27807	Bd1	-	22928422	22928870	22928422	22928536	22928632	22928870	14,13,13,12	2,3,0,4	17,20,11,16	3,1,2,4	172	86	0.767659	1	0.778,0.684,1.0,0.6	0.739,0.909,0.733,0.667	0.004
Bradi1g27807.v3.0	Bradi1g27807	Bd1	-	22928422	22928870	22928422	22928536	22928835	22928870	10,6,5,5	12,11,9,11	8,9,7,9	9,6,14,11	114	28	0.4115	1	0.17,0.118,0.12,0.1	0.179,0.269,0.109,0.167	-0.054
Bradi4g39490.v3.0	Bradi4g39490	Bd4	+	44050049	44050820	44050049	44050421	44050576	44050820	7,4,9,10	26,26,24,26	11,9,7,9	21,29,18,25	172	86	0.342457	1	0.119,0.071,0.158,0.161	0.208,0.134,0.163,0.153	-0.037
Bradi4g41367.v3.0	Bradi4g41367	Bd4	-	45404218	45405187	45404218	45404501	45404930	45405187	2,6,2,5	0,0,0,0	1,1,4,3	2,0,0,0	172	86	1	1	1.0,1.0,1.0,1.0	0.2,1.0,1.0,1.0	0.2
Bradi4g08750.v3.0	Bradi4g08750	Bd4	-	7884872	7885095	7884872	7884920	7885023	7885095	5,6,6,13	0,0,0,0	10,14,13,22	0,0,1,0	106	20	1	1	1.0,1.0,1.0,1.0	1.0,1.0,0.71,1.0	0.073
Bradi1g00910.v3.0	Bradi1g00910	Bd1	+	638434	639162	638434	638570	638823	639162	39,34,28,34	1,0,0,0	34,14,41,47	1,1,0,0	172	86	1	1	0.951,1.0,1.0,1.0	0.944,0.875,1.0,1.0	0.033
Bradi4g27070.v3.0	Bradi4g27070	Bd4	+	31979888	31980161	31979888	31979949	31980083	31980161	1,0,3,4	5,9,5,3	1,0,3,5	3,6,7,10	125	39	0.470172	1	0.059,0.0,0.158,0.294	0.094,0.0,0.118,0.135	0.041
Bradi2g37690.v3.0	Bradi2g37690	Bd2	-	37841279	37842695	37841279	37841649	37842557	37842695	10,7,10,15	619513456702	5,16,6,3	647414523555	172	86	1	1	0.008,0.007,0.011,0.011	0.004,0.019,0.006,0.003	0.001
Bradi4g14247.v3.0	Bradi4g14247	Bd4	-	14779002	14779660	14779002	14779382	14779462	14779660	39,43,40,43	8,13,8,9	28,32,30,48	6,11,3,15	146	86	0.626615	1	0.742,0.661,0.747,0.738	0.733,0.631,0.855,0.653	0.004
Bradi1g32933.v3.0	Bradi1g32933	Bd1	+	28566944	28568487	28566944	28568262	28568382	28568487	25,29,16,30	0,2,0,2	31,29,24,27	3,0,0,1	172	86	1	1	1.0,0.879,1.0,0.882	0.838,1.0,1.0,0.931	-0.002
Bradi1g32933.v3.0	Bradi1g32933	Bd1	+	28568382	28569683	28568382	28568487	28569001	28569683	28,30,8,27	2,1,0,0	37,33,30,37	1,0,1,0	172	86	1	1	0.875,0.938,1.0,1.0	0.949,1.0,0.938,1.0	-0.018
Bradi5g09491.v3.0	Bradi5g09491	Bd5	+	12976193	12976434	12976193	12976257	12976340	12976434	1,0,0,0	12,14,3,12	0,1,2,3	10,8,6,16	123	57	1	1	0.037,0.0,0.0,0.0	0.0,0.055,0.134,0.08	-0.058
Bradi5g24420.v3.0	Bradi5g24420	Bd5	+	26256429	26257373	26256429	26256642	26256902	26257373	32,27,25,27	2,0,0,0	29,20,24,24	2,1,0,0	172	86	1	1	0.889,1.0,1.0,1.0	0.879,0.909,1.0,1.0	0.025
Bradi5g23027.v3.0	Bradi5g23027	Bd5	+	25324295	25325043	25324295	25324446	25324540	25325043	3,7,0,4	15,7,6,18	0,1,0,0	1,13,1,4	172	86	1	1	0.091,0.333,0.0,0.1	0.0,0.037,0.0,0.0	0.122
Bradi5g22295.v3.0	Bradi5g22295	Bd5	-	24875614	24875971	24875614	24875659	24875768	24875971	0,0,0,0	219172158198	2,2,0,0	185166185193	124	38	1	1	0.0,0.0,0.0,0.0	0.003,0.004,0.0,0.0	-0.002
Bradi3g59057.v3.0	Bradi3g59057	Bd3	-	58095179	58095413	58095179	58095248	58095352	58095413	24,21,17,18	46,37,41,49	22,16,28,15	37,37,40,42	116	30	0.601206	1	0.119,0.128,0.097,0.087	0.133,0.101,0.153,0.085	-0.01
Bradi4g16540.v3.0	Bradi4g16540	Bd4	+	17353062	17353799	17353062	17353136	17353308	17353799	12,18,19,21	2,0,2,1	19,15,21,22	0,0,0,1	153	67	1	1	0.724,1.0,0.806,0.902	1.0,1.0,1.0,0.906	-0.118
Bradi1g31650.v3.0	Bradi1g31650	Bd1	-	27214724	27216334	27214724	27214804	27214885	27216334	34,30,21,45	1,1,1,0	37,49,23,32	0,1,0,0	135	73	1	1	0.948,0.942,0.919,1.0	1.0,0.964,1.0,1.0	-0.039

## Sheet: RI_Junction_Plus_Read
GeneID	geneSymbol	chr	strand	riExonStart_0base	riExonEnd	upstreamES	upstreamEE	downstreamES	downstreamEE	IC_SAMPLE_1	SC_SAMPLE_1	IC_SAMPLE_2	SC_SAMPLE_2	IncFormLen	SkipFormLen	PValue	FDR	IncLevel1	IncLevel2	IncLevelDifference
Bradi2g42830.v3.0	Bradi2g42830	Bd2	-	43034829	43035406	43034829	43034979	43035258	43035406	11,15,7,16	99,65,53,70	34,17,28,27	81,69,80,90	351	86	9.72774e-58	1.29282e-54	0.027,0.054,0.031,0.053	0.093,0.057,0.079,0.068	-0.033
Bradi3g21520.v3.0	Bradi3g21520	Bd3	-	20705145	20705548	20705145	20705268	20705493	20705548	69,50,48,90	21,24,17,31	47,65,46,45	30,31,28,31	259	48	3.58884e-44	2.38478e-41	0.378,0.279,0.344,0.35	0.225,0.28,0.233,0.212	0.1
Bradi3g41880.v3.0	Bradi3g41880	Bd3	+	43443180	43444112	43443180	43443471	43443628	43444112	29,26,42,49	4,11,10,3	20,13,21,17	13,7,10,17	229	86	1.02766e-37	4.55253e-35	0.731,0.47,0.612,0.86	0.366,0.411,0.441,0.273	0.295
Bradi2g05690.v3.0	Bradi2g05690	Bd2	-	4174505	4174887	4174505	4174643	4174736	4174887	13,17,12,25	2,6,2,5	16,26,19,9	1,0,1,1	172	86	1.35365e-31	4.4975e-29	0.765,0.586,0.75,0.714	0.889,1.0,0.905,0.818	-0.199
Bradi4g22651.v3.0	Bradi4g22651	Bd4	+	26982133	26983294	26982133	26982286	26982583	26983294	51,45,46,53	7,8,5,1	54,39,55,35	1,0,0,3	369	86	7.89893e-23	2.09954e-20	0.629,0.567,0.682,0.925	0.926,1.0,1.0,0.731	-0.214
Bradi3g55614.v3.0	Bradi3g55614	Bd3	-	55579365	55579978	55579365	55579568	55579743	55579978	78,64,85,91	226197183249	66,61,67,60	211185255205	247	86	2.38793e-20	5.28926e-18	0.107,0.102,0.139,0.113	0.098,0.103,0.084,0.092	0.021
Bradi3g06170.v3.0	Bradi3g06170	Bd3	+	4461652	4462447	4461652	4461789	4461890	4462447	46,43,29,32	190175155192	32,32,28,26	197183183179	173	86	5.62689e-20	1.06831e-17	0.107,0.109,0.085,0.077	0.075,0.08,0.071,0.067	0.021
Bradi4g02767.v3.0	Bradi4g02767	Bd4	-	2053585	2054994	2053585	2054364	2054550	2054994	7,7,3,9	1,1,0,3	6,9,6,2	4,3,2,5	258	86	1.05077e-19	1.74559e-17	0.7,0.7,1.0,0.5	0.333,0.5,0.5,0.118	0.362
Bradi3g56020.v3.0	Bradi3g56020	Bd3	-	55807155	55807998	55807155	55807735	55807857	55807998	13,7,4,11	365278241264	12,10,15,14	267200271329	194	86	1.2415e-17	1.83328e-15	0.016,0.011,0.007,0.018	0.02,0.022,0.024,0.019	-0.008
Bradi1g77380.v3.0	Bradi1g77380	Bd1	+	73975625	73975991	73975625	73975824	73975916	73975991	76,63,59,84	500357377448	46,58,60,68	420404438439	152	68	3.73385e-17	4.96229e-15	0.064,0.073,0.065,0.077	0.047,0.06,0.058,0.065	0.012
Bradi1g08620.v3.0	Bradi1g08620	Bd1	+	6082422	6082803	6082422	6082594	6082676	6082803	4,4,1,4	31,30,29,44	2,1,0,0	36,24,34,26	150	86	5.27036e-17	6.36755e-15	0.069,0.071,0.019,0.05	0.031,0.023,0.0,0.0	0.039
Bradi3g18240.v3.0	Bradi3g18240	Bd3	-	16677888	16679020	16677888	16678096	16678897	16679020	390434311539	19,18,4,14	453460329348	16,18,17,19	873	86	2.51182e-14	2.78185e-12	0.669,0.704,0.885,0.791	0.736,0.716,0.656,0.643	0.074
Bradi3g21370.v3.0	Bradi3g21370	Bd3	-	20495244	20495957	20495244	20495551	20495828	20495957	83,83,52,57	31,40,31,52	68,81,83,91	44,37,32,30	349	86	3.57367e-14	3.65339e-12	0.398,0.338,0.292,0.213	0.276,0.35,0.39,0.428	-0.051
Bradi1g68060.v3.0	Bradi1g68060	Bd1	-	66808047	66808906	66808047	66808633	66808785	66808906	54,49,44,54	6,5,3,4	51,34,47,45	3,4,11,8	224	86	1.91276e-13	1.81576e-11	0.776,0.79,0.849,0.838	0.867,0.765,0.621,0.684	0.079
Bradi3g51950.v3.0	Bradi3g51950	Bd3	+	52688500	52690805	52688500	52690507	52690658	52690805	18,21,2,18	2,0,1,0	10,10,10,7	1,2,1,2	223	86	5.65547e-13	5.01075e-11	0.776,1.0,0.435,1.0	0.794,0.658,0.794,0.574	0.098
Bradi1g02570.v3.0	Bradi1g02570	Bd1	+	1727333	1728328	1727333	1727876	1728031	1728328	84,67,41,71	6,4,1,3	48,45,42,42	3,3,5,5	227	86	6.11115e-13	5.07607e-11	0.841,0.864,0.94,0.9	0.858,0.85,0.761,0.761	0.079
Bradi4g32020.v3.0	Bradi4g32020	Bd4	+	37652511	37653282	37652511	37652622	37652724	37653282	35,73,32,48	2,5,2,3	11,12,11,10	2,1,0,2	174	86	7.19789e-13	5.62706e-11	0.896,0.878,0.888,0.888	0.731,0.856,1.0,0.712	0.063
Bradi1g64310.v3.0	Bradi1g64310	Bd1	-	63739969	63740342	63739969	63740079	63740168	63740342	0,1,1,0	51,40,44,50	0,4,3,0	45,18,47,52	164	86	9.79239e-13	7.23004e-11	0.0,0.013,0.012,0.0	0.0,0.104,0.032,0.0	-0.028
Bradi3g01340.v3.0	Bradi3g01340	Bd3	+	874982	875688	874982	875216	875313	875688	14,10,14,13	10,7,5,15	22,16,11,13	9,6,8,4	172	86	3.04202e-12	2.12781e-10	0.412,0.417,0.583,0.302	0.55,0.571,0.407,0.619	-0.108
Bradi2g19896.v3.0	Bradi2g19896	Bd2	-	17512094	17513201	17512094	17512399	17512498	17513201	46,40,33,42	13,5,9,7	59,50,50,56	9,4,10,4	172	86	5.13683e-12	3.41342e-10	0.639,0.8,0.647,0.75	0.766,0.862,0.714,0.875	-0.095
Bradi2g41973.v3.0	Bradi2g41973	Bd2	-	42212519	42212985	42212519	42212663	42212774	42212985	56,49,42,52	12,7,5,2	77,70,82,103	10,4,8,5	183	86	1.33616e-11	8.456e-10	0.687,0.767,0.798,0.924	0.783,0.892,0.828,0.906	-0.058
Bradi1g54147.v3.0	Bradi1g54147	Bd1	-	52726601	52728008	52726601	52727740	52727826	52728008	93,73,52,69	3,1,2,0	100,71,80,98	1,0,1,0	158	86	1.98237e-11	1.19753e-09	0.944,0.975,0.934,1.0	0.982,1.0,0.978,1.0	-0.027
Bradi1g68510.v3.0	Bradi1g68510	Bd1	-	67291966	67292583	67291966	67292101	67292181	67292583	2,3,0,3	45,32,24,34	0,1,0,2	35,26,42,48	146	86	2.68403e-11	1.5509e-09	0.026,0.052,0.0,0.049	0.0,0.022,0.0,0.024	0.02
Bradi2g57476.v3.0	Bradi2g57476	Bd2	+	55429088	55429449	55429088	55429132	55429207	55429449	19,20,13,18	1,1,4,2	8,17,16,12	1,3,5,3	87	37	4.72622e-11	2.61714e-09	0.89,0.895,0.58,0.793	0.773,0.707,0.576,0.63	0.118
Bradi3g38513.v3.0	Bradi3g38513	Bd3	+	40770732	40771121	40770732	40770821	40770946	40771121	59,48,26,36	1,0,2,2	29,31,34,32	1,0,4,3	193	82	3.03195e-10	1.61178e-08	0.962,1.0,0.847,0.884	0.925,1.0,0.783,0.819	0.041
Bradi2g53360.v3.0	Bradi2g53360	Bd2	+	52290241	52290665	52290241	52290477	52290582	52290665	2,3,2,7	6,3,5,4	16,6,21,8	5,7,2,9	167	76	8.93755e-10	4.56846e-08	0.132,0.313,0.154,0.443	0.593,0.281,0.827,0.288	-0.237
Bradi3g12450.v3.0	Bradi3g12450	Bd3	+	11101874	11102597	11101874	11102156	11102237	11102597	91,43,50,52	5,4,3,4	47,87,65,50	3,0,4,1	148	86	1.68579e-09	8.29785e-08	0.914,0.862,0.906,0.883	0.901,1.0,0.904,0.967	-0.052
Bradi1g32590.v3.0	Bradi1g32590	Bd1	-	28052065	28052419	28052065	28052145	28052334	28052419	15,7,8,22	24,21,11,29	5,12,8,7	16,16,24,20	240	65	1.83671e-09	8.71783e-08	0.145,0.083,0.165,0.17	0.078,0.169,0.083,0.087	0.037
Bradi1g70820.v3.0	Bradi1g70820	Bd1	+	69192678	69193342	69192678	69192932	69193187	69193342	18,16,17,37	11,5,7,7	13,17,19,6	4,8,8,8	327	86	2.89223e-09	1.32544e-07	0.301,0.457,0.39,0.582	0.461,0.359,0.384,0.165	0.09
Bradi2g09200.v3.0	Bradi2g09200	Bd2	+	7488182	7488685	7488182	7488270	7488594	7488685	139,123,95,204	189192163216	129151132161	155187177174	389	79	4.25477e-09	1.88486e-07	0.13,0.115,0.106,0.161	0.145,0.141,0.132,0.158	-0.016
Bradi3g16400.v3.0	Bradi3g16400	Bd3	+	14622860	14623427	14622860	14622970	14623140	14623427	102,51,64,81	432360273394	93,65,80,97	356337323411	242	86	4.92137e-09	2.10984e-07	0.077,0.048,0.077,0.068	0.085,0.064,0.081,0.077	-0.009
Bradi2g61017.v3.0	Bradi2g61017	Bd2	+	58017865	58018464	58017865	58018207	58018324	58018464	5,3,2,0	18,6,16,11	2,1,0,0	5,4,18,19	189	86	6.53437e-09	2.65163e-07	0.112,0.185,0.054,0.0	0.154,0.102,0.0,0.0	0.024
Bradi4g45310.v3.0	Bradi4g45310	Bd4	-	48379612	48380940	48379612	48380291	48380445	48380940	4,4,6,3	35,34,19,22	10,10,6,15	34,22,33,43	226	86	6.58419e-09	2.65163e-07	0.042,0.043,0.107,0.049	0.101,0.147,0.065,0.117	-0.047
Bradi3g41400.v3.0	Bradi3g41400	Bd3	+	43096505	43097057	43096505	43096785	43096945	43097057	62,59,50,69	16,26,17,18	45,70,58,51	24,18,18,29	232	86	1.78497e-08	6.97712e-07	0.59,0.457,0.522,0.587	0.41,0.59,0.544,0.395	0.054
Bradi3g60592.v3.0	Bradi3g60592	Bd3	+	59215352	59216295	59215352	59215922	59216131	59216295	53,50,46,54	8,4,1,7	41,43,44,32	5,1,0,3	281	86	1.98447e-08	7.53531e-07	0.67,0.793,0.934,0.702	0.715,0.929,1.0,0.766	-0.078
Bradi1g50627.v3.0	Bradi1g50627	Bd1	+	49377618	49377932	49377618	49377759	49377836	49377932	4,1,1,1	57,32,33,52	0,0,1,1	61,29,41,44	140	86	2.56005e-08	9.28784e-07	0.041,0.019,0.018,0.012	0.0,0.0,0.015,0.014	0.015
Bradi4g35162.v3.0	Bradi4g35162	Bd4	-	40568421	40568666	40568421	40568490	40568599	40568666	39,27,27,46	5,6,2,3	35,29,28,30	3,5,0,0	131	36	2.58578e-08	9.28784e-07	0.682,0.553,0.788,0.808	0.762,0.614,1.0,1.0	-0.136
Bradi2g62532.v3.0	Bradi2g62532	Bd2	-	58929591	58929970	58929591	58929786	58929878	58929970	48,60,39,77	3,7,5,4	52,43,41,48	11,3,5,9	169	85	2.761e-08	9.65625e-07	0.889,0.812,0.797,0.906	0.704,0.878,0.805,0.728	0.072
Bradi1g68250.v3.0	Bradi1g68250	Bd1	+	67004026	67004282	67004026	67004080	67004160	67004282	2,6,3,3	5,1,0,4	3,0,1,2	7,7,3,6	107	47	2.84195e-08	9.68451e-07	0.149,0.725,1.0,0.248	0.158,0.0,0.128,0.128	0.427
Bradi2g31900.v3.0	Bradi2g31900	Bd2	+	31633846	31634676	31633846	31634493	31634591	31634676	55,22,36,31	6,2,4,3	40,29,44,36	0,1,0,2	164	78	3.16286e-08	1.05086e-06	0.813,0.84,0.811,0.831	1.0,0.932,1.0,0.895	-0.133
Bradi2g05620.v3.0	Bradi2g05620	Bd2	-	4100815	4101090	4100815	4100906	4101015	4101090	5,2,0,2	100,70,71,86	5,3,8,6	117,82,98,106	161	66	4.81549e-08	1.56092e-06	0.02,0.012,0.0,0.009	0.017,0.015,0.032,0.023	-0.011
Bradi3g35900.v3.0	Bradi3g35900	Bd3	+	37902586	37903819	37902586	37902663	37902749	37903819	3,1,0,3	40,41,40,61	6,0,1,6	37,28,55,60	142	70	5.15778e-08	1.63207e-06	0.036,0.012,0.0,0.024	0.074,0.0,0.009,0.047	-0.014
Bradi1g56922.v3.0	Bradi1g56922	Bd1	+	55819278	55820325	55819278	55820128	55820275	55820325	16,14,17,9	4,3,1,3	12,11,7,16	3,4,6,2	176	43	1.31853e-07	4.07519e-06	0.494,0.533,0.806,0.423	0.494,0.402,0.222,0.662	0.119
Bradi1g62940.v3.0	Bradi1g62940	Bd1	-	62337143	62337984	62337143	62337205	62337533	62337984	217210167227	73,58,54,78	253217239213	57,61,54,53	369	55	3.96543e-07	1.19774e-05	0.307,0.351,0.316,0.303	0.398,0.347,0.397,0.375	-0.06
Bradi1g18090.v3.0	Bradi1g18090	Bd1	+	14590045	14590723	14590045	14590104	14590209	14590723	5,4,8,13	3,3,3,2	16,12,10,5	4,2,7,12	143	52	4.70436e-07	1.38935e-05	0.377,0.327,0.492,0.703	0.593,0.686,0.342,0.132	0.036
Bradi2g59247.v3.0	Bradi2g59247	Bd2	-	56804333	56806539	56804333	56804622	56804715	56806539	82,71,44,79	5,10,3,4	77,67,68,62	2,3,3,1	172	86	5.91889e-07	1.71005e-05	0.891,0.78,0.88,0.908	0.951,0.918,0.919,0.969	-0.075
Bradi2g34030.v3.0	Bradi2g34030	Bd2	+	33880113	33880766	33880113	33880456	33880554	33880766	1,4,1,0	46,28,37,34	4,0,6,5	32,31,37,46	172	86	6.23719e-07	1.76367e-05	0.011,0.067,0.013,0.0	0.059,0.0,0.075,0.052	-0.024
Bradi2g38030.v3.0	Bradi2g38030	Bd2	+	38130071	38131251	38130071	38130252	38130354	38131251	47,54,54,61	42,45,28,59	75,51,53,70	42,41,48,30	174	86	7.97957e-07	2.20934e-05	0.356,0.372,0.488,0.338	0.469,0.381,0.353,0.536	-0.046
Bradi2g40170.v3.0	Bradi2g40170	Bd2	-	39897520	39898354	39897520	39898151	39898250	39898354	1,2,1,3	44,49,46,60	4,4,6,3	51,51,51,59	172	86	8.31532e-07	2.25532e-05	0.011,0.02,0.011,0.024	0.038,0.038,0.056,0.025	-0.023
Bradi3g40270.v3.0	Bradi3g40270	Bd3	+	42230503	42230812	42230503	42230590	42230683	42230812	22,18,13,9	115,103,91,98	24,16,17,10	153116124143	166	80	9.18899e-07	2.44243e-05	0.084,0.078,0.064,0.042	0.07,0.062,0.062,0.033	0.01
Bradi5g25440.v3.0	Bradi5g25440	Bd5	+	26949872	26951095	26949872	26949948	26950396	26951095	123,88,115,185	99,86,80,93	55,69,70,59	44,52,54,57	503	69	2.05046e-06	5.34325e-05	0.146,0.123,0.165,0.214	0.146,0.154,0.151,0.124	0.018
Bradi4g02900.v3.0	Bradi4g02900	Bd4	-	2138904	2141553	2138904	2141269	2141356	2141553	40,33,22,49	3,5,4,2	27,35,35,42	1,4,3,0	160	86	2.3861e-06	6.09833e-05	0.878,0.78,0.747,0.929	0.936,0.825,0.862,1.0	-0.072
Bradi1g74790.v3.0	Bradi1g74790	Bd1	-	72101835	72102257	72101835	72102010	72102182	72102257	21,37,14,16	14,15,15,18	18,20,19,25	17,11,20,25	226	68	2.43742e-06	6.11194e-05	0.311,0.426,0.219,0.211	0.242,0.354,0.222,0.231	0.03
Bradi3g24674.v3.0	Bradi3g24674	Bd3	+	24381774	24383136	24381774	24381865	24382826	24383136	1039,1311,808,1225	14,14,6,10	1328,1166,1334,1352	6,4,15,13	1031	84	4.91547e-06	0.000120975	0.858,0.884,0.916,0.909	0.947,0.96,0.879,0.894	-0.028
Bradi3g37500.v3.0	Bradi3g37500	Bd3	+	39761382	39762370	39761382	39761773	39762252	39762370	460385321574	86,58,39,57	352399388428	45,36,43,38	551	86	6.08498e-06	0.000147035	0.455,0.509,0.562,0.611	0.55,0.634,0.585,0.637	-0.067
Bradi4g02000.v3.0	Bradi4g02000	Bd4	+	1314287	1315233	1314287	1314453	1314564	1315233	32,27,29,22	2,2,5,2	28,15,19,27	1,0,2,1	183	86	7.43552e-06	0.000176461	0.883,0.864,0.732,0.838	0.929,1.0,0.817,0.927	-0.089
Bradi2g24370.v3.0	Bradi2g24370	Bd2	+	22162139	22162659	22162139	22162372	22162489	22162659	94105110130	79,49,59,70	104120120134	78,80,83,86	189	86	1.30728e-05	0.000304802	0.351,0.494,0.459,0.458	0.378,0.406,0.397,0.415	0.041
Bradi1g09310.v3.0	Bradi1g09310	Bd1	-	6678373	6678756	6678373	6678527	6678616	6678756	2,6,6,4	11,13,13,15	3,6,6,8	12,3,10,17	164	86	1.47988e-05	0.000339096	0.087,0.195,0.195,0.123	0.116,0.512,0.239,0.198	-0.116
Bradi1g60730.v3.0	Bradi1g60730	Bd1	+	60331007	60331903	60331007	60331280	60331449	60331903	46,41,22,31	498535336488	65,44,41,56	543425620649	241	86	1.68496e-05	0.000379545	0.032,0.027,0.023,0.022	0.041,0.036,0.023,0.03	-0.007
Bradi3g55810.v3.0	Bradi3g55810	Bd3	+	55674900	55676039	55674900	55675077	55675970	55676039	19,20,16,23	32,23,19,28	15,11,9,11	19,20,23,29	941	62	1.80693e-05	0.000400235	0.038,0.054,0.053,0.051	0.049,0.035,0.025,0.024	0.016
Bradi1g00860.v3.0	Bradi1g00860	Bd1	-	612931	613767	612931	613299	613683	613767	6,7,1,10	50,48,40,44	4,1,5,2	41,48,32,50	447	77	1.87322e-05	0.000408117	0.02,0.025,0.004,0.038	0.017,0.004,0.026,0.007	0.008
Bradi1g70000.v3.0	Bradi1g70000	Bd1	-	68683529	68684010	68683529	68683652	68683753	68684010	111,109,66,108	1,3,1,0	130,106,96,109	0,1,0,0	173	86	3.56348e-05	0.000763848	0.982,0.948,0.97,1.0	1.0,0.981,1.0,1.0	-0.02
Bradi1g78560.v3.0	Bradi1g78560	Bd1	-	74754776	74755240	74754776	74754869	74755117	74755240	72,69,43,88	132,138,96,182	87,52,72,76	152123183186	320	86	3.768e-05	0.000794868	0.128,0.118,0.107,0.115	0.133,0.102,0.096,0.099	0.01
Bradi1g55630.v3.0	Bradi1g55630	Bd1	-	54338529	54339341	54338529	54338943	54339081	54339341	12,8,7,9	2,4,0,2	12,6,19,10	1,1,0,0	210	86	4.86407e-05	0.00101006	0.711,0.45,1.0,0.648	0.831,0.711,1.0,1.0	-0.183
Bradi5g21820.v3.0	Bradi5g21820	Bd5	-	24493390	24495889	24493390	24495422	24495811	24495889	8,12,19,19	7,2,5,5	14,19,21,14	2,5,5,4	446	71	5.81552e-05	0.00118905	0.154,0.489,0.377,0.377	0.527,0.377,0.401,0.358	-0.067
Bradi2g22150.v3.0	Bradi2g22150	Bd2	-	19634678	19635674	19634678	19635289	19635580	19635674	134,114,99,147	178184162169	147108133166	184146205176	363	86	6.2231e-05	0.00125311	0.151,0.128,0.126,0.171	0.159,0.149,0.133,0.183	-0.012
Bradi2g25640.v3.0	Bradi2g25640	Bd2	-	23754413	23754876	23754413	23754456	23754657	23754876	19,15,27,23	61,72,70,85	34,25,35,21	66,67,68,71	223	36	6.51673e-05	0.00129265	0.048,0.033,0.059,0.042	0.077,0.057,0.077,0.046	-0.019
Bradi5g26560.v3.0	Bradi5g26560	Bd5	-	27697863	27698714	27697863	27697978	27698619	27698714	61,60,37,71	178224118180	74,55,69,83	189149191168	713	86	7.20301e-05	0.00140776	0.04,0.031,0.036,0.045	0.045,0.043,0.042,0.056	-0.008
Bradi3g46100.v3.0	Bradi3g46100	Bd3	-	47772924	47773323	47772924	47772986	47773247	47773323	5,10,6,10	26,18,11,26	11,6,4,7	10,12,17,13	285	38	7.64163e-05	0.00147184	0.025,0.069,0.068,0.049	0.128,0.063,0.03,0.067	-0.019
Bradi3g18560.v3.0	Bradi3g18560	Bd3	-	17083683	17084930	17083683	17084321	17084453	17084930	165163134182	1,0,0,0	108123133143	0,0,0,0	204	86	7.87936e-05	0.00149595	0.986,1.0,1.0,1.0	1.0,1.0,1.0,1.0	-0.004
Bradi2g62532.v3.0	Bradi2g62532	Bd2	-	58929591	58929970	58929591	58929786	58929863	58929970	28,44,30,59	9,7,6,7	40,30,29,35	7,3,5,3	140	86	9.20562e-05	0.00172314	0.656,0.794,0.754,0.838	0.778,0.86,0.781,0.878	-0.064
Bradi4g00332.v3.0	Bradi4g00332	Bd4	+	139744	140192	139744	139982	140086	140192	197159161224	8,9,7,10	143149177156	7,3,6,6	176	86	0.00010177	0.0018785	0.923,0.896,0.918,0.916	0.909,0.96,0.935,0.927	-0.02
Bradi1g19695.v3.0	Bradi1g19695	Bd1	-	15778682	15779157	15778682	15778921	15778997	15779157	1,0,2,1	30,14,17,23	0,0,0,0	8,20,36,31	138	86	0.000104296	0.00189875	0.02,0.0,0.068,0.026	0.0,0.0,0.0,0.0	0.029
Bradi2g17330.v3.0	Bradi2g17330	Bd2	+	15420625	15421318	15420625	15421075	15421212	15421318	16,13,14,7	23,17,15,22	22,22,34,21	17,16,13,11	209	86	0.000152246	0.00273186	0.223,0.239,0.277,0.116	0.347,0.361,0.518,0.44	-0.203
Bradi5g24950.v3.0	Bradi5g24950	Bd5	-	26645002	26645405	26645002	26645157	26645298	26645405	2,1,0,4	7,8,7,15	1,3,6,4	5,8,12,10	213	86	0.000154216	0.00273186	0.103,0.048,0.0,0.097	0.075,0.131,0.168,0.139	-0.066
Bradi4g35162.v3.0	Bradi4g35162	Bd4	-	40569521	40570818	40569521	40569631	40570001	40570818	25,19,25,32	3,1,2,1	25,28,10,16	7,9,4,3	442	86	0.000156224	0.00273186	0.619,0.787,0.709,0.862	0.41,0.377,0.327,0.509	0.339
Bradi3g01460.v3.0	Bradi3g01460	Bd3	-	926845	928743	926845	926903	926999	928743	4,7,4,6	0,2,1,1	3,8,6,6	5,0,0,4	137	51	0.000163056	0.0028143	1.0,0.566,0.598,0.691	0.183,1.0,1.0,0.358	0.078
Bradi4g21990.v3.0	Bradi4g21990	Bd4	-	25789056	25789693	25789056	25789417	25789501	25789693	73,65,52,61	5,18,11,8	38,42,45,33	5,17,8,5	154	86	0.000233612	0.00398038	0.891,0.669,0.725,0.81	0.809,0.58,0.759,0.787	0.04
Bradi1g63850.v3.0	Bradi1g63850	Bd1	-	63314422	63315368	63314422	63315040	63315191	63315368	59,68,71,64	17,7,11,7	80,64,75,67	16,7,5,6	223	86	0.000322138	0.00528545	0.572,0.789,0.713,0.779	0.658,0.779,0.853,0.812	-0.062
Bradi2g31860.v3.0	Bradi2g31860	Bd2	+	31576498	31576935	31576498	31576759	31576851	31576935	31,16,20,32	6,0,3,1	23,24,19,39	3,1,1,2	161	77	0.000320474	0.00528545	0.712,1.0,0.761,0.939	0.786,0.92,0.901,0.903	-0.025
Bradi2g13870.v3.0	Bradi2g13870	Bd2	+	12563601	12564680	12563601	12563678	12563789	12564680	71,89,53,89	3,3,2,0	91,90,101,99	3,2,2,0	167	70	0.000315878	0.00528545	0.908,0.926,0.917,1.0	0.927,0.95,0.955,1.0	-0.02
Bradi3g42877.v3.0	Bradi3g42877	Bd3	+	44026819	44028328	44026819	44028192	44028267	44028328	17,21,13,11	30,38,31,37	29,21,36,23	35,35,27,27	104	54	0.000336464	0.00545317	0.227,0.223,0.179,0.134	0.301,0.238,0.409,0.307	-0.123
Bradi2g36730.v3.0	Bradi2g36730	Bd2	-	36808547	36809070	36808547	36808653	36808743	36809070	211202147197	3,0,1,1	277202278314	0,1,1,2	166	86	0.000380015	0.00607367	0.973,1.0,0.987,0.99	1.0,0.991,0.993,0.988	-0.005
Bradi2g20447.v3.0	Bradi2g20447	Bd2	-	17934875	17935856	17934875	17935337	17935646	17935856	16,4,10,9	37,40,27,47	7,18,16,19	39,31,40,54	381	86	0.000383889	0.00607367	0.089,0.022,0.077,0.041	0.039,0.116,0.083,0.074	-0.021
Bradi1g78160.v3.0	Bradi1g78160	Bd1	+	74452924	74454457	74452924	74453784	74454264	74454457	51,41,36,53	20,9,5,17	37,50,29,51	22,17,17,32	552	86	0.000391842	0.00612657	0.284,0.415,0.529,0.327	0.208,0.314,0.21,0.199	0.156
Bradi1g02630.v3.0	Bradi1g02630	Bd1	-	1777817	1778167	1777817	1777870	1778008	1778167	4,3,2,2	36,36,28,39	2,1,1,0	32,27,23,27	170	46	0.000405906	0.00627267	0.029,0.022,0.019,0.014	0.017,0.01,0.012,0.0	0.011
Bradi3g46247.v3.0	Bradi3g46247	Bd3	-	47904862	47906538	47904862	47906223	47906326	47906538	23,14,14,13	158,87,90,118	12,16,19,12	106116142123	175	86	0.000425838	0.00650504	0.067,0.073,0.071,0.051	0.053,0.063,0.062,0.046	0.01
Bradi5g22770.v3.0	Bradi5g22770	Bd5	-	25164171	25164976	25164171	25164563	25164853	25164976	13,27,22,22	146140100131	28,36,32,40	143113144153	362	86	0.000481293	0.00726863	0.021,0.044,0.05,0.038	0.044,0.07,0.05,0.058	-0.017
Bradi1g37850.v3.0	Bradi1g37850	Bd1	-	33989720	33991327	33989720	33991078	33991186	33991327	0,1,0,0	0,1,0,3	3,0,2,2	1,1,0,1	180	86	0.000498287	0.00744072	NA,0.323,NA,0.0	0.589,0.0,1.0,0.489	-0.358
Bradi2g28380.v3.0	Bradi2g28380	Bd2	+	27603713	27604031	27603713	27603834	27603947	27604031	48,58,23,41	45,41,40,30	53,34,60,44	58,38,49,52	176	77	0.000537095	0.0079311	0.318,0.382,0.201,0.374	0.286,0.281,0.349,0.27	0.022
Bradi1g58180.v3.0	Bradi1g58180	Bd1	+	57263136	57264029	57263136	57263207	57263297	57264029	179199144199	0,0,0,1	201129164174	0,0,1,2	144	64	0.000558591	0.00815788	1.0,1.0,1.0,0.989	1.0,1.0,0.986,0.975	0.007
Bradi1g54440.v3.0	Bradi1g54440	Bd1	-	52980662	52981729	52980662	52981113	52981289	52981729	44,42,29,53	117,87,85,118	43,23,31,19	86,89,92,101	248	86	0.000658199	0.00950811	0.115,0.143,0.106,0.135	0.148,0.082,0.105,0.061	0.026
Bradi2g50830.v3.0	Bradi2g50830	Bd2	+	50346719	50348112	50346719	50346771	50346852	50348112	45,45,40,38	2,5,2,7	43,51,37,46	7,5,6,4	107	45	0.000666606	0.00952601	0.904,0.791,0.894,0.695	0.721,0.811,0.722,0.829	0.05
Bradi3g29007.v3.0	Bradi3g29007	Bd3	-	30593079	30593524	30593079	30593205	30593325	30593524	2,7,9,1	128173106153	3,3,1,4	132138147201	192	86	0.000714848	0.0100651	0.007,0.018,0.037,0.003	0.01,0.01,0.003,0.009	0.008
Bradi1g50597.v3.0	Bradi1g50597	Bd1	-	49355113	49355562	49355113	49355249	49355339	49355562	17,21,23,17	6,3,2,7	23,16,34,36	2,2,2,5	166	86	0.000719477	0.0100651	0.595,0.784,0.856,0.557	0.856,0.806,0.898,0.789	-0.139
Bradi2g47076.v3.0	Bradi2g47076	Bd2	+	47204883	47205467	47204883	47205185	47205286	47205467	12,8,6,21	2,4,1,1	16,5,15,9	12,3,5,9	173	86	0.000753015	0.0103171	0.749,0.499,0.749,0.913	0.399,0.453,0.599,0.332	0.282
Bradi2g13487.v3.0	Bradi2g13487	Bd2	-	11978038	11982378	11978038	11978184	11982140	11982378	649620534821	14,17,7,13	628525548524	15,13,13,12	4028	86	0.000749036	0.0103171	0.497,0.438,0.62,0.574	0.472,0.463,0.474,0.482	0.059
Bradi2g54170.v3.0	Bradi2g54170	Bd2	-	52891473	52893041	52891473	52891579	52892677	52893041	193169160201	6,2,2,7	197161195252	3,2,1,6	1170	86	0.000820727	0.0111301	0.703,0.861,0.855,0.679	0.828,0.855,0.935,0.755	-0.069
Bradi2g30567.v3.0	Bradi2g30567	Bd2	-	29978691	29979521	29978691	29978878	29978965	29979521	2,0,0,5	77,55,43,60	1,7,6,1	52,56,80,83	160	86	0.000969051	0.0130088	0.014,0.0,0.0,0.043	0.01,0.063,0.039,0.006	-0.015
Bradi3g44640.v3.0	Bradi3g44640	Bd3	+	46397220	46398109	46397220	46397454	46397878	46398109	26,54,38,41	49,131,68,116	16,14,12,16	61,58,42,60	496	86	0.00101952	0.0135494	0.084,0.067,0.088,0.058	0.044,0.04,0.047,0.044	0.031
Bradi3g51757.v3.0	Bradi3g51757	Bd3	-	52535964	52537029	52535964	52536071	52536969	52537029	1831,1141,1256,2085	36,16,32,36	1363,1554,1459,1287	31,39,34,31	937	53	0.00109486	0.0144066	0.742,0.801,0.689,0.766	0.713,0.693,0.708,0.701	0.046
Bradi4g13931.v3.0	Bradi4g13931	Bd4	-	14430734	14431495	14430734	14430974	14431359	14431495	6,5,5,7	0,0,2,2	0,2,5,4	1,1,1,1	457	86	0.00164022	0.0213711	1.0,1.0,0.32,0.397	0.0,0.273,0.485,0.429	0.382
Bradi1g34566.v3.0	Bradi1g34566	Bd1	-	30274589	30275304	30274589	30274962	30275220	30275304	14,12,7,18	17,19,28,21	23,8,21,19	17,11,15,19	321	77	0.001658	0.021393	0.165,0.132,0.057,0.171	0.245,0.149,0.251,0.193	-0.078
Bradi3g24674.v3.0	Bradi3g24674	Bd3	+	24381774	24383136	24381774	24382907	24382992	24383136	128,180,89,160	2,2,0,0	184155154158	1,1,0,0	156	86	0.00183032	0.0233894	0.972,0.98,1.0,1.0	0.99,0.988,1.0,1.0	-0.006
Bradi1g18810.v3.0	Bradi1g18810	Bd1	-	15068211	15068945	15068211	15068736	15068840	15068945	28,12,11,28	18,19,17,19	21,15,9,19	33,22,26,35	176	86	0.0020347	0.0257534	0.432,0.236,0.24,0.419	0.237,0.25,0.145,0.21	0.121
Bradi1g37940.v3.0	Bradi1g37940	Bd1	+	34115796	34116324	34115796	34115822	34115902	34116324	192184146204	1,0,0,1	178163179214	4,6,2,3	79	19	0.0022287	0.0276818	0.979,1.0,1.0,0.98	0.915,0.867,0.956,0.945	0.069
Bradi3g34750.v3.0	Bradi3g34750	Bd3	-	36872259	36872568	36872259	36872400	36872474	36872568	5,2,1,3	9,10,5,4	0,4,1,2	24,4,15,9	134	86	0.00222144	0.0276818	0.263,0.114,0.114,0.325	0.0,0.391,0.041,0.125	0.065
Bradi1g46602.v3.0	Bradi1g46602	Bd1	-	45281090	45281438	45281090	45281150	45281289	45281438	86,92,47,67	3,1,0,0	68,64,88,80	5,4,2,4	178	53	0.00232658	0.0286298	0.895,0.965,1.0,1.0	0.802,0.827,0.929,0.856	0.112
Bradi3g57320.v3.0	Bradi3g57320	Bd3	+	56722037	56722325	56722037	56722144	56722256	56722325	4,11,3,10	97,69,54,88	5,11,6,9	107,87,106,104	160	62	0.0026917	0.032819	0.016,0.058,0.021,0.042	0.018,0.047,0.021,0.032	0.005
Bradi3g00350.v3.0	Bradi3g00350	Bd3	-	126714	127308	126714	127016	127119	127308	7,21,4,18	45,45,38,59	17,11,19,13	50,42,34,42	175	86	0.00294952	0.0356356	0.071,0.187,0.049,0.13	0.143,0.114,0.215,0.132	-0.042
Bradi1g18660.v3.0	Bradi1g18660	Bd1	+	14971657	14972389	14971657	14971786	14971872	14972389	61,50,39,66	48,46,46,74	71,69,51,55	50,54,52,66	158	86	0.00300626	0.0359938	0.409,0.372,0.316,0.327	0.436,0.41,0.348,0.312	-0.021
Bradi2g48340.v3.0	Bradi2g48340	Bd2	-	48409689	48411746	48409689	48410236	48410398	48411746	181158168235	46,45,45,65	181172167169	38,46,36,37	234	86	0.00331767	0.0393678	0.591,0.563,0.578,0.571	0.636,0.579,0.63,0.627	-0.042
Bradi4g16280.v3.0	Bradi4g16280	Bd4	-	17087923	17088355	17087923	17088043	17088172	17088355	18,27,16,33	180,144,86,96	47,22,31,41	146,99,127,153	201	86	0.00336973	0.0396316	0.041,0.074,0.074,0.128	0.121,0.087,0.095,0.103	-0.022
Bradi1g70000.v3.0	Bradi1g70000	Bd1	-	68681451	68682735	68681451	68681755	68681835	68682735	92,82,72,81	8,10,6,5	64,73,97,113	3,2,2,11	146	86	0.00373333	0.0431782	0.871,0.828,0.876,0.905	0.926,0.956,0.966,0.858	-0.057
Bradi5g01720.v3.0	Bradi5g01720	Bd5	+	1754873	1755301	1754873	1754932	1755044	1755301	164161114183	2,4,1,0	151147184184	1,1,0,0	150	52	0.00373626	0.0431782	0.966,0.933,0.975,1.0	0.981,0.981,1.0,1.0	-0.022
Bradi4g32480.v3.0	Bradi4g32480	Bd4	-	38032195	38032887	38032195	38032553	38032663	38032887	372275187381	28,20,20,14	295237297322	16,13,17,23	182	86	0.00393479	0.0450805	0.863,0.867,0.815,0.928	0.897,0.896,0.892,0.869	-0.02
Bradi2g62510.v3.0	Bradi2g62510	Bd2	+	58910704	58912149	58910704	58910958	58911166	58912149	179,163,83,103	6,3,3,2	176161181221	4,2,3,2	280	86	0.00401099	0.0455607	0.902,0.943,0.895,0.941	0.931,0.961,0.949,0.971	-0.033
Bradi2g23690.v3.0	Bradi2g23690	Bd2	-	21334076	21334391	21334076	21334110	21334253	21334391	33,30,21,23	7,12,9,7	36,20,39,25	5,8,15,5	156	27	0.00464011	0.0522603	0.449,0.302,0.288,0.363	0.555,0.302,0.31,0.464	-0.057
Bradi2g05670.v3.0	Bradi2g05670	Bd2	-	4153303	4153973	4153303	4153536	4153628	4153973	31,32,14,34	15,5,14,10	38,23,36,22	15,27,21,11	170	86	0.00501489	0.0560066	0.511,0.764,0.336,0.632	0.562,0.301,0.464,0.503	0.103
Bradi4g02767.v3.0	Bradi4g02767	Bd4	-	2053585	2054994	2053585	2054330	2054550	2054994	10,12,5,12	6,3,5,9	9,12,6,4	4,5,8,8	292	86	0.00509624	0.0564409	0.329,0.541,0.228,0.282	0.399,0.414,0.181,0.128	0.065
Bradi2g11664.v3.0	Bradi2g11664	Bd2	+	10036391	10037216	10036391	10036448	10036781	10037216	86,93,65,66	88,95,71,106	98,88,94,89	98,89,85,109	369	50	0.00527709	0.0579607	0.117,0.117,0.11,0.078	0.119,0.118,0.13,0.1	-0.011
Bradi4g24320.v3.0	Bradi4g24320	Bd4	-	29375085	29375410	29375085	29375195	29375351	29375410	1,3,0,0	16,18,14,28	0,0,0,0	28,10,29,23	194	52	0.00584002	0.0631007	0.016,0.043,0.0,0.0	0.0,0.0,0.0,0.0	0.015
Bradi2g28880.v3.0	Bradi2g28880	Bd2	+	28138127	28139254	28138127	28138534	28138985	28139254	808855595916	1,4,4,6	964,793,1009,875	4,1,3,1	523	86	0.00583498	0.0631007	0.993,0.972,0.961,0.962	0.975,0.992,0.982,0.993	-0.013
Bradi2g36980.v3.0	Bradi2g36980	Bd2	-	37130036	37130357	37130036	37130123	37130224	37130357	7,3,3,2	90,90,62,73	9,1,1,1	92,66,78,97	167	80	0.00592043	0.0634536	0.036,0.016,0.023,0.013	0.045,0.007,0.006,0.005	0.006
Bradi4g42517.v3.0	Bradi4g42517	Bd4	+	46413876	46414323	46413876	46413981	46414075	46414323	84,44,72,60	1,0,1,0	68,63,79,64	1,2,0,2	172	86	0.00632623	0.0648724	0.977,1.0,0.973,1.0	0.971,0.94,1.0,0.941	0.024
Bradi3g55430.v3.0	Bradi3g55430	Bd3	-	55428864	55429717	55428864	55428948	55429032	55429717	33,42,27,38	4,1,7,5	45,39,40,48	4,6,3,4	145	77	0.00624512	0.0648724	0.814,0.957,0.672,0.801	0.857,0.775,0.876,0.864	-0.032
Bradi2g48830.v3.0	Bradi2g48830	Bd2	+	48804680	48806120	48804680	48804902	48805518	48806120	83,76,55,102	234203170208	74,45,74,67	214200215247	688	86	0.00627619	0.0648724	0.042,0.045,0.039,0.058	0.041,0.027,0.041,0.033	0.01
Bradi4g08630.v3.0	Bradi4g08630	Bd4	+	7746858	7747871	7746858	7746977	7747065	7747871	72,56,61,85	10,3,12,6	58,67,89,67	2,8,6,10	162	86	0.00620132	0.0648724	0.793,0.908,0.73,0.883	0.939,0.816,0.887,0.781	-0.027
Bradi2g25750.v3.0	Bradi2g25750	Bd2	+	23916966	23917721	23916966	23917575	23917661	23917721	4,13,9,10	4,1,2,2	3,4,4,6	4,1,1,6	125	53	0.00634568	0.0648724	0.298,0.846,0.656,0.679	0.241,0.629,0.629,0.298	0.17
Bradi1g52700.v3.0	Bradi1g52700	Bd1	-	51182860	51183663	51182860	51183396	51183594	51183663	13,10,5,16	94,101,67,102	8,13,18,13	76,85,73,103	246	62	0.006323	0.0648724	0.034,0.024,0.018,0.038	0.026,0.037,0.059,0.031	-0.01
Bradi3g48000.v3.0	Bradi3g48000	Bd3	+	49324084	49324884	49324084	49324154	49324816	49324884	133,89,98,99	19,16,8,13	101103103143	19,14,20,23	686	38	0.00690639	0.0700656	0.279,0.236,0.404,0.297	0.227,0.29,0.222,0.256	0.055
Bradi5g19030.v3.0	Bradi5g19030	Bd5	+	22236300	22236503	22236300	22236378	22236478	22236503	4,1,1,3	2,1,1,5	1,2,3,3	3,0,0,0	89	3	0.00702832	0.0707624	0.063,0.033,0.033,0.02	0.011,1.0,1.0,1.0	-0.716
Bradi1g66627.v3.0	Bradi1g66627	Bd1	-	65615799	65616009	65615799	65615851	65615949	65616009	38,17,16,40	5,5,1,9	28,28,35,37	5,1,3,3	98	12	0.00752345	0.075178	0.482,0.294,0.662,0.352	0.407,0.774,0.588,0.602	-0.145
Bradi2g51600.v3.0	Bradi2g51600	Bd2	-	50962241	50962770	50962241	50962509	50962623	50962770	52,45,50,66	23,12,10,12	40,48,55,63	19,23,14,23	186	86	0.00767348	0.0761049	0.511,0.634,0.698,0.718	0.493,0.491,0.645,0.559	0.093
Bradi1g69420.v3.0	Bradi1g69420	Bd1	+	68065697	68065995	68065697	68065832	68065917	68065995	18,20,8,10	4,2,5,0	26,12,18,21	1,0,3,2	141	71	0.00882585	0.0868856	0.694,0.834,0.446,1.0	0.929,1.0,0.751,0.841	-0.137
Bradi5g01518.v3.0	Bradi5g01518	Bd5	-	1478054	1479214	1478054	1478148	1478623	1479214	218174143228	3,5,4,9	202139196181	11,10,7,12	547	86	0.00892143	0.0871808	0.92,0.845,0.849,0.799	0.743,0.686,0.815,0.703	0.117
Bradi4g17280.v3.0	Bradi4g17280	Bd4	-	18402722	18403313	18402722	18402849	18402961	18403313	0,0,0,0	37,25,13,32	4,1,0,0	25,23,20,23	184	86	0.00967742	0.093878	0.0,0.0,0.0,0.0	0.07,0.02,0.0,0.0	-0.023
Bradi4g41190.v3.0	Bradi4g41190	Bd4	-	45294878	45295854	45294878	45295606	45295704	45295854	0,0,4,1	6,4,3,1	2,0,4,3	9,9,8,10	172	86	0.00975655	0.0939599	0.0,0.0,0.4,0.333	0.1,0.0,0.2,0.13	0.076
Bradi3g47847.v3.0	Bradi3g47847	Bd3	-	49182166	49182817	49182166	49182446	49182533	49182817	4,7,3,5	3,1,5,1	2,4,6,2	3,4,2,9	160	86	0.0100022	0.0955252	0.417,0.79,0.244,0.729	0.264,0.35,0.617,0.107	0.211
Bradi5g08510.v3.0	Bradi5g08510	Bd5	-	11355085	11355689	11355085	11355422	11355506	11355689	0,5,5,3	1,4,2,7	10,4,8,7	3,2,1,2	154	86	0.0101347	0.0955252	0.0,0.411,0.583,0.193	0.651,0.528,0.817,0.662	-0.368
Bradi5g17830.v3.0	Bradi5g17830	Bd5	-	21133156	21133445	21133156	21133266	21133344	21133445	15,14,7,16	1,2,0,2	24,20,19,13	5,5,3,8	142	86	0.0100838	0.0955252	0.901,0.809,1.0,0.829	0.744,0.708,0.793,0.496	0.199
Bradi5g13910.v3.0	Bradi5g13910	Bd5	-	17480705	17480959	17480705	17480836	17480943	17480959	10,14,3,4	1,3,0,1	4,4,9,9	1,3,2,2	102	9	0.0103838	0.0971837	0.469,0.292,1.0,0.261	0.261,0.105,0.284,0.284	0.272
Bradi3g07790.v3.0	Bradi3g07790	Bd3	-	5970871	5971100	5970871	5970965	5971040	5971100	88,112,91,124	5,5,5,2	122115115105	2,1,1,1	103	53	0.0105983	0.0984971	0.901,0.92,0.904,0.97	0.969,0.983,0.983,0.982	-0.055
Bradi1g66800.v3.0	Bradi1g66800	Bd1	+	65803835	65804567	65803835	65803981	65804516	65804567	2,4,5,5	5,2,1,3	4,0,6,9	1,3,6,9	565	44	0.0107903	0.0995854	0.03,0.135,0.28,0.115	0.238,0.0,0.072,0.072	0.045
Bradi1g18660.v3.0	Bradi1g18660	Bd1	+	14968078	14968443	14968078	14968119	14968350	14968443	50,46,49,41	19,10,14,18	55,67,58,67	16,13,9,7	251	34	0.0112138	0.10278	0.263,0.384,0.322,0.236	0.318,0.411,0.466,0.565	-0.139
Bradi1g14170.v3.0	Bradi1g14170	Bd1	-	11071673	11072347	11071673	11071881	11072135	11072347	169,124,96,207	451301313520	72,88,87,94	294262301274	326	86	0.011957	0.108842	0.09,0.098,0.075,0.095	0.061,0.081,0.071,0.083	0.015
Bradi1g78740.v3.0	Bradi1g78740	Bd1	-	74872385	74872618	74872385	74872462	74872539	74872618	4,1,2,8	2,0,4,0	2,4,7,3	0,0,0,4	110	56	0.0121234	0.109605	0.505,1.0,0.203,1.0	1.0,1.0,1.0,0.276	-0.142
Bradi2g59137.v3.0	Bradi2g59137	Bd2	-	56712912	56713303	56712912	56713120	56713201	56713303	73,54,69,78	5,17,13,9	50,63,57,42	9,4,9,6	148	86	0.0122644	0.110131	0.895,0.649,0.755,0.834	0.763,0.901,0.786,0.803	-0.03
Bradi1g35110.v3.0	Bradi1g35110	Bd1	+	30791110	30791619	30791110	30791248	30791368	30791619	140,127,93,131	36,30,15,30	117105100143	20,15,32,29	192	86	0.0124927	0.111428	0.635,0.655,0.735,0.662	0.724,0.758,0.583,0.688	-0.017
Bradi4g29160.v3.0	Bradi4g29160	Bd4	+	34475815	34476843	34475815	34476271	34476496	34476843	100,107,97,113	8,3,0,2	154100126206	1,1,3,0	297	86	0.0129021	0.114313	0.784,0.912,1.0,0.942	0.978,0.967,0.924,1.0	-0.058
Bradi4g09125.v3.0	Bradi4g09125	Bd4	+	8445110	8445986	8445110	8445392	8445619	8445986	5328,3625,3773,4726	2824,2204,2237,2589	4214,4300,4379,4236	2655,2498,2743,2796	299	86	0.0130286	0.114669	0.352,0.321,0.327,0.344	0.313,0.331,0.315,0.304	0.02
Bradi3g27860.v3.0	Bradi3g27860	Bd3	-	28777590	28778048	28777590	28777710	28777930	28778048	20,14,6,24	0,2,0,3	14,16,16,20	3,2,3,1	292	86	0.0134332	0.117452	1.0,0.673,1.0,0.702	0.579,0.702,0.611,0.855	0.157
Bradi4g02340.v3.0	Bradi4g02340	Bd4	-	1528733	1529279	1528733	1528830	1529103	1529279	3,4,1,13	1,5,1,3	5,5,6,5	1,1,0,0	345	86	0.0136709	0.118749	0.428,0.166,0.2,0.519	0.555,0.555,1.0,1.0	-0.449
Bradi2g39760.v3.0	Bradi2g39760	Bd2	+	39610850	39611885	39610850	39610954	39611470	39611885	92,73,35,66	166161102195	61,68,69,76	183131143136	588	86	0.0137709	0.118841	0.075,0.062,0.048,0.047	0.046,0.071,0.066,0.076	-0.007
Bradi1g12960.v3.0	Bradi1g12960	Bd1	+	9833661	9834217	9833661	9833786	9833880	9834217	114,125,81,92	6,4,7,3	118,98,121,178	7,2,10,2	172	86	0.0139703	0.119784	0.905,0.94,0.853,0.939	0.894,0.961,0.858,0.978	-0.013
Bradi3g59542.v3.0	Bradi3g59542	Bd3	+	58443718	58444227	58443718	58443918	58444046	58444227	20,17,9,27	39,40,50,51	18,16,9,5	57,46,54,47	200	86	0.0142693	0.121563	0.181,0.155,0.072,0.185	0.12,0.13,0.067,0.044	0.058
Bradi2g19980.v3.0	Bradi2g19980	Bd2	+	17564606	17565170	17564606	17564846	17564937	17565170	20,21,17,17	40,27,22,18	32,15,26,24	26,24,21,32	168	86	0.0150779	0.127634	0.204,0.285,0.283,0.326	0.387,0.242,0.388,0.277	-0.049
Bradi5g08480.v3.0	Bradi5g08480	Bd5	-	11308106	11308544	11308106	11308188	11308395	11308544	1506,1623,1291,1878	1388,1307,1105,1579	1790,1476,1517,1473	1315,1138,1153,1191	268	75	0.0154831	0.130234	0.233,0.258,0.246,0.25	0.276,0.266,0.269,0.257	-0.02
Bradi4g12260.v3.0	Bradi4g12260	Bd4	+	12310016	12310511	12310016	12310155	12310283	12310511	23,14,14,25	27,18,17,18	20,14,21,20	29,20,26,23	200	86	0.0160603	0.13424	0.268,0.251,0.262,0.374	0.229,0.231,0.258,0.272	0.041
Bradi3g20101.v3.0	Bradi3g20101	Bd3	+	19174772	19175676	19174772	19175428	19175505	19175676	40,34,55,55	0,6,2,2	41,52,50,39	1,2,1,0	140	86	0.0162597	0.135057	1.0,0.777,0.944,0.944	0.962,0.941,0.968,1.0	-0.051
Bradi3g60140.v3.0	Bradi3g60140	Bd3	-	58924031	58925111	58924031	58924796	58924901	58925111	21,60,31,55	5,1,6,2	55,42,40,47	8,9,4,6	177	86	0.0166988	0.136992	0.671,0.967,0.715,0.93	0.77,0.694,0.829,0.792	0.049
Bradi1g41221.v3.0	Bradi1g41221	Bd1	+	37854880	37855399	37854880	37854923	37855220	37855399	79,82,83,128	5,5,9,8	101,104,112,99	5,1,4,3	319	36	0.0166868	0.136992	0.641,0.649,0.51,0.644	0.695,0.921,0.76,0.788	-0.18
Bradi5g08600.v3.0	Bradi5g08600	Bd5	+	11506551	11508008	11506551	11507545	11507966	11508008	712805562777	24,13,23,19	880865880746	19,19,10,23	442	35	0.0175453	0.143053	0.701,0.831,0.659,0.764	0.786,0.783,0.875,0.72	-0.052
Bradi5g07160.v3.0	Bradi5g07160	Bd5	+	9704065	9704536	9704065	9704304	9704417	9704536	12,29,19,14	34,84,47,60	2,2,4,1	20,17,16,12	185	86	0.0177949	0.144204	0.141,0.138,0.158,0.098	0.044,0.052,0.104,0.037	0.075
Bradi1g04210.v3.0	Bradi1g04210	Bd1	+	2853215	2853952	2853215	2853573	2853660	2853952	2,3,2,3	0,0,1,0	7,1,4,0	2,2,0,2	160	86	0.0179081	0.144241	1.0,1.0,0.518,1.0	0.653,0.212,1.0,0.0	0.413
Bradi1g08760.v3.0	Bradi1g08760	Bd1	-	6156646	6157042	6156646	6156706	6156881	6157042	23,29,26,44	38,46,24,38	14,29,7,27	37,24,36,44	214	53	0.0191922	0.153653	0.13,0.135,0.212,0.223	0.086,0.23,0.046,0.132	0.051
Bradi1g67290.v3.0	Bradi1g67290	Bd1	-	66175312	66175543	66175312	66175363	66175443	66175543	7,9,5,11	2,4,0,3	8,6,3,5	3,1,3,1	104	44	0.019447	0.154761	0.597,0.488,1.0,0.608	0.53,0.717,0.297,0.679	0.118
Bradi3g47490.v3.0	Bradi3g47490	Bd3	-	48901502	48902556	48901502	48901791	48902417	48902556	135148119159	553654464622	92,84,109,65	460366477489	698	86	0.0203711	0.16115	0.029,0.027,0.031,0.031	0.024,0.027,0.027,0.016	0.006
Bradi1g36960.v3.0	Bradi1g36960	Bd1	+	32888305	32888867	32888305	32888552	32888714	32888867	57,81,74,91	2,1,0,0	63,57,79,78	3,4,0,0	234	86	0.0218666	0.171957	0.913,0.967,1.0,1.0	0.885,0.84,1.0,1.0	0.039
Bradi3g24826.v3.0	Bradi3g24826	Bd3	+	24677142	24678023	24677142	24677218	24677553	24678023	20,25,30,23	2,0,3,0	32,31,53,37	1,0,2,1	390	69	0.023058	0.180259	0.639,1.0,0.639,1.0	0.85,1.0,0.824,0.867	-0.066
Bradi2g15300.v3.0	Bradi2g15300	Bd2	-	13662788	13663523	13662788	13663268	13663364	13663523	22,20,9,14	228266172254	37,17,31,20	294219282342	172	86	0.0233615	0.181564	0.046,0.036,0.025,0.027	0.059,0.037,0.052,0.028	-0.011
Bradi2g10880.v3.0	Bradi2g10880	Bd2	-	9107002	9107344	9107002	9107104	9107239	9107344	37,31,40,47	18,19,8,28	27,48,27,35	15,17,26,23	207	86	0.0243497	0.188144	0.461,0.404,0.675,0.411	0.428,0.54,0.301,0.387	0.074
Bradi3g26920.v3.0	Bradi3g26920	Bd3	-	27422958	27424152	27422958	27423044	27423297	27424152	38,12,6,26	42,33,33,33	25,32,22,28	32,38,32,28	318	79	0.0247252	0.189941	0.184,0.083,0.043,0.164	0.163,0.173,0.146,0.199	-0.052
Bradi1g19510.v3.0	Bradi1g19510	Bd1	+	15601868	15602459	15601868	15601979	15602415	15602459	36,35,31,39	34,30,26,41	37,35,23,31	31,44,44,32	459	37	0.0258619	0.197532	0.079,0.086,0.088,0.071	0.088,0.06,0.04,0.072	0.016
Bradi3g04650.v3.0	Bradi3g04650	Bd3	+	3198705	3200622	3198705	3199000	3200484	3200622	358315213404	10,4,4,10	292293303276	10,14,7,9	1556	86	0.0269399	0.204589	0.664,0.813,0.746,0.691	0.617,0.536,0.705,0.629	0.107
Bradi3g09010.v3.0	Bradi3g09010	Bd3	+	7127155	7127950	7127155	7127353	7127585	7127950	122,147,78,131	171152115178	113,126,122,99	148129143131	304	86	0.0275271	0.206761	0.168,0.215,0.161,0.172	0.178,0.216,0.194,0.176	-0.012
Bradi2g27436.v3.0	Bradi2g27436	Bd2	+	26310950	26312545	26310950	26311060	26312289	26312545	159206109189	2,3,1,0	183157181184	4,9,0,2	1301	86	0.0278482	0.206761	0.84,0.819,0.878,1.0	0.752,0.536,1.0,0.859	0.097
Bradi3g41920.v3.0	Bradi3g41920	Bd3	-	43461550	43461844	43461550	43461643	43461754	43461844	211224153205	31,42,32,40	193176204229	31,27,30,27	180	83	0.0277284	0.206761	0.758,0.711,0.688,0.703	0.742,0.75,0.758,0.796	-0.047
Bradi2g09570.v3.0	Bradi2g09570	Bd2	-	7879760	7880871	7879760	7880341	7880419	7880871	18,21,12,7	12,13,5,10	16,7,11,8	12,7,10,12	142	86	0.0276723	0.206761	0.476,0.495,0.592,0.298	0.447,0.377,0.4,0.288	0.087
Bradi1g30180.v3.0	Bradi1g30180	Bd1	-	25594638	25595148	25594638	25594872	25594968	25595148	86,63,66,78	2,3,5,6	93,77,93,80	1,1,1,6	172	86	0.0285156	0.21054	0.956,0.913,0.868,0.867	0.979,0.975,0.979,0.87	-0.05
Bradi2g07890.v3.0	Bradi2g07890	Bd2	-	6273219	6273740	6273219	6273346	6273452	6273740	111,126,94,107	10,5,3,5	118,95,118,107	12,7,9,5	178	86	0.0291374	0.211604	0.843,0.924,0.938,0.912	0.826,0.868,0.864,0.912	0.037
Bradi4g22610.v3.0	Bradi4g22610	Bd4	+	26890781	26891211	26890781	26890877	26891049	26891211	18,19,28,18	180188176121	17,23,25,28	98119140139	244	86	0.029053	0.211604	0.034,0.034,0.053,0.05	0.058,0.064,0.059,0.066	-0.019
Bradi5g07700.v3.0	Bradi5g07700	Bd5	+	10268367	10268710	10268367	10268478	10268625	10268710	18,37,16,30	3,2,3,0	31,20,33,28	6,8,1,5	211	78	0.0289659	0.211604	0.689,0.872,0.663,1.0	0.656,0.48,0.924,0.674	0.123
Bradi3g22740.v3.0	Bradi3g22740	Bd3	+	22005914	22006122	22005914	22006010	22006101	22006122	29,19,19,29	80,57,74,104	31,40,34,18	77,61,68,70	96	14	0.0298163	0.214377	0.05,0.046,0.036,0.039	0.055,0.087,0.068,0.036	-0.019
Bradi3g13800.v3.0	Bradi3g13800	Bd3	-	12337673	12337979	12337673	12337746	12337848	12337979	14,8,11,6	134,133,101,96	2,6,10,4	117,84,131,183	154	66	0.0298418	0.214377	0.043,0.025,0.045,0.026	0.007,0.03,0.032,0.009	0.015
Bradi1g37780.v3.0	Bradi1g37780	Bd1	+	33824044	33824341	33824044	33824066	33824150	33824341	37,23,15,29	2,5,1,5	27,30,28,37	4,6,4,10	83	15	0.0302615	0.216223	0.77,0.454,0.731,0.512	0.55,0.475,0.559,0.401	0.12
Bradi2g43070.v3.0	Bradi2g43070	Bd2	+	43295886	43296150	43295886	43295995	43296064	43296150	1,5,2,2	7,1,1,6	3,1,2,3	3,4,4,3	117	79	0.0309718	0.218944	0.088,0.771,0.575,0.184	0.403,0.144,0.252,0.403	0.104
Bradi2g37507.v3.0	Bradi2g37507	Bd2	+	37575512	37577060	37575512	37576203	37576339	37577060	32,20,23,25	7,11,3,4	29,30,26,30	5,3,4,3	208	86	0.0309538	0.218944	0.654,0.429,0.76,0.721	0.706,0.805,0.729,0.805	-0.12
Bradi4g35860.v3.0	Bradi4g35860	Bd4	+	41077202	41077834	41077202	41077636	41077694	41077834	66,76,53,71	1,1,0,0	92,44,92,74	1,0,2,2	102	86	0.0327849	0.230535	0.982,0.985,1.0,1.0	0.987,1.0,0.975,0.969	0.009
Bradi2g21186.v3.0	Bradi2g21186	Bd2	+	18571343	18571817	18571343	18571375	18571506	18571817	113106114167	8,7,9,15	89,87,136,59	17,8,11,11	142	25	0.0333946	0.233586	0.713,0.727,0.69,0.662	0.48,0.657,0.685,0.486	0.121
Bradi2g55380.v3.0	Bradi2g55380	Bd2	+	53821591	53822619	53821591	53821954	53822072	53822619	3,2,5,6	83,61,46,69	2,2,4,5	71,49,64,79	190	86	0.0350131	0.243625	0.016,0.015,0.047,0.038	0.013,0.018,0.028,0.028	0.007
Bradi1g58190.v3.0	Bradi1g58190	Bd1	+	57267751	57268324	57267751	57267821	57267941	57268324	71,78,53,90	132,116,94,155	74,69,87,102	127,91,118,124	169	63	0.0356325	0.246644	0.167,0.2,0.174,0.178	0.178,0.22,0.216,0.235	-0.033
Bradi2g31860.v3.0	Bradi2g31860	Bd2	+	31581161	31582301	31581161	31581348	31581509	31582301	6,8,3,3	2,2,1,2	6,2,6,2	5,3,5,4	233	86	0.0391004	0.269245	0.525,0.596,0.525,0.356	0.307,0.197,0.307,0.156	0.259
Bradi2g34760.v3.0	Bradi2g34760	Bd2	-	34588623	34589406	34588623	34588818	34589006	34589406	16,8,6,17	27,13,19,13	9,3,13,8	15,14,24,22	260	86	0.0407865	0.279408	0.164,0.169,0.095,0.302	0.166,0.066,0.152,0.107	0.06
Bradi2g02600.v3.0	Bradi2g02600	Bd2	-	1724025	1725550	1724025	1724545	1724626	1725550	180196149195	12,16,10,18	192137166180	14,8,16,8	148	86	0.0410776	0.27996	0.897,0.877,0.896,0.863	0.889,0.909,0.858,0.929	-0.013
Bradi5g09056.v3.0	Bradi5g09056	Bd5	+	12335202	12335529	12335202	12335302	12335424	12335529	27,35,24,27	5,1,2,4	23,36,23,46	1,0,2,1	194	86	0.0414001	0.280718	0.705,0.939,0.842,0.75	0.911,1.0,0.836,0.953	-0.116
Bradi1g15910.v3.0	Bradi1g15910	Bd1	+	12853106	12853638	12853106	12853383	12853472	12853638	17,9,9,18	7,5,3,4	21,21,24,21	7,7,8,4	164	86	0.0418707	0.282368	0.56,0.486,0.611,0.702	0.611,0.611,0.611,0.734	-0.052
Bradi5g24100.v3.0	Bradi5g24100	Bd5	-	26026000	26027123	26026000	26026026	26026353	26027123	44,57,25,87	0,4,2,1	51,69,50,50	4,2,3,3	332	19	0.0420684	0.282368	1.0,0.449,0.417,0.833	0.422,0.664,0.488,0.488	0.159
Bradi1g53437.v3.0	Bradi1g53437	Bd1	-	51958220	51958652	51958220	51958325	51958461	51958652	45,37,40,59	214233205278	46,37,33,45	303249239291	208	86	0.0432848	0.289073	0.08,0.062,0.075,0.081	0.059,0.058,0.054,0.06	0.017
Bradi1g67640.v3.0	Bradi1g67640	Bd1	+	66478013	66478387	66478013	66478117	66478218	66478387	24,21,11,24	2,1,1,5	22,12,18,25	6,2,6,4	173	86	0.0435157	0.289162	0.856,0.913,0.845,0.705	0.646,0.749,0.599,0.757	0.142
Bradi3g40560.v3.0	Bradi3g40560	Bd3	+	42469255	42469693	42469255	42469336	42469578	42469693	59,78,43,82	3,2,0,2	57,58,59,69	1,2,6,2	302	74	0.0473098	0.31281	0.828,0.905,1.0,0.909	0.933,0.877,0.707,0.894	0.058
Bradi3g50647.v3.0	Bradi3g50647	Bd3	+	51572417	51573096	51572417	51572652	51572884	51573096	353365245366	21,34,20,19	339299311399	33,21,35,37	304	86	0.0484796	0.318958	0.826,0.752,0.776,0.845	0.744,0.801,0.715,0.753	0.046
Bradi3g55440.v3.0	Bradi3g55440	Bd3	+	55442278	55442716	55442278	55442455	55442646	55442716	101,75,61,91	472392298520	57,83,54,48	221258266220	240	63	0.0489866	0.319133	0.053,0.048,0.051,0.044	0.063,0.078,0.051,0.054	-0.012
Bradi4g27960.v3.0	Bradi4g27960	Bd4	+	33194618	33194937	33194618	33194730	33194802	33194937	8,7,4,10	3,1,0,4	9,8,14,10	1,1,0,1	130	86	0.0488866	0.319133	0.638,0.822,1.0,0.623	0.856,0.841,1.0,0.869	-0.121
Bradi3g53760.v3.0	Bradi3g53760	Bd3	-	54121488	54121941	54121488	54121693	54121802	54121941	96,85,79,85	5,3,4,3	131,92,120,107	6,7,3,8	181	86	0.0509595	0.329035	0.901,0.931,0.904,0.931	0.912,0.862,0.95,0.864	0.02
Bradi4g08050.v3.0	Bradi4g08050	Bd4	+	7033879	7034790	7033879	7034374	7034478	7034790	228198183197	2,0,1,5	194198183186	6,3,6,2	176	86	0.0510017	0.329035	0.982,1.0,0.989,0.951	0.94,0.97,0.937,0.978	0.024
Bradi1g14560.v3.0	Bradi1g14560	Bd1	-	11521756	11522239	11521756	11521808	11521991	11522239	22,30,25,23	0,1,1,2	30,21,19,26	3,3,1,0	214	45	0.0513397	0.329616	1.0,0.863,0.84,0.707	0.678,0.595,0.8,1.0	0.084
Bradi3g56750.v3.0	Bradi3g56750	Bd3	-	56278766	56279261	56278766	56279056	56279170	56279261	42,33,20,32	9,3,3,4	41,48,34,45	6,3,4,6	184	84	0.0519399	0.330278	0.681,0.834,0.753,0.785	0.757,0.88,0.795,0.774	-0.038
Bradi1g41830.v3.0	Bradi1g41830	Bd1	+	38675443	38675984	38675443	38675641	38675757	38675984	45,42,49,58	228178170234	56,54,57,46	169153196197	188	86	0.0518698	0.330278	0.083,0.097,0.116,0.102	0.132,0.139,0.117,0.097	-0.022
Bradi5g15285.v3.0	Bradi5g15285	Bd5	+	18784710	18785082	18784710	18784866	18784965	18785082	51,54,42,65	1,2,0,2	54,37,62,57	1,1,6,3	172	86	0.0534255	0.330843	0.962,0.931,1.0,0.942	0.964,0.949,0.838,0.905	0.045
Bradi5g01518.v3.0	Bradi5g01518	Bd5	-	1476863	1477955	1476863	1477398	1477497	1477955	43,38,27,42	4,6,1,5	41,30,40,44	11,6,8,7	172	86	0.0527969	0.330843	0.843,0.76,0.931,0.808	0.651,0.714,0.714,0.759	0.126
Bradi3g26787.v3.0	Bradi3g26787	Bd3	+	27275482	27276040	27275482	27275559	27275654	27276040	0,0,0,1	53,38,27,41	1,1,0,0	37,33,32,46	156	70	0.053397	0.330843	0.0,0.0,0.0,0.011	0.012,0.013,0.0,0.0	-0.004
Bradi1g66130.v3.0	Bradi1g66130	Bd1	+	65190849	65193050	65190849	65192036	65192130	65193050	1,0,0,3	5,2,1,1	2,4,4,1	1,3,0,0	172	86	0.0535223	0.330843	0.091,0.0,0.0,0.6	0.5,0.4,1.0,1.0	-0.552
Bradi4g43061.v3.0	Bradi4g43061	Bd4	-	46825624	46825876	46825624	46825663	46825723	46825876	6,4,4,9	16,15,9,12	4,7,9,2	15,16,22,14	53	32	0.0534032	0.330843	0.185,0.139,0.212,0.312	0.139,0.209,0.198,0.079	0.056
Bradi2g42540.v3.0	Bradi2g42540	Bd2	+	42785540	42786387	42785540	42785627	42785735	42786387	12,16,15,19	66,59,37,64	11,13,12,9	58,60,62,78	174	80	0.0524342	0.330843	0.077,0.111,0.157,0.12	0.08,0.091,0.082,0.05	0.04
Bradi2g42340.v3.0	Bradi2g42340	Bd2	-	42566637	42567630	42566637	42566872	42566979	42567630	5,8,4,7	4,1,0,7	5,9,6,6	1,4,4,1	179	86	0.0542418	0.333421	0.375,0.794,1.0,0.325	0.706,0.519,0.419,0.742	0.027
Bradi5g12240.v3.0	Bradi5g12240	Bd5	+	15847359	15849843	15847359	15847537	15847653	15849843	230204138197	4,3,2,0	173181200216	5,2,5,2	188	86	0.0544412	0.333421	0.963,0.969,0.969,1.0	0.941,0.976,0.948,0.98	0.014
Bradi1g76560.v3.0	Bradi1g76560	Bd1	-	73338044	73338917	73338044	73338762	73338847	73338917	70,73,57,73	2,0,3,0	65,59,63,67	2,4,5,2	133	63	0.0547014	0.333478	0.943,1.0,0.9,1.0	0.939,0.875,0.856,0.941	0.058
Bradi1g49980.v3.0	Bradi1g49980	Bd1	-	48809048	48810951	48809048	48809161	48810339	48810951	116171135147	17,8,7,25	176150173180	20,8,9,8	1250	86	0.0558547	0.338459	0.319,0.595,0.57,0.288	0.377,0.563,0.569,0.608	-0.086
Bradi5g16490.v3.0	Bradi5g16490	Bd5	-	19988614	19989498	19988614	19988665	19989311	19989498	74,94,35,99	4,3,6,4	92,72,80,73	3,0,1,3	676	44	0.0560279	0.338459	0.546,0.671,0.275,0.617	0.666,1.0,0.839,0.613	-0.252
Bradi4g03114.v3.0	Bradi4g03114	Bd4	+	2465552	2466184	2465552	2465631	2465789	2466184	5,5,4,5	13,14,6,11	4,12,1,12	13,5,12,11	216	72	0.0576785	0.346854	0.114,0.106,0.182,0.132	0.093,0.444,0.027,0.267	-0.074
Bradi2g51417.v3.0	Bradi2g51417	Bd2	-	50794164	50795164	50794164	50794307	50795031	50795164	7,27,18,14	2,4,2,1	28,10,21,16	1,1,1,0	796	86	0.0592857	0.354913	0.274,0.422,0.493,0.602	0.752,0.519,0.694,1.0	-0.293
Bradi1g46940.v3.0	Bradi1g46940	Bd1	+	45637020	45638232	45637020	45637329	45637723	45638232	26,24,15,17	2,0,1,2	35,28,20,30	0,8,2,4	466	86	0.0597254	0.355942	0.706,1.0,0.735,0.611	1.0,0.392,0.649,0.581	0.107
Bradi2g54290.v3.0	Bradi2g54290	Bd2	+	53063563	53064232	53063563	53063680	53063752	53064232	59,53,33,53	19,12,15,10	60,52,46,36	20,13,24,14	130	86	0.0636146	0.377428	0.673,0.745,0.593,0.778	0.665,0.726,0.559,0.63	0.052
Bradi2g48920.v3.0	Bradi2g48920	Bd2	+	48859616	48859866	48859616	48859749	48859826	48859866	5,2,5,4	56,53,43,59	2,4,1,5	46,58,50,61	87	33	0.064492	0.380933	0.033,0.014,0.042,0.025	0.016,0.025,0.008,0.03	0.009
Bradi2g42210.v3.0	Bradi2g42210	Bd2	+	42471485	42472772	42471485	42472246	42472372	42472772	13,9,15,11	1,2,0,1	11,9,19,7	2,3,1,0	198	86	0.0652669	0.383804	0.85,0.662,1.0,0.827	0.705,0.566,0.892,1.0	0.044
Bradi2g14790.v3.0	Bradi2g14790	Bd2	-	13274720	13275608	13274720	13275250	13275338	13275608	20,1,12,6	49,27,26,51	5,13,14,8	19,35,24,27	162	86	0.0665552	0.389656	0.178,0.019,0.197,0.059	0.123,0.165,0.236,0.136	-0.052
Bradi3g22050.v3.0	Bradi3g22050	Bd3	+	21222056	21222574	21222056	21222115	21222186	21222574	245149140263	60,31,51,69	106140145110	58,39,36,31	94	52	0.0685646	0.39966	0.693,0.727,0.603,0.678	0.503,0.665,0.69,0.662	0.045
Bradi5g18880.v3.0	Bradi5g18880	Bd5	+	22151280	22151653	22151280	22151381	22151502	22151653	115114101127	30,17,26,27	127,91,124,121	24,26,19,17	193	86	0.0699052	0.404468	0.631,0.749,0.634,0.677	0.702,0.609,0.744,0.76	-0.031
Bradi4g34207.v3.0	Bradi4g34207	Bd4	+	39774353	39775743	39774353	39774479	39775562	39775743	614639511721	8,6,7,12	583626636568	11,13,10,14	1155	86	0.0699982	0.404468	0.851,0.888,0.845,0.817	0.798,0.782,0.826,0.751	0.061
Bradi3g30740.v3.0	Bradi3g30740	Bd3	-	32671223	32671663	32671223	32671429	32671530	32671663	54,41,35,46	0,1,0,1	46,43,53,34	1,2,6,2	173	86	0.0712296	0.406284	1.0,0.953,1.0,0.958	0.958,0.914,0.815,0.894	0.082
Bradi2g44240.v3.0	Bradi2g44240	Bd2	-	44517701	44518544	44517701	44518233	44518431	44518544	95,87,90,105	2,4,1,1	90,101,124,60	1,1,1,0	270	86	0.0711985	0.406284	0.938,0.874,0.966,0.971	0.966,0.97,0.975,1.0	-0.041
Bradi4g26210.v3.0	Bradi4g26210	Bd4	+	31401879	31402152	31401879	31401995	31402097	31402152	19,10,16,27	14,14,17,23	11,12,15,14	15,17,21,16	136	48	0.0709608	0.406284	0.324,0.201,0.249,0.293	0.206,0.199,0.201,0.236	0.056
Bradi1g34717.v3.0	Bradi1g34717	Bd1	+	30447270	30447696	30447270	30447464	30447572	30447696	23,22,12,32	3,0,15,3	37,28,27,26	3,4,3,2	180	86	0.0715934	0.406614	0.786,1.0,0.277,0.836	0.855,0.77,0.811,0.861	-0.099
Bradi3g02130.v3.0	Bradi3g02130	Bd3	+	1287255	1288077	1287255	1287495	1287587	1288077	1,1,0,5	23,27,14,26	2,3,2,0	21,27,24,32	170	86	0.0723462	0.409141	0.022,0.018,0.0,0.089	0.046,0.053,0.04,0.0	-0.003
Bradi5g21658.v3.0	Bradi5g21658	Bd5	-	24370835	24371439	24370835	24370985	24371334	24371439	22,10,16,25	91,65,65,83	31,22,19,28	91,61,74,90	421	86	0.072762	0.409749	0.047,0.03,0.048,0.058	0.065,0.069,0.05,0.06	-0.015
Bradi3g31947.v3.0	Bradi3g31947	Bd3	+	33920383	33921327	33920383	33921157	33921279	33921327	4,10,5,4	33,24,21,39	4,3,2,5	29,31,24,47	149	41	0.0734946	0.412128	0.032,0.103,0.061,0.027	0.037,0.026,0.022,0.028	0.028
Bradi1g70710.v3.0	Bradi1g70710	Bd1	+	69129423	69129941	69129423	69129592	69129671	69129941	86,78,58,85	2,7,1,1	100,72,88,106	0,3,1,3	144	86	0.0750544	0.419106	0.963,0.869,0.972,0.981	1.0,0.935,0.981,0.955	-0.022
Bradi3g55560.v3.0	Bradi3g55560	Bd3	-	55534604	55535247	55534604	55535041	55535190	55535247	193177177242	238174159236	141160167155	157157144152	185	50	0.0758609	0.421838	0.18,0.216,0.231,0.217	0.195,0.216,0.239,0.216	-0.006
Bradi3g42760.v3.0	Bradi3g42760	Bd3	+	43971656	43972564	43971656	43971986	43972091	43972564	216295170282	0,0,0,0	100118128115	1,0,1,0	177	86	0.076785	0.425197	1.0,1.0,1.0,1.0	0.98,1.0,0.984,1.0	0.009
Bradi1g25977.v3.0	Bradi1g25977	Bd1	-	21105310	21105603	21105310	21105415	21105499	21105603	27,27,19,31	6,14,13,5	21,20,33,32	5,16,17,16	154	86	0.0786929	0.428235	0.715,0.519,0.449,0.776	0.701,0.411,0.52,0.528	0.075
Bradi2g46085.v3.0	Bradi2g46085	Bd2	+	46294524	46295022	46294524	46294863	46294948	46295022	33,34,32,45	2,1,1,4	53,26,32,53	2,1,0,0	137	67	0.079267	0.428235	0.89,0.943,0.94,0.846	0.928,0.927,1.0,1.0	-0.059
Bradi3g30457.v3.0	Bradi3g30457	Bd3	+	32339686	32340593	32339686	32340069	32340210	32340593	314255234233	13,11,12,7	297280416422	12,10,13,20	213	86	0.0780911	0.428235	0.907,0.903,0.887,0.931	0.909,0.919,0.928,0.895	-0.006
Bradi1g45500.v3.0	Bradi1g45500	Bd1	+	43876944	43877282	43876944	43877032	43877197	43877282	74,43,44,68	33,27,32,31	54,54,42,40	40,30,40,27	224	73	0.0781972	0.428235	0.422,0.342,0.309,0.417	0.306,0.37,0.255,0.326	0.058
Bradi4g44140.v3.0	Bradi4g44140	Bd4	+	47598320	47598655	47598320	47598397	47598579	47598655	116,70,61,101	6,3,2,2	100,83,111,130	1,3,4,6	221	53	0.0787953	0.428235	0.823,0.848,0.88,0.924	0.96,0.869,0.869,0.839	-0.016
Bradi2g54480.v3.0	Bradi2g54480	Bd2	+	53173960	53174586	53173960	53174038	53174501	53174586	28,20,20,35	18,24,13,20	25,41,22,18	20,19,18,14	512	63	0.0792292	0.428235	0.161,0.093,0.159,0.177	0.133,0.21,0.131,0.137	-0.005
Bradi4g38224.v3.0	Bradi4g38224	Bd4	-	43145255	43147128	43145255	43146953	43147044	43147128	15,19,16,24	2,3,6,2	21,24,22,24	2,3,6,3	159	77	0.0804566	0.431157	0.784,0.754,0.564,0.853	0.836,0.795,0.64,0.795	-0.028
Bradi3g59560.v3.0	Bradi3g59560	Bd3	-	58461569	58461938	58461569	58461728	58461821	58461938	75,58,34,66	4,1,0,0	70,43,58,57	2,1,2,2	172	86	0.0804025	0.431157	0.904,0.967,1.0,1.0	0.946,0.956,0.935,0.934	0.025
Bradi4g27070.v3.0	Bradi4g27070	Bd4	+	31979888	31980161	31979888	31979949	31980083	31980161	1,1,3,5	5,9,5,3	1,0,3,6	3,6,7,10	159	39	0.0808895	0.431735	0.047,0.027,0.128,0.29	0.076,0.0,0.095,0.128	0.048
Bradi2g52850.v3.0	Bradi2g52850	Bd2	+	51894066	51894472	51894066	51894121	51894202	51894472	9,8,4,4	10,17,14,21	4,0,6,3	19,12,19,18	110	48	0.0813902	0.43267	0.282,0.17,0.111,0.077	0.084,0.0,0.121,0.068	0.092
Bradi1g46260.v3.0	Bradi1g46260	Bd1	+	44954990	44955438	44954990	44955103	44955190	44955438	86,78,77,104	5,1,1,1	66,77,95,82	0,1,1,2	160	86	0.0850214	0.44138	0.902,0.977,0.976,0.982	1.0,0.976,0.981,0.957	-0.019
Bradi3g15500.v3.0	Bradi3g15500	Bd3	+	13811380	13811790	13811380	13811603	13811667	13811790	12,11,7,22	31,48,37,44	10,9,6,21	51,30,55,35	114	86	0.0844458	0.44138	0.226,0.147,0.125,0.274	0.129,0.185,0.076,0.312	0.018
Bradi5g16570.v3.0	Bradi5g16570	Bd5	+	20057256	20057841	20057256	20057322	20057714	20057841	53,45,34,47	211213150198	32,26,40,63	213180246260	437	59	0.0848654	0.44138	0.033,0.028,0.03,0.031	0.02,0.019,0.021,0.032	0.007
Bradi2g62510.v3.0	Bradi2g62510	Bd2	+	58910704	58912149	58910704	58910900	58911166	58912149	203188107121	0,0,0,3	215193216273	1,0,1,0	338	86	0.0843196	0.44138	1.0,1.0,1.0,0.911	0.982,1.0,0.982,1.0	-0.013
Bradi4g16460.v3.0	Bradi4g16460	Bd4	+	17230265	17230765	17230265	17230579	17230649	17230765	17,10,10,14	10,5,3,7	20,21,13,17	6,5,8,7	126	86	0.0850186	0.44138	0.537,0.577,0.695,0.577	0.695,0.741,0.526,0.624	-0.05
Bradi2g03061.v3.0	Bradi2g03061	Bd2	+	2217408	2217700	2217408	2217489	2217587	2217700	26,7,10,10	40,39,27,38	18,12,26,20	40,26,36,38	160	74	0.0838336	0.44138	0.231,0.077,0.146,0.109	0.172,0.176,0.25,0.196	-0.058
Bradi2g24380.v3.0	Bradi2g24380	Bd2	-	22165988	22166194	22165988	22166033	22166117	22166194	20,20,17,18	7,11,5,14	20,15,18,18	8,3,8,6	90	22	0.0869206	0.449484	0.411,0.308,0.454,0.239	0.379,0.55,0.355,0.423	-0.074
Bradi1g26400.v3.0	Bradi1g26400	Bd1	+	21475428	21475705	21475428	21475580	21475661	21475705	19,12,18,21	2,4,7,0	11,13,15,17	1,2,3,2	99	37	0.0882217	0.45269	0.78,0.529,0.49,1.0	0.804,0.708,0.651,0.761	-0.031
Bradi3g15627.v3.0	Bradi3g15627	Bd3	+	13931138	13931591	13931138	13931332	13931458	13931591	0,0,0,2	23,24,19,17	0,0,0,0	13,18,25,30	198	86	0.0880174	0.45269	0.0,0.0,0.0,0.049	0.0,0.0,0.0,0.0	0.012
Bradi4g20090.v3.0	Bradi4g20090	Bd4	-	23019295	23019933	23019295	23019521	23019647	23019933	33,11,12,15	20,13,3,8	20,13,16,18	5,8,8,4	198	86	0.088914	0.452746	0.417,0.269,0.635,0.449	0.635,0.414,0.465,0.662	-0.102
Bradi1g42310.v3.0	Bradi1g42310	Bd1	-	39454404	39455756	39454404	39455581	39455657	39455756	72,75,62,88	3,2,5,4	71,55,57,83	7,6,6,5	138	86	0.0885899	0.452746	0.937,0.959,0.885,0.932	0.863,0.851,0.855,0.912	0.058
Bradi3g47890.v3.0	Bradi3g47890	Bd3	-	49216569	49217519	49216569	49217196	49217308	49217519	138111101107	640776573744	146122156131	714587786770	184	86	0.0902918	0.458007	0.092,0.063,0.076,0.063	0.087,0.089,0.085,0.074	-0.01
Bradi2g60170.v3.0	Bradi2g60170	Bd2	+	57364808	57365728	57364808	57365128	57365341	57365728	3,7,1,4	35,24,28,33	1,1,3,4	41,33,37,41	285	86	0.091429	0.461199	0.025,0.081,0.011,0.035	0.007,0.009,0.024,0.029	0.021
Bradi2g34153.v3.0	Bradi2g34153	Bd2	+	33978265	33979927	33978265	33979384	33979503	33979927	15,21,7,39	16,21,15,15	16,19,13,18	22,14,24,25	191	86	0.0916151	0.461199	0.297,0.31,0.174,0.539	0.247,0.379,0.196,0.245	0.063
Bradi1g61050.v3.0	Bradi1g61050	Bd1	-	60644156	60644446	60644156	60644276	60644384	60644446	1,4,3,1	20,15,9,16	2,0,2,1	21,20,22,25	149	55	0.0931673	0.467243	0.018,0.09,0.11,0.023	0.034,0.0,0.032,0.015	0.04
Bradi1g57222.v3.0	Bradi1g57222	Bd1	+	56143643	56145377	56143643	56143725	56145277	56145377	223201170223	7,1,1,5	189225232243	5,4,6,8	1613	75	0.0950394	0.47484	0.597,0.903,0.888,0.675	0.637,0.723,0.643,0.585	0.119
Bradi3g01470.v3.0	Bradi3g01470	Bd3	+	940724	941921	940724	941339	941468	941921	51,54,49,73	2061,1869,1637,2195	68,61,32,51	1592,1262,1410,1465	201	86	0.0958119	0.475127	0.01,0.012,0.013,0.014	0.018,0.02,0.01,0.015	-0.004
Bradi5g12810.v3.0	Bradi5g12810	Bd5	+	16454349	16454647	16454349	16454463	16454551	16454647	4,3,5,0	98,102,59,98	4,5,4,6	112,78,100,94	162	86	0.0955682	0.475127	0.021,0.015,0.043,0.0	0.019,0.033,0.021,0.033	-0.007
Bradi3g54590.v3.0	Bradi3g54590	Bd3	+	54797739	54798811	54797739	54798585	54798667	54798811	4,3,0,5	9,11,4,11	4,7,2,6	7,7,8,6	150	86	0.100351	0.495787	0.203,0.135,0.0,0.207	0.247,0.364,0.125,0.364	-0.139
Bradi2g26010.v3.0	Bradi2g26010	Bd2	-	24238346	24239407	24238346	24238470	24239306	24239407	117132107188	4,10,5,11	149167156134	4,3,5,8	908	86	0.105082	0.511553	0.735,0.556,0.67,0.618	0.779,0.841,0.747,0.613	-0.1
Bradi1g07010.v3.0	Bradi1g07010	Bd1	+	4894954	4895631	4894954	4895440	4895522	4895631	23,11,13,19	2,1,2,1	9,13,18,18	3,0,1,4	150	86	0.104612	0.511553	0.868,0.863,0.788,0.916	0.632,1.0,0.912,0.721	0.042
Bradi3g19850.v3.0	Bradi3g19850	Bd3	-	18866751	18869456	18866751	18869297	18869389	18869456	13,9,13,13	55,35,24,46	16,16,11,14	36,30,44,47	144	60	0.104891	0.511553	0.09,0.097,0.184,0.105	0.156,0.182,0.094,0.11	-0.016
Bradi3g12860.v3.0	Bradi3g12860	Bd3	-	11529296	11529716	11529296	11529460	11529558	11529716	9,7,2,4	46,27,48,47	9,6,4,13	38,35,36,34	172	86	0.104016	0.511553	0.089,0.115,0.02,0.041	0.106,0.079,0.053,0.16	-0.033
Bradi3g58610.v3.0	Bradi3g58610	Bd3	-	57836081	57836371	57836081	57836180	57836282	57836371	3,1,1,1	1,0,1,0	2,0,2,0	1,2,0,0	170	82	0.106276	0.515478	0.591,1.0,0.325,1.0	0.491,0.0,1.0,NA	0.232
Bradi3g47890.v3.0	Bradi3g47890	Bd3	-	49217308	49218152	49217308	49217519	49218104	49218152	470442431554	641576554602	502475488465	746653746682	612	41	0.108688	0.521466	0.047,0.049,0.05,0.058	0.043,0.046,0.042,0.044	0.007
Bradi2g07790.v3.0	Bradi2g07790	Bd2	+	6151737	6153056	6151737	6152197	6152402	6153056	7,13,6,17	0,2,4,3	6,10,3,8	1,2,2,1	277	86	0.108305	0.521466	1.0,0.669,0.318,0.638	0.651,0.608,0.318,0.713	0.084
Bradi1g14590.v3.0	Bradi1g14590	Bd1	+	11551735	11552207	11551735	11552029	11552111	11552207	7,8,6,6	29,23,13,22	6,5,8,10	20,15,20,28	150	86	0.108673	0.521466	0.122,0.166,0.209,0.135	0.147,0.16,0.187,0.17	-0.008
Bradi1g43931.v3.0	Bradi1g43931	Bd1	+	41959949	41961228	41959949	41960066	41960449	41961228	0,0,0,0	14,7,10,8	0,0,1,2	10,5,14,5	455	86	0.110129	0.526482	0.0,0.0,0.0,0.0	0.0,0.0,0.013,0.07	-0.021
Bradi1g05310.v3.0	Bradi1g05310	Bd1	-	3598046	3598677	3598046	3598176	3598295	3598677	2,0,0,0	1,1,1,2	0,0,0,2	1,0,0,2	191	86	0.110964	0.528572	0.474,0.0,0.0,0.0	0.0,NA,NA,0.31	-0.037
Bradi3g43570.v3.0	Bradi3g43570	Bd3	-	44869390	44869884	44869390	44869612	44869738	44869884	79,92,70,80	1,1,3,0	91,77,56,91	0,1,2,0	198	86	0.11274	0.529438	0.972,0.976,0.91,1.0	1.0,0.971,0.924,1.0	-0.009
Bradi3g57260.v3.0	Bradi3g57260	Bd3	+	56685052	56686311	56685052	56685175	56685693	56686311	14,15,21,21	55,63,50,77	20,11,4,23	52,59,68,61	590	86	0.111766	0.529438	0.036,0.034,0.058,0.038	0.053,0.026,0.009,0.052	0.007
Bradi4g37870.v3.0	Bradi4g37870	Bd4	-	42834835	42835431	42834835	42835274	42835359	42835431	27,31,26,45	3,1,3,4	23,16,9,13	5,4,1,0	135	65	0.112135	0.529438	0.813,0.937,0.807,0.844	0.689,0.658,0.813,1.0	0.06
Bradi4g39080.v3.0	Bradi4g39080	Bd4	-	43697334	43698088	43697334	43697684	43697757	43698088	69,64,33,83	62,48,48,64	64,54,47,54	56,60,47,74	132	86	0.112556	0.529438	0.42,0.465,0.309,0.458	0.427,0.37,0.394,0.322	0.035
Bradi3g48470.v3.0	Bradi3g48470	Bd3	-	49648622	49649378	49648622	49649062	49649290	49649378	17,24,19,18	3,6,3,2	22,18,19,22	0,1,2,6	295	81	0.114785	0.537145	0.609,0.523,0.635,0.712	1.0,0.832,0.723,0.502	-0.144
Bradi1g24240.v3.0	Bradi1g24240	Bd1	+	19483644	19484352	19483644	19483812	19484121	19484352	2,9,7,5	74,76,65,83	3,4,0,3	74,60,73,73	381	86	0.115201	0.537199	0.006,0.026,0.024,0.013	0.009,0.015,0.0,0.009	0.009
Bradi3g55130.v3.0	Bradi3g55130	Bd3	-	55221474	55221920	55221474	55221558	55221747	55221920	24,13,15,24	2,2,1,2	16,25,18,19	1,5,1,0	252	77	0.11612	0.539594	0.786,0.665,0.821,0.786	0.83,0.604,0.846,1.0	-0.055
Bradi2g31560.v3.0	Bradi2g31560	Bd2	+	31131123	31132099	31131123	31131223	31131364	31132099	29,21,16,32	124,94,108,149	36,29,23,32	134126117146	213	86	0.117721	0.545126	0.086,0.083,0.056,0.08	0.098,0.085,0.074,0.081	-0.008
Bradi3g03690.v3.0	Bradi3g03690	Bd3	+	2466635	2467230	2466635	2466702	2466789	2467230	43,48,41,65	2,0,0,3	27,29,36,28	3,2,1,1	134	60	0.119174	0.54994	0.906,1.0,1.0,0.907	0.801,0.867,0.942,0.926	0.069
Bradi2g41330.v3.0	Bradi2g41330	Bd2	+	41369553	41370187	41369553	41370026	41370128	41370187	27,16,14,19	23,24,20,25	17,25,26,23	31,18,28,25	140	52	0.119711	0.550505	0.304,0.198,0.206,0.22	0.169,0.34,0.256,0.255	-0.023
Bradi1g25712.v3.0	Bradi1g25712	Bd1	+	20886472	20887180	20886472	20886710	20887029	20887180	19,11,8,16	12,9,5,4	14,8,16,16	4,6,11,2	391	86	0.124812	0.571983	0.258,0.212,0.26,0.468	0.435,0.227,0.242,0.638	-0.086
Bradi4g36720.v3.0	Bradi4g36720	Bd4	-	41811610	41812675	41811610	41811743	41811959	41812675	20,29,9,22	10,13,15,19	22,22,19,18	13,19,19,24	288	86	0.126747	0.578856	0.374,0.4,0.152,0.257	0.336,0.257,0.23,0.183	0.044
Bradi3g24674.v3.0	Bradi3g24674	Bd3	+	24381231	24381865	24381231	24381695	24381774	24381865	58,69,44,63	8,9,2,11	64,41,73,80	15,10,10,13	142	84	0.129736	0.590476	0.811,0.819,0.929,0.772	0.716,0.708,0.812,0.784	0.078
Bradi1g21390.v3.0	Bradi1g21390	Bd1	+	17215073	17216320	17215073	17215236	17215343	17216320	40,60,29,63	45,30,24,41	45,37,51,59	22,28,38,19	179	86	0.130692	0.59078	0.299,0.49,0.367,0.425	0.496,0.388,0.392,0.599	-0.074
Bradi1g58430.v3.0	Bradi1g58430	Bd1	+	57477976	57479149	57477976	57478598	57478705	57479149	18,11,6,22	9,6,13,19	12,5,6,11	13,9,3,9	179	86	0.130579	0.59078	0.49,0.468,0.181,0.357	0.307,0.211,0.49,0.37	0.029
Bradi1g34360.v3.0	Bradi1g34360	Bd1	+	30045094	30045519	30045094	30045222	30045436	30045519	18,17,5,12	1,3,3,2	18,14,15,7	2,0,0,2	276	76	0.133697	0.601897	0.832,0.609,0.315,0.623	0.713,1.0,1.0,0.491	-0.206
Bradi1g69170.v3.0	Bradi1g69170	Bd1	-	67870760	67871989	67870760	67871233	67871710	67871989	12,14,9,18	134,88,92,125	21,12,11,28	112,77,114,124	549	86	0.134057	0.601897	0.014,0.024,0.015,0.022	0.029,0.024,0.015,0.034	-0.007
Bradi3g59200.v3.0	Bradi3g59200	Bd3	+	58197006	58197684	58197006	58197125	58197446	58197684	99,124,70,143	4,6,2,2	136109110137	4,10,5,9	393	86	0.136914	0.605105	0.844,0.819,0.885,0.94	0.882,0.705,0.828,0.769	0.076
Bradi1g26880.v3.0	Bradi1g26880	Bd1	+	21974683	21975329	21974683	21975082	21975202	21975329	53,27,21,39	87,34,63,75	21,42,37,35	43,42,62,60	192	86	0.137048	0.605105	0.214,0.262,0.13,0.189	0.179,0.309,0.211,0.207	-0.028
Bradi2g19980.v3.0	Bradi2g19980	Bd2	+	17564606	17565170	17564606	17564846	17564940	17565170	20,21,18,18	21,14,18,7	32,15,27,24	13,12,16,12	172	86	0.135783	0.605105	0.323,0.429,0.333,0.563	0.552,0.385,0.458,0.5	-0.062
Bradi1g49980.v3.0	Bradi1g49980	Bd1	-	48809048	48810951	48809048	48809161	48810564	48810951	130184148171	11,4,4,5	187160184189	14,5,13,4	1475	86	0.1363	0.605105	0.408,0.728,0.683,0.666	0.438,0.651,0.452,0.734	0.052
Bradi3g48000.v3.0	Bradi3g48000	Bd3	+	49324084	49324884	49324084	49324154	49324809	49324884	132,90,98,99	8,11,10,14	100102101144	8,8,11,7	686	45	0.135396	0.605105	0.52,0.349,0.391,0.317	0.451,0.455,0.376,0.574	-0.07
Bradi3g07850.v3.0	Bradi3g07850	Bd3	+	6023496	6023761	6023496	6023585	6023676	6023761	1,3,1,1	1,2,3,5	1,1,0,0	0,0,2,1	156	74	0.137642	0.605716	0.322,0.416,0.137,0.087	1.0,1.0,0.0,0.0	-0.26
Bradi2g61017.v3.0	Bradi2g61017	Bd2	+	58021657	58022004	58021657	58021789	58021888	58022004	2,4,3,2	54,45,66,52	3,8,1,6	58,61,60,59	172	86	0.138731	0.608494	0.018,0.043,0.022,0.019	0.025,0.062,0.008,0.048	-0.01
Bradi3g51757.v3.0	Bradi3g51757	Bd3	-	52535964	52537029	52535964	52536071	52536409	52537029	727514518936	19,9,11,11	617589630562	5,12,12,2	410	86	0.13985	0.611385	0.889,0.923,0.908,0.947	0.963,0.911,0.917,0.983	-0.027
Bradi3g57960.v3.0	Bradi3g57960	Bd3	+	57338940	57339868	57338940	57339017	57339508	57339868	383301201310	10,11,11,10	272240257224	6,5,8,7	547	70	0.141064	0.614671	0.831,0.778,0.7,0.799	0.853,0.86,0.804,0.804	-0.053
Bradi2g58697.v3.0	Bradi2g58697	Bd2	-	56305649	56306720	56305649	56306375	56306486	56306720	74,68,36,73	4,2,2,2	62,67,62,75	5,2,5,9	183	86	0.141685	0.615359	0.897,0.941,0.894,0.945	0.854,0.94,0.854,0.797	0.058
Bradi5g12912.v3.0	Bradi5g12912	Bd5	+	16603816	16604507	16603816	16603887	16604096	16604507	29,31,29,23	3,0,5,4	35,39,29,24	2,1,1,4	259	64	0.143232	0.620051	0.705,1.0,0.589,0.587	0.812,0.906,0.878,0.597	-0.078
Bradi1g67290.v3.0	Bradi1g67290	Bd1	-	66172958	66173239	66172958	66173062	66173143	66173239	15,14,6,13	20,15,9,10	15,9,4,13	14,25,16,16	148	86	0.146527	0.632254	0.304,0.352,0.279,0.43	0.384,0.173,0.127,0.321	0.09
Bradi2g19060.v3.0	Bradi2g19060	Bd2	+	16776080	16776417	16776080	16776248	16776319	16776417	27,22,16,34	57,42,54,72	14,22,36,23	75,54,64,59	128	86	0.151051	0.637293	0.241,0.26,0.166,0.241	0.111,0.215,0.274,0.208	0.025
Bradi3g39040.v3.0	Bradi3g39040	Bd3	+	41194508	41194905	41194508	41194611	41194687	41194905	17,12,10,3	159135126118	10,7,4,10	166112151168	138	86	0.148767	0.637293	0.062,0.052,0.047,0.016	0.036,0.037,0.016,0.036	0.013
Bradi2g09160.v3.0	Bradi2g09160	Bd2	-	7446506	7447309	7446506	7446831	7446928	7447309	31,33,25,31	8,5,0,10	19,31,19,29	4,1,2,2	172	86	0.150349	0.637293	0.66,0.767,1.0,0.608	0.704,0.939,0.826,0.879	-0.078
Bradi2g19723.v3.0	Bradi2g19723	Bd2	+	17351723	17352356	17351723	17352199	17352279	17352356	15,9,13,14	6,1,3,4	9,18,20,16	8,1,3,7	130	70	0.150993	0.637293	0.574,0.829,0.7,0.653	0.377,0.906,0.782,0.552	0.035
Bradi3g39900.v3.0	Bradi3g39900	Bd3	+	41889824	41890342	41889824	41890156	41890237	41890342	101,127,76,131	2,5,2,5	100121104131	5,6,6,6	148	86	0.15025	0.637293	0.967,0.937,0.957,0.938	0.921,0.921,0.91,0.927	0.03
Bradi4g39010.v3.0	Bradi4g39010	Bd4	-	43620312	43620910	43620312	43620568	43620660	43620910	9,9,4,4	2,3,4,3	12,9,6,14	1,3,5,1	170	86	0.149131	0.637293	0.695,0.603,0.336,0.403	0.859,0.603,0.378,0.876	-0.17
Bradi2g39137.v3.0	Bradi2g39137	Bd2	-	39061803	39063035	39061803	39062018	39062745	39063035	21,15,14,29	13,9,9,10	26,33,21,29	9,15,11,9	799	86	0.150981	0.637293	0.148,0.152,0.143,0.238	0.237,0.191,0.17,0.258	-0.044
Bradi2g08700.v3.0	Bradi2g08700	Bd2	+	7075253	7076021	7075253	7075302	7075816	7076021	158190132213	3,4,1,8	117105118100	5,3,4,4	542	42	0.153067	0.641721	0.803,0.786,0.911,0.674	0.645,0.731,0.696,0.66	0.11
Bradi2g34153.v3.0	Bradi2g34153	Bd2	+	33977715	33978327	33977715	33978120	33978265	33978327	42,34,28,44	7,3,4,6	45,41,42,40	3,2,3,5	186	55	0.152732	0.641721	0.64,0.77,0.674,0.684	0.816,0.858,0.805,0.703	-0.103
Bradi3g21852.v3.0	Bradi3g21852	Bd3	+	21115474	21115916	21115474	21115534	21115665	21115916	76,73,37,77	24,22,18,19	70,67,61,75	23,19,28,22	170	53	0.156272	0.645312	0.497,0.508,0.391,0.558	0.487,0.524,0.404,0.515	0.006
Bradi2g44190.v3.0	Bradi2g44190	Bd2	+	44456224	44457301	44456224	44456594	44456698	44457301	2,3,4,0	7,9,2,5	0,1,2,1	0,2,1,0	176	86	0.154455	0.645312	0.123,0.14,0.494,0.0	NA,0.196,0.494,1.0	-0.374
Bradi5g10290.v3.0	Bradi5g10290	Bd5	-	13650130	13650514	13650130	13650293	13650378	13650514	36,76,42,37	2,1,2,0	53,45,42,68	4,1,2,1	156	86	0.156351	0.645312	0.908,0.977,0.92,1.0	0.88,0.961,0.92,0.974	0.017
Bradi4g11550.v3.0	Bradi4g11550	Bd4	-	11432773	11433018	11432773	11432838	11432911	11433018	26,39,20,57	12,16,9,16	51,33,58,56	19,13,9,13	104	58	0.154914	0.645312	0.547,0.576,0.553,0.665	0.6,0.586,0.782,0.706	-0.083
Bradi4g04050.v3.0	Bradi4g04050	Bd4	-	3274929	3275511	3274929	3275059	3275355	3275511	61,63,44,74	2,4,1,0	76,69,88,76	1,0,3,2	368	86	0.156234	0.645312	0.877,0.786,0.911,1.0	0.947,1.0,0.873,0.899	-0.036
Bradi3g16570.v3.0	Bradi3g16570	Bd3	-	14770047	14770269	14770047	14770142	14770213	14770269	25,18,12,20	7,15,8,10	24,10,32,26	9,10,11,7	91	49	0.160458	0.660211	0.658,0.393,0.447,0.519	0.589,0.35,0.61,0.667	-0.05
Bradi2g17974.v3.0	Bradi2g17974	Bd2	+	15979111	15979646	15979111	15979444	15979539	15979646	40,34,44,37	80,67,74,85	38,43,34,50	66,79,79,86	172	86	0.161612	0.662909	0.2,0.202,0.229,0.179	0.224,0.214,0.177,0.225	-0.007
Bradi5g16840.v3.0	Bradi5g16840	Bd5	-	20254013	20254301	20254013	20254129	20254219	20254301	9,4,10,3	59,57,54,56	3,4,6,5	77,56,63,60	155	75	0.165658	0.675336	0.069,0.033,0.082,0.025	0.019,0.033,0.044,0.039	0.018
Bradi3g29830.v3.0	Bradi3g29830	Bd3	+	31626648	31627250	31626648	31626798	31626878	31627250	79,58,43,74	3,2,1,2	61,75,79,74	1,8,6,4	146	86	0.165473	0.675336	0.939,0.945,0.962,0.956	0.973,0.847,0.886,0.916	0.045
Bradi2g25677.v3.0	Bradi2g25677	Bd2	-	23785862	23786430	23785862	23786199	23786270	23786430	160,165,94,156	14,10,8,16	133133177188	17,15,19,14	128	86	0.166874	0.678212	0.885,0.917,0.888,0.868	0.84,0.856,0.862,0.9	0.025
Bradi1g51420.v3.0	Bradi1g51420	Bd1	+	50014934	50015207	50014934	50015019	50015145	50015207	2,1,0,3	21,34,22,23	2,0,0,2	18,20,32,31	159	47	0.168032	0.680837	0.027,0.009,0.0,0.037	0.032,0.0,0.0,0.019	0.005
Bradi1g66270.v3.0	Bradi1g66270	Bd1	+	65342174	65342719	65342174	65342550	65342646	65342719	89,103,77,104	3,0,3,3	35,32,35,24	0,1,2,2	152	66	0.170469	0.688613	0.928,1.0,0.918,0.938	1.0,0.933,0.884,0.839	0.032
Bradi1g55690.v3.0	Bradi1g55690	Bd1	-	54383639	54384177	54383639	54383880	54383958	54384177	121118113134	0,0,0,0	145132140175	0,0,0,2	142	86	0.170999	0.68866	1.0,1.0,1.0,1.0	1.0,1.0,1.0,0.981	0.005
Bradi1g56667.v3.0	Bradi1g56667	Bd1	+	55488437	55489273	55488437	55488705	55488836	55489273	96,80,71,93	31,34,18,55	110,77,84,80	32,30,27,23	203	86	0.173321	0.694693	0.567,0.499,0.626,0.417	0.593,0.521,0.569,0.596	-0.043
Bradi5g25610.v3.0	Bradi5g25610	Bd5	-	27029741	27030641	27029741	27029956	27030439	27030641	49,38,40,58	107128105136	44,40,37,40	117125124128	555	86	0.173542	0.694693	0.066,0.044,0.056,0.062	0.055,0.047,0.044,0.046	0.009
Bradi3g10920.v3.0	Bradi3g10920	Bd3	-	9182604	9183362	9182604	9183002	9183216	9183362	75,96,60,83	4,3,4,2	108,82,90,100	4,6,4,6	286	86	0.175973	0.702308	0.849,0.906,0.819,0.926	0.89,0.804,0.871,0.834	0.025
Bradi5g01518.v3.0	Bradi5g01518	Bd5	-	1477497	1478151	1477497	1477955	1478054	1478151	76,85,66,94	3,2,0,6	99,79,90,77	2,0,2,5	172	86	0.177804	0.707491	0.927,0.955,1.0,0.887	0.961,1.0,0.957,0.885	-0.008
Bradi5g13737.v3.0	Bradi5g13737	Bd5	-	17378705	17382086	17378705	17379332	17379419	17382086	63,65,46,87	1,0,1,0	54,63,50,65	3,3,0,1	160	86	0.179408	0.71174	0.971,1.0,0.961,1.0	0.906,0.919,1.0,0.972	0.034
Bradi1g34770.v3.0	Bradi1g34770	Bd1	-	30471605	30472459	30471605	30471896	30472016	30472459	66,45,61,58	44,28,32,48	34,51,51,45	51,30,30,36	192	86	0.180566	0.714205	0.402,0.419,0.461,0.351	0.23,0.432,0.432,0.359	0.045
Bradi3g40410.v3.0	Bradi3g40410	Bd3	-	42359865	42360194	42359865	42359983	42360114	42360194	4,4,0,3	13,16,6,22	1,4,0,0	14,10,19,12	190	73	0.181395	0.715352	0.106,0.088,0.0,0.05	0.027,0.133,0.0,0.0	0.021
Bradi1g16480.v3.0	Bradi1g16480	Bd1	-	13344992	13345384	13344992	13345048	13345150	13345384	29,44,42,61	1,3,1,7	38,38,33,43	2,0,1,1	137	49	0.184297	0.724647	0.912,0.84,0.938,0.757	0.872,1.0,0.922,0.939	-0.072
Bradi3g11250.v3.0	Bradi3g11250	Bd3	+	9698897	9699249	9698897	9699092	9699202	9699249	4,5,3,3	1,0,1,2	8,1,6,6	0,4,6,4	136	40	0.185428	0.726942	0.541,1.0,0.469,0.306	1.0,0.068,0.227,0.306	0.179
Bradi4g32707.v3.0	Bradi4g32707	Bd4	-	38269727	38270433	38269727	38270170	38270257	38270433	127,104,98,176	19,11,8,12	142136144134	11,7,12,10	160	86	0.186886	0.730504	0.782,0.836,0.868,0.887	0.874,0.913,0.866,0.878	-0.04
Bradi4g44690.v3.0	Bradi4g44690	Bd4	-	47992812	47993644	47992812	47993496	47993594	47993644	50,50,33,48	3,3,1,0	36,53,29,35	3,0,5,3	129	43	0.189726	0.739433	0.847,0.847,0.917,1.0	0.8,1.0,0.659,0.795	0.089
Bradi4g09060.v3.0	Bradi4g09060	Bd4	-	8410214	8410538	8410214	8410312	8410414	8410538	22,13,28,15	22,15,14,26	11,17,13,32	18,17,8,10	174	86	0.190546	0.740454	0.331,0.3,0.497,0.222	0.232,0.331,0.445,0.613	-0.068
Bradi2g21050.v3.0	Bradi2g21050	Bd2	+	18403137	18403534	18403137	18403240	18403331	18403534	97,98,52,81	25,16,14,17	96109124107	23,22,32,46	168	86	0.1952	0.75633	0.665,0.758,0.655,0.709	0.681,0.717,0.665,0.544	0.045
Bradi4g00450.v3.0	Bradi4g00450	Bd4	-	189400	190024	189400	189562	189735	190024	1,0,0,0	64,41,39,69	1,1,2,2	37,48,52,51	245	86	0.198221	0.76532	0.005,0.0,0.0,0.0	0.009,0.007,0.013,0.014	-0.009
Bradi4g20570.v3.0	Bradi4g20570	Bd4	+	23561566	23561895	23561566	23561660	23561740	23561895	25,22,22,20	7,6,5,6	29,15,32,34	6,4,6,4	146	86	0.19909	0.76532	0.678,0.684,0.722,0.663	0.74,0.688,0.759,0.834	-0.069
Bradi4g04470.v3.0	Bradi4g04470	Bd4	+	3692354	3693460	3692354	3692650	3692771	3693460	81,68,47,82	16,13,12,31	64,50,73,67	18,22,22,20	193	86	0.199248	0.76532	0.693,0.7,0.636,0.541	0.613,0.503,0.597,0.599	0.064
Bradi4g22651.v3.0	Bradi4g22651	Bd4	+	26982583	26983294	26982583	26982702	26982814	26983294	28,25,7,19	2,4,0,1	33,21,25,29	0,1,1,2	184	86	0.200265	0.765478	0.867,0.745,1.0,0.899	1.0,0.908,0.921,0.871	-0.047
Bradi2g53790.v3.0	Bradi2g53790	Bd2	-	52658659	52659171	52658659	52658980	52659082	52659171	41,33,25,35	0,3,2,2	31,33,30,35	2,2,3,7	170	82	0.201017	0.765478	1.0,0.841,0.858,0.894	0.882,0.888,0.828,0.707	0.072
Bradi4g34207.v3.0	Bradi4g34207	Bd4	+	39780466	39781232	39780466	39780698	39780853	39781232	158189145197	1,3,1,1	180155188157	0,0,1,1	227	86	0.20051	0.765478	0.984,0.96,0.982,0.987	1.0,1.0,0.986,0.983	-0.014
Bradi2g12870.v3.0	Bradi2g12870	Bd2	+	11240660	11241046	11240660	11240712	11240990	11241046	6,5,6,15	0,1,1,1	4,2,2,4	1,0,0,0	272	8	0.202673	0.767387	1.0,0.128,0.15,0.306	0.105,1.0,1.0,1.0	-0.38
Bradi1g68060.v3.0	Bradi1g68060	Bd1	-	66808047	66808906	66808047	66808672	66808785	66808906	42,37,35,40	14,22,27,31	40,26,32,31	32,14,26,29	185	86	0.202263	0.767387	0.582,0.439,0.376,0.375	0.368,0.463,0.364,0.332	0.061
Bradi2g43447.v3.0	Bradi2g43447	Bd2	+	43701932	43703328	43701932	43702088	43702170	43703328	3,3,4,6	2,3,2,4	4,4,4,7	3,5,9,6	150	86	0.205375	0.771553	0.462,0.364,0.534,0.462	0.433,0.314,0.203,0.401	0.118
Bradi5g07100.v3.0	Bradi5g07100	Bd5	+	9625638	9626052	9625638	9625810	9625995	9626052	0,6,2,7	3,1,0,1	5,2,7,8	0,0,2,1	221	50	0.204619	0.771553	0.0,0.576,1.0,0.613	1.0,1.0,0.442,0.644	-0.224
Bradi2g03540.v3.0	Bradi2g03540	Bd2	-	2582277	2582599	2582277	2582355	2582441	2582599	36,29,28,33	1,1,0,2	37,28,45,29	1,1,0,1	143	71	0.205515	0.771553	0.947,0.935,1.0,0.891	0.948,0.933,1.0,0.935	-0.011
Bradi2g27160.v3.0	Bradi2g27160	Bd2	-	25931143	25933361	25931143	25932098	25932218	25933361	47,56,40,38	1,1,0,4	32,33,29,38	3,2,1,1	192	86	0.207742	0.777717	0.955,0.962,1.0,0.81	0.827,0.881,0.929,0.945	0.036
Bradi4g37870.v3.0	Bradi4g37870	Bd4	-	42834835	42835431	42834835	42835274	42835363	42835431	29,33,26,45	14,10,8,14	25,17,9,14	8,12,5,4	139	61	0.20972	0.782916	0.476,0.592,0.588,0.585	0.578,0.383,0.441,0.606	0.058
Bradi2g54170.v3.0	Bradi2g54170	Bd2	-	52891473	52893041	52891473	52891579	52892227	52893041	86,87,77,81	59,57,53,65	86,63,73,99	69,58,58,86	720	86	0.21078	0.784668	0.148,0.154,0.148,0.13	0.13,0.115,0.131,0.121	0.021
Bradi3g03790.v3.0	Bradi3g03790	Bd3	+	2546972	2547248	2546972	2547054	2547133	2547248	0,0,2,0	19,22,22,31	0,0,0,0	33,37,34,27	133	75	0.2119	0.786634	0.0,0.0,0.049,0.0	0.0,0.0,0.0,0.0	0.012
Bradi3g34646.v3.0	Bradi3g34646	Bd3	-	36770046	36770968	36770046	36770684	36770820	36770968	71,80,48,91	12,11,1,15	83,56,71,77	7,5,4,15	208	86	0.216454	0.796864	0.71,0.75,0.952,0.715	0.831,0.822,0.88,0.68	-0.022
Bradi4g19090.v3.0	Bradi4g19090	Bd4	+	21658880	21659680	21658880	21658940	21659169	21659680	24,13,10,22	57,65,33,60	26,19,21,30	61,49,64,62	268	53	0.215799	0.796864	0.077,0.038,0.057,0.068	0.078,0.071,0.061,0.087	-0.014
Bradi4g36430.v3.0	Bradi4g36430	Bd4	+	41588235	41588948	41588235	41588311	41588390	41588948	7,6,3,6	20,23,15,20	7,1,10,10	28,13,11,21	127	69	0.21614	0.796864	0.16,0.124,0.098,0.14	0.12,0.04,0.331,0.206	-0.044
Bradi1g52990.v3.0	Bradi1g52990	Bd1	-	51551309	51551869	51551309	51551589	51551678	51551869	50,65,43,63	24,15,16,20	54,57,47,41	21,23,16,26	164	86	0.217736	0.799367	0.522,0.694,0.585,0.623	0.574,0.565,0.606,0.453	0.057
Bradi1g21330.v3.0	Bradi1g21330	Bd1	-	17161530	17162891	17161530	17162078	17162645	17162891	115,149,74,130	326452292373	83,93,106,103	335287360381	639	86	0.220552	0.805256	0.045,0.042,0.033,0.045	0.032,0.042,0.038,0.035	0.004
Bradi2g24430.v3.0	Bradi2g24430	Bd2	+	22223372	22224173	22223372	22223651	22223763	22224173	119,133,99,110	4,1,2,1	145,73,137,161	3,2,7,5	184	86	0.220241	0.805256	0.933,0.984,0.959,0.981	0.958,0.945,0.901,0.938	0.029
Bradi4g38224.v3.0	Bradi4g38224	Bd4	-	43145944	43147128	43145944	43146307	43147044	43147128	84,76,88,122	5,2,2,2	91,101,86,96	1,2,2,0	800	77	0.223402	0.813429	0.618,0.785,0.809,0.854	0.898,0.829,0.805,1.0	-0.116
Bradi3g56617.v3.0	Bradi3g56617	Bd3	+	56203919	56204281	56203919	56204107	56204184	56204281	72,54,41,64	4,4,0,7	49,51,64,64	4,2,0,4	140	86	0.224095	0.813722	0.917,0.892,1.0,0.849	0.883,0.94,1.0,0.908	-0.018
Bradi1g00364.v3.0	Bradi1g00364	Bd1	-	294825	295480	294825	294946	295219	295480	24,17,29,19	1,1,3,2	20,27,28,29	3,1,0,2	345	86	0.228272	0.82663	0.857,0.809,0.707,0.703	0.624,0.871,1.0,0.783	-0.051
Bradi3g06140.v3.0	Bradi3g06140	Bd3	-	4432824	4433389	4432824	4433195	4433312	4433389	76,69,75,83	1,4,1,6	67,83,68,76	2,0,3,2	173	70	0.229947	0.830434	0.969,0.875,0.968,0.848	0.931,1.0,0.902,0.939	-0.028
Bradi4g35336.v3.0	Bradi4g35336	Bd4	-	40713336	40714152	40713336	40713465	40713670	40714152	4,4,0,3	18,9,18,11	0,0,1,2	20,8,12,10	277	86	0.231354	0.833249	0.065,0.121,0.0,0.078	0.0,0.0,0.025,0.058	0.045
Bradi5g01518.v3.0	Bradi5g01518	Bd5	-	1478054	1479214	1478054	1478151	1478623	1479214	219175143230	6,17,21,15	201140197177	22,16,20,13	544	86	0.233451	0.836686	0.852,0.619,0.518,0.708	0.591,0.58,0.609,0.683	0.058
Bradi3g18560.v3.0	Bradi3g18560	Bd3	-	17083683	17084930	17083683	17084329	17084453	17084930	169165136177	1,1,4,0	112125140147	0,0,0,0	196	86	0.234197	0.836686	0.987,0.986,0.937,1.0	1.0,1.0,1.0,1.0	-0.022
Bradi4g36958.v3.0	Bradi4g36958	Bd4	-	42053562	42053915	42053562	42053637	42053724	42053915	34,28,17,34	13,3,13,9	19,25,26,24	8,1,8,8	142	68	0.234149	0.836686	0.556,0.817,0.385,0.644	0.532,0.923,0.609,0.59	-0.063
Bradi3g34737.v3.0	Bradi3g34737	Bd3	+	36870036	36871127	36870036	36870908	36871064	36871127	13,13,18,8	4,2,1,2	20,15,12,17	1,2,4,3	198	56	0.23824	0.837005	0.479,0.648,0.836,0.531	0.85,0.68,0.459,0.616	-0.028
Bradi1g28300.v3.0	Bradi1g28300	Bd1	+	23520768	23521239	23520768	23521045	23521184	23521239	3,3,1,3	9,9,8,9	5,5,10,7	14,16,14,7	173	48	0.23673	0.837005	0.085,0.085,0.034,0.085	0.09,0.08,0.165,0.217	-0.066
Bradi1g77940.v3.0	Bradi1g77940	Bd1	-	74299347	74300064	74299347	74299608	74299721	74300064	31,18,19,22	16,9,12,14	21,22,11,22	10,26,9,14	185	86	0.237483	0.837005	0.474,0.482,0.424,0.422	0.494,0.282,0.362,0.422	0.06
Bradi1g50740.v3.0	Bradi1g50740	Bd1	-	49433387	49436057	49433387	49434758	49434896	49436057	77,40,41,47	8,8,6,7	60,29,56,58	11,11,5,11	210	86	0.236744	0.837005	0.798,0.672,0.737,0.733	0.691,0.519,0.821,0.683	0.057
Bradi3g56587.v3.0	Bradi3g56587	Bd3	-	56188109	56189065	56188109	56188263	56188759	56189065	10,11,4,12	7,10,6,9	8,8,11,10	2,11,2,6	568	86	0.236926	0.837005	0.178,0.143,0.092,0.168	0.377,0.099,0.454,0.201	-0.138
Bradi4g41760.v3.0	Bradi4g41760	Bd4	-	45692210	45692495	45692210	45692338	45692455	45692495	52,59,34,65	18,21,16,28	55,48,67,48	23,13,16,18	136	33	0.237748	0.837005	0.412,0.405,0.34,0.36	0.367,0.473,0.504,0.393	-0.055
Bradi1g46980.v3.0	Bradi1g46980	Bd1	-	45676032	45676487	45676032	45676237	45676354	45676487	101,105,80,124	16,15,13,27	97,73,74,101	12,11,15,11	189	86	0.238694	0.837005	0.742,0.761,0.737,0.676	0.786,0.751,0.692,0.807	-0.03
Bradi2g47330.v3.0	Bradi2g47330	Bd2	+	47464734	47465001	47464734	47464843	47464959	47465001	48,36,37,46	3,0,5,5	67,73,54,66	8,9,8,7	137	35	0.243961	0.847471	0.803,1.0,0.654,0.702	0.681,0.674,0.633,0.707	0.116
Bradi2g15800.v3.0	Bradi2g15800	Bd2	-	13954904	13955593	13954904	13955113	13955189	13955593	4,2,2,3	37,20,17,23	1,6,0,1	36,24,31,35	138	86	0.244839	0.847471	0.063,0.059,0.068,0.075	0.017,0.135,0.0,0.017	0.024
Bradi1g18810.v3.0	Bradi1g18810	Bd1	-	15068211	15068945	15068211	15068736	15068866	15068945	31,14,15,27	22,20,17,18	24,19,10,26	13,11,15,16	188	72	0.244396	0.847471	0.351,0.211,0.253,0.365	0.414,0.398,0.203,0.384	-0.055
Bradi1g63250.v3.0	Bradi1g63250	Bd1	-	62664905	62667095	62664905	62666615	62666714	62667095	55,57,59,59	4,1,1,0	48,57,59,56	2,0,0,1	172	86	0.242441	0.847471	0.873,0.966,0.967,1.0	0.923,1.0,1.0,0.966	-0.021
Bradi1g32945.v3.0	Bradi1g32945	Bd1	+	28586189	28587015	28586189	28586675	28586790	28587015	3,4,3,0	10,13,8,4	3,0,2,2	15,7,11,13	187	86	0.244867	0.847471	0.121,0.124,0.147,0.0	0.084,0.0,0.077,0.066	0.041
Bradi3g02760.v3.0	Bradi3g02760	Bd3	+	1706148	1706917	1706148	1706359	1706555	1706917	8,6,14,11	18,14,7,14	13,4,17,10	15,16,27,24	268	86	0.246893	0.850055	0.125,0.121,0.391,0.201	0.218,0.074,0.168,0.118	0.065
Bradi1g01730.v3.0	Bradi1g01730	Bd1	+	1141858	1142394	1141858	1142157	1142306	1142394	62,60,43,60	4,6,4,7	43,45,55,78	7,6,5,5	216	81	0.246646	0.850055	0.853,0.789,0.801,0.763	0.697,0.738,0.805,0.854	0.028
Bradi1g35150.v3.0	Bradi1g35150	Bd1	-	30801361	30802623	30801361	30801683	30802492	30802623	11,20,8,15	22,13,9,14	16,18,16,23	11,9,20,17	881	86	0.250434	0.860019	0.047,0.131,0.08,0.095	0.124,0.163,0.072,0.117	-0.031
Bradi2g37980.v3.0	Bradi2g37980	Bd2	+	38087530	38088041	38087530	38087738	38087819	38088041	95,100,62,95	156,135,82,115	86,94,125,133	130105168163	148	86	0.251116	0.860136	0.261,0.301,0.305,0.324	0.278,0.342,0.302,0.322	-0.013
Bradi1g00887.v3.0	Bradi1g00887	Bd1	+	628008	628275	628008	628089	628185	628275	2,11,16,11	22,25,19,21	6,7,10,5	21,17,17,27	157	71	0.252416	0.862366	0.039,0.166,0.276,0.192	0.114,0.157,0.21,0.077	0.029
Bradi3g47890.v3.0	Bradi3g47890	Bd3	-	49216569	49217196	49216569	49216982	49217067	49217196	852908772913	31,30,22,24	997917982969	27,21,23,28	156	86	0.254519	0.867323	0.938,0.943,0.951,0.954	0.953,0.96,0.959,0.95	-0.009
Bradi1g76870.v3.0	Bradi1g76870	Bd1	+	73550429	73550715	73550429	73550555	73550658	73550715	1,0,3,1	28,29,29,24	0,2,0,0	33,25,24,28	139	50	0.257062	0.873749	0.013,0.0,0.036,0.015	0.0,0.028,0.0,0.0	0.009
Bradi2g62270.v3.0	Bradi2g62270	Bd2	+	58782374	58783305	58782374	58782623	58782731	58783305	0,0,0,1	55,48,44,58	2,0,0,2	47,41,49,46	180	86	0.258757	0.875032	0.0,0.0,0.0,0.008	0.02,0.0,0.0,0.02	-0.008
Bradi1g25430.v3.0	Bradi1g25430	Bd1	-	20687233	20688363	20687233	20687940	20688064	20688363	631442491600	8113,6111,6322,7357	546514519529	6053,5915,6232,6309	196	86	0.258615	0.875032	0.033,0.031,0.033,0.035	0.038,0.037,0.035,0.035	-0.003
Bradi2g16610.v3.0	Bradi2g16610	Bd2	-	14577736	14578410	14577736	14578224	14578314	14578410	133,121,92,135	82,75,64,82	136137112140	77,94,90,101	166	86	0.259466	0.875203	0.457,0.455,0.427,0.46	0.478,0.43,0.392,0.418	0.02
Bradi2g08700.v3.0	Bradi2g08700	Bd2	+	7074841	7075168	7074841	7074964	7075063	7075168	26,20,4,22	56,66,44,87	24,20,27,18	74,66,60,65	172	86	0.263837	0.885454	0.188,0.132,0.043,0.112	0.14,0.132,0.184,0.122	-0.026
Bradi1g31193.v3.0	Bradi1g31193	Bd1	+	26738925	26739325	26738925	26738997	26739073	26739325	3,8,8,11	0,2,3,1	4,8,5,1	0,4,1,2	117	65	0.263812	0.885454	1.0,0.69,0.597,0.859	1.0,0.526,0.735,0.217	0.167
Bradi1g71450.v3.0	Bradi1g71450	Bd1	+	69651883	69652610	69651883	69652398	69652512	69652610	6,3,6,7	46,42,39,28	7,9,12,12	53,36,37,69	186	86	0.266479	0.887595	0.057,0.032,0.066,0.104	0.058,0.104,0.13,0.074	-0.027
Bradi1g08907.v3.0	Bradi1g08907	Bd1	-	6291881	6292264	6291881	6291987	6292091	6292264	6,3,2,6	11,9,14,12	4,2,9,3	9,9,12,9	176	86	0.266081	0.887595	0.21,0.14,0.065,0.196	0.178,0.098,0.268,0.14	-0.018
Bradi2g15390.v3.0	Bradi2g15390	Bd2	+	13709695	13710938	13709695	13709916	13709997	13710938	20,41,19,29	2,1,3,7	35,28,28,31	1,2,3,2	148	86	0.266396	0.887595	0.853,0.96,0.786,0.707	0.953,0.891,0.844,0.9	-0.07
Bradi5g22600.v3.0	Bradi5g22600	Bd5	-	25086176	25086791	25086176	25086305	25086373	25086791	8,13,5,4	6,10,10,6	10,6,16,6	6,8,11,5	122	86	0.271059	0.900469	0.485,0.478,0.261,0.32	0.54,0.346,0.506,0.458	-0.076
Bradi2g11290.v3.0	Bradi2g11290	Bd2	+	9557428	9557677	9557428	9557457	9557556	9557677	38,54,46,65	1,0,2,3	50,38,50,55	2,2,1,6	108	22	0.271699	0.900469	0.886,1.0,0.824,0.815	0.836,0.795,0.911,0.651	0.083
Bradi3g52740.v3.0	Bradi3g52740	Bd3	-	53357551	53357862	53357551	53357633	53357741	53357862	111,92,77,102	483441336510	83,80,109,83	459427438481	169	75	0.272946	0.901597	0.093,0.085,0.092,0.082	0.074,0.077,0.099,0.071	0.008
Bradi3g17780.v3.0	Bradi3g17780	Bd3	+	16181689	16182918	16181689	16181841	16182441	16182918	436403273395	0,1,0,0	406327428397	0,0,0,0	672	86	0.273396	0.901597	1.0,0.981,1.0,1.0	1.0,1.0,1.0,1.0	-0.005
Bradi1g29287.v3.0	Bradi1g29287	Bd1	-	24846016	24846687	24846016	24846256	24846348	24846687	15,13,6,18	3,0,1,0	13,11,14,8	1,1,0,4	170	86	0.279576	0.915163	0.717,1.0,0.752,1.0	0.868,0.848,1.0,0.503	0.063
Bradi1g43690.v3.0	Bradi1g43690	Bd1	-	41637443	41638704	41637443	41638410	41638535	41638704	80,51,44,70	1,0,1,1	38,63,78,53	3,2,2,0	197	86	0.279553	0.915163	0.972,1.0,0.951,0.968	0.847,0.932,0.945,1.0	0.042
Bradi2g21120.v3.0	Bradi2g21120	Bd2	+	18472945	18473743	18472945	18473158	18473473	18473743	4278,3636,3141,4102	191129131171	3663,3536,3701,3830	159159167178	387	86	0.278271	0.915163	0.833,0.862,0.842,0.842	0.837,0.832,0.831,0.827	0.013
Bradi3g02232.v3.0	Bradi3g02232	Bd3	-	1336620	1337130	1336620	1336770	1336890	1337130	11,6,2,0	0,1,1,3	5,2,10,8	3,0,0,1	192	86	0.281483	0.919144	1.0,0.729,0.473,0.0	0.427,1.0,1.0,0.782	-0.252
Bradi4g14910.v3.0	Bradi4g14910	Bd4	+	15587088	15588066	15587088	15587375	15587477	15588066	31,37,31,59	4,0,2,3	48,58,45,46	1,1,2,2	174	86	0.28279	0.921147	0.793,1.0,0.885,0.907	0.96,0.966,0.917,0.919	-0.044
Bradi2g04180.v3.0	Bradi2g04180	Bd2	-	2926480	2928876	2926480	2928557	2928736	2928876	3,9,2,13	126,89,84,109	10,14,6,9	125,88,112,116	251	86	0.2837	0.921851	0.008,0.033,0.008,0.039	0.027,0.052,0.018,0.026	-0.009
Bradi2g23790.v3.0	Bradi2g23790	Bd2	+	21532534	21532955	21532534	21532714	21532795	21532955	19,19,10,25	16,11,16,25	19,11,13,16	15,19,21,18	148	86	0.284705	0.922859	0.408,0.501,0.266,0.368	0.424,0.252,0.265,0.341	0.065
Bradi2g08177.v3.0	Bradi2g08177	Bd2	+	6587033	6588323	6587033	6587107	6587192	6588323	96,66,67,64	2,6,2,3	51,54,55,61	5,4,2,4	137	67	0.286552	0.924339	0.959,0.843,0.942,0.913	0.833,0.868,0.931,0.882	0.036
Bradi1g12870.v3.0	Bradi1g12870	Bd1	+	9755384	9756477	9755384	9755616	9755828	9756477	85,66,57,116	2,4,2,5	102,102,69,91	2,6,5,6	284	86	0.285935	0.924339	0.928,0.833,0.896,0.875	0.939,0.837,0.807,0.821	0.032
Bradi2g38470.v3.0	Bradi2g38470	Bd2	+	38532026	38532696	38532026	38532237	38532337	38532696	507336325447	1,1,1,2	383366432416	4,0,0,0	172	86	0.289215	0.93067	0.996,0.994,0.994,0.991	0.98,1.0,1.0,1.0	-0.001
Bradi5g15490.v3.0	Bradi5g15490	Bd5	-	19007176	19007612	19007176	19007322	19007404	19007612	12,11,7,16	45,31,40,28	10,14,15,5	48,24,53,48	150	86	0.290837	0.93363	0.133,0.169,0.091,0.247	0.107,0.251,0.14,0.056	0.021
Bradi1g56710.v3.0	Bradi1g56710	Bd1	+	55546521	55547314	55546521	55546863	55546997	55547314	0,4,2,2	2,0,2,1	2,0,4,3	1,0,0,2	206	86	0.294728	0.942529	0.0,1.0,0.295,0.455	0.455,NA,1.0,0.385	-0.176
Bradi5g06120.v3.0	Bradi5g06120	Bd5	+	7989537	7989932	7989537	7989624	7989866	7989932	20,12,7,15	7,9,3,4	13,24,10,14	3,7,2,5	281	53	0.295407	0.942529	0.35,0.201,0.306,0.414	0.45,0.393,0.485,0.346	-0.101
Bradi4g13987.v3.0	Bradi4g13987	Bd4	+	14509347	14511488	14509347	14509550	14509873	14511488	193137156196	3,0,1,3	179171175142	1,2,0,0	395	86	0.295737	0.942529	0.933,1.0,0.971,0.934	0.975,0.949,1.0,1.0	-0.021
Bradi1g50627.v3.0	Bradi1g50627	Bd1	+	49375746	49376121	49375746	49375976	49376081	49376121	0,1,0,0	12,15,11,17	0,0,0,0	22,15,13,22	124	33	0.296877	0.943897	0.0,0.017,0.0,0.0	0.0,0.0,0.0,0.0	0.004
Bradi5g14250.v3.0	Bradi5g14250	Bd5	+	17832858	17833825	17832858	17833254	17833337	17833825	118,123,80,115	0,1,4,1	121119154136	1,0,1,1	152	86	0.299249	0.94691	1.0,0.986,0.919,0.985	0.986,1.0,0.989,0.987	-0.018
Bradi4g27480.v3.0	Bradi4g27480	Bd4	+	32553869	32554721	32553869	32553962	32554217	32554721	20,11,16,23	45,36,27,46	18,20,15,13	34,32,32,35	327	86	0.298603	0.94691	0.105,0.074,0.135,0.116	0.122,0.141,0.11,0.089	-0.008
Bradi1g35780.v3.0	Bradi1g35780	Bd1	-	31495559	31496550	31495559	31495751	31496323	31496550	32,41,23,42	105,101,61,99	53,37,33,52	97,65,117,111	644	86	0.300683	0.949186	0.039,0.051,0.048,0.054	0.068,0.071,0.036,0.059	-0.011
Bradi1g12870.v3.0	Bradi1g12870	Bd1	+	9755384	9756477	9755384	9755616	9755758	9756477	57,38,40,78	7,11,3,10	65,63,45,66	13,7,13,8	214	86	0.303284	0.95287	0.766,0.581,0.843,0.758	0.668,0.783,0.582,0.768	0.037
Bradi2g11370.v3.0	Bradi2g11370	Bd2	+	9643074	9643269	9643074	9643112	9643189	9643269	59,43,36,57	2,3,2,4	47,50,62,64	1,2,3,1	72	18	0.302852	0.95287	0.881,0.782,0.818,0.781	0.922,0.862,0.838,0.941	-0.075
Bradi1g27807.v3.0	Bradi1g27807	Bd1	-	22928422	22928870	22928422	22928536	22928835	22928870	29,29,23,25	12,11,9,11	33,38,27,30	9,6,14,11	313	28	0.304437	0.954239	0.178,0.191,0.186,0.169	0.247,0.362,0.147,0.196	-0.057
Bradi1g53100.v3.0	Bradi1g53100	Bd1	-	51644596	51645322	51644596	51645078	51645217	51645322	255236250305	69,38,37,57	334242267300	55,41,55,49	211	86	0.306021	0.954699	0.601,0.717,0.734,0.686	0.712,0.706,0.664,0.714	-0.014
Bradi2g43660.v3.0	Bradi2g43660	Bd2	+	43906762	43907349	43906762	43907170	43907251	43907349	20,34,16,30	2,2,1,0	17,20,25,37	4,2,0,4	148	86	0.30594	0.954699	0.853,0.908,0.903,1.0	0.712,0.853,1.0,0.843	0.064
Bradi1g42310.v3.0	Bradi1g42310	Bd1	-	39454404	39455756	39454404	39455579	39455657	39455756	74,79,64,92	0,0,0,0	74,58,59,89	0,1,0,1	142	86	0.307375	0.956677	1.0,1.0,1.0,1.0	1.0,0.972,1.0,0.982	0.012
Bradi4g18921.v3.0	Bradi4g18921	Bd4	+	21441095	21441645	21441095	21441397	21441468	21441645	8,14,6,12	2,3,2,4	8,3,6,12	0,2,3,8	128	86	0.309713	0.959462	0.729,0.758,0.668,0.668	1.0,0.502,0.573,0.502	0.062
Bradi3g35726.v3.0	Bradi3g35726	Bd3	-	37766091	37766470	37766091	37766246	37766357	37766470	43,41,39,61	3,1,0,3	48,40,34,54	1,1,1,0	183	86	0.309575	0.959462	0.871,0.951,1.0,0.905	0.958,0.949,0.941,1.0	-0.03
Bradi2g43447.v3.0	Bradi2g43447	Bd2	+	43701681	43702088	43701681	43701863	43701932	43702088	4,1,3,2	1,3,1,3	4,4,6,6	2,1,1,3	124	86	0.312269	0.960662	0.735,0.188,0.675,0.316	0.581,0.735,0.806,0.581	-0.197
Bradi2g44350.v3.0	Bradi2g44350	Bd2	-	44618096	44619082	44618096	44618607	44618687	44619082	197183125172	11,9,6,7	165159171213	9,8,9,14	146	86	0.311963	0.960662	0.913,0.923,0.925,0.935	0.915,0.921,0.918,0.9	0.011
Bradi5g23270.v3.0	Bradi5g23270	Bd5	-	25419707	25419968	25419707	25419821	25419905	25419968	3,10,3,2	6,7,2,7	10,5,12,6	5,6,4,10	124	56	0.311493	0.960662	0.184,0.392,0.404,0.114	0.475,0.273,0.575,0.213	-0.11
Bradi1g37692.v3.0	Bradi1g37692	Bd1	-	33730248	33730810	33730248	33730527	33730619	33730810	67,62,47,66	5,3,3,3	58,42,75,75	3,1,0,5	170	86	0.315521	0.961761	0.871,0.913,0.888,0.918	0.907,0.955,1.0,0.884	-0.039
Bradi4g29780.v3.0	Bradi4g29780	Bd4	-	35305905	35307282	35305905	35306205	35306323	35307282	202169127169	1,1,1,4	225186159238	6,1,6,1	190	86	0.314057	0.961761	0.989,0.987,0.983,0.95	0.944,0.988,0.923,0.991	0.016
Bradi1g09110.v3.0	Bradi1g09110	Bd1	-	6468022	6468909	6468022	6468373	6468647	6468909	35,61,46,64	8,16,12,7	61,55,47,56	18,12,14,12	346	86	0.314227	0.961761	0.521,0.487,0.488,0.694	0.457,0.533,0.455,0.537	0.052
Bradi1g72510.v3.0	Bradi1g72510	Bd1	-	70459805	70460493	70459805	70460146	70460426	70460493	391378298425	8,3,4,4	517445502508	6,7,4,1	326	60	0.315251	0.961761	0.9,0.959,0.932,0.951	0.941,0.921,0.959,0.989	-0.017
Bradi2g56120.v3.0	Bradi2g56120	Bd2	+	54314143	54314735	54314143	54314548	54314659	54314735	9,17,4,13	48,42,29,43	8,4,9,18	40,49,47,52	166	69	0.319991	0.973154	0.072,0.144,0.054,0.112	0.077,0.033,0.074,0.126	0.018
Bradi2g02822.v3.0	Bradi2g02822	Bd2	-	1999440	1999949	1999440	1999658	1999750	1999949	61,34,33,59	65,62,60,44	42,46,37,45	45,61,67,76	170	86	0.321929	0.976811	0.322,0.217,0.218,0.404	0.321,0.276,0.218,0.23	0.029
Bradi4g19990.v3.0	Bradi4g19990	Bd4	-	22902423	22903238	22902423	22902976	22903062	22903238	0,1,1,2	36,30,19,45	0,0,0,0	32,29,35,28	158	86	0.323127	0.978213	0.0,0.018,0.028,0.024	0.0,0.0,0.0,0.0	0.018
Bradi2g05310.v3.0	Bradi2g05310	Bd2	-	3881173	3881733	3881173	3881306	3881588	3881733	48,51,57,83	55,49,28,55	74,38,76,43	53,44,47,66	354	86	0.325833	0.984165	0.175,0.202,0.331,0.268	0.253,0.173,0.282,0.137	0.033
Bradi2g57687.v3.0	Bradi2g57687	Bd2	+	55589184	55589646	55589184	55589353	55589452	55589646	1,1,1,1	14,23,14,21	1,1,2,2	12,11,15,22	172	86	0.3308	0.989549	0.034,0.021,0.034,0.023	0.04,0.043,0.063,0.043	-0.019
Bradi1g34170.v3.0	Bradi1g34170	Bd1	-	29871890	29872979	29871890	29872170	29872319	29872979	641755472628	63,69,45,53	805522695803	61,43,63,63	221	86	0.329517	0.989549	0.798,0.81,0.803,0.822	0.837,0.825,0.811,0.832	-0.018
Bradi5g26340.v3.0	Bradi5g26340	Bd5	+	27560797	27561391	27560797	27560999	27561085	27561391	34,36,14,27	23,29,20,34	40,22,25,29	25,24,21,20	158	86	0.331339	0.989549	0.446,0.403,0.276,0.302	0.465,0.333,0.393,0.441	-0.051
Bradi1g32500.v3.0	Bradi1g32500	Bd1	+	27953929	27954638	27953929	27954092	27954517	27954638	99,112,88,134	24,20,16,18	94,90,85,85	11,10,18,18	497	86	0.330622	0.989549	0.416,0.492,0.488,0.563	0.597,0.609,0.45,0.45	-0.037
Bradi4g04470.v3.0	Bradi4g04470	Bd4	+	3694774	3695381	3694774	3695138	3695225	3695381	124,86,77,135	2,0,0,1	120,85,99,107	3,0,1,0	160	86	0.330724	0.989549	0.971,1.0,1.0,0.986	0.956,1.0,0.982,1.0	0.005
Bradi5g18260.v3.0	Bradi5g18260	Bd5	+	21450725	21451414	21450725	21450898	21451253	21451414	13,13,4,14	74,70,71,113	17,13,16,15	89,70,79,111	427	86	0.333106	0.992597	0.034,0.036,0.011,0.024	0.037,0.036,0.039,0.026	-0.008
Bradi3g18820.v3.0	Bradi3g18820	Bd3	-	17460444	17460693	17460444	17460573	17460638	17460693	29,23,15,32	24,19,37,36	22,21,24,24	34,29,27,27	78	48	0.336286	0.995388	0.426,0.427,0.2,0.354	0.285,0.308,0.354,0.354	0.027
Bradi3g35210.v3.0	Bradi3g35210	Bd3	+	37269844	37272670	37269844	37272500	37272595	37272670	32,66,34,53	0,2,1,0	56,56,63,66	1,3,3,4	154	68	0.33629	0.995388	1.0,0.936,0.938,1.0	0.961,0.892,0.903,0.879	0.06
Bradi2g09350.v3.0	Bradi2g09350	Bd2	-	7638475	7638900	7638475	7638689	7638821	7638900	175125104135	27,36,19,35	141121140166	39,17,47,28	190	72	0.334797	0.995388	0.711,0.568,0.675,0.594	0.578,0.73,0.53,0.692	0.005
Bradi3g35250.v3.0	Bradi3g35250	Bd3	-	37307326	37307759	37307326	37307527	37307609	37307759	50,29,13,29	1,4,4,2	18,36,47,44	6,1,2,5	150	86	0.607875	1	0.966,0.806,0.651,0.893	0.632,0.954,0.931,0.835	-0.009
Bradi3g35250.v3.0	Bradi3g35250	Bd3	-	37307326	37307759	37307326	37307527	37307613	37307759	51,29,14,29	0,0,0,0	18,38,49,45	0,0,1,0	158	86	1	1	1.0,1.0,1.0,1.0	1.0,1.0,0.964,1.0	0.009
Bradi3g04650.v3.0	Bradi3g04650	Bd3	+	3198705	3200622	3198705	3199000	3199784	3200622	245201158281	7,4,3,3	195188198181	2,2,6,4	856	86	0.868201	1	0.779,0.835,0.841,0.904	0.907,0.904,0.768,0.82	-0.01
Bradi5g09097.v3.0	Bradi5g09097	Bd5	+	12429382	12431052	12429382	12430604	12430870	12431052	14,0,2,2	0,0,0,0	6,6,14,5	1,0,0,0	338	86	1	1	1.0,NA,1.0,1.0	0.604,1.0,1.0,1.0	0.099
Bradi3g31527.v3.0	Bradi3g31527	Bd3	+	33507706	33509183	33507706	33507816	33509091	33509183	69,72,50,52	0,2,3,0	73,76,69,69	0,1,0,2	1346	85	0.472188	1	1.0,0.695,0.513,1.0	1.0,0.828,1.0,0.685	-0.076
Bradi3g55030.v3.0	Bradi3g55030	Bd3	+	55157600	55158212	55157600	55157888	55158054	55158212	22,38,12,20	75,85,74,87	23,23,7,18	77,65,52,61	238	86	0.830227	1	0.096,0.139,0.055,0.077	0.097,0.113,0.046,0.096	0.004
Bradi3g55030.v3.0	Bradi3g55030	Bd3	+	55162295	55162773	55162295	55162349	55162429	55162773	0,1,2,2	93,94,79,92	1,1,2,0	76,65,57,78	107	47	1	1	0.0,0.005,0.011,0.009	0.006,0.007,0.015,0.0	-0.001
Bradi3g55030.v3.0	Bradi3g55030	Bd3	+	55161788	55162195	55161788	55161902	55162095	55162195	5,7,8,7	212253170237	1,4,6,5	206187178165	265	86	1	1	0.008,0.009,0.015,0.009	0.002,0.007,0.011,0.01	0.003
Bradi5g17070.v3.0	Bradi5g17070	Bd5	-	20451832	20452149	20451832	20451907	20451996	20452149	0,0,1,0	35,39,28,42	0,0,0,0	39,34,30,30	146	68	0.863196	1	0.0,0.0,0.016,0.0	0.0,0.0,0.0,0.0	0.004
Bradi3g38380.v3.0	Bradi3g38380	Bd3	-	40644139	40644831	40644139	40644445	40644565	40644831	46,60,30,57	11,4,13,10	55,63,59,45	9,8,11,10	192	86	0.410782	1	0.652,0.87,0.508,0.719	0.732,0.779,0.706,0.668	-0.034
Bradi1g64730.v3.0	Bradi1g64730	Bd1	-	64141284	64141934	64141284	64141736	64141813	64141934	19,18,13,19	0,1,0,0	26,12,20,22	0,0,0,0	140	86	1	1	1.0,0.917,1.0,1.0	1.0,1.0,1.0,1.0	-0.021
Bradi5g01150.v3.0	Bradi5g01150	Bd5	+	1040515	1041121	1040515	1040984	1041058	1041121	13,7,3,10	2,1,2,0	17,7,8,17	0,1,0,0	104	56	1	1	0.778,0.79,0.447,1.0	1.0,0.79,1.0,1.0	-0.194
Bradi1g62520.v3.0	Bradi1g62520	Bd1	+	61938261	61938577	61938261	61938344	61938511	61938577	0,2,0,0	1,4,5,4	2,0,0,0	3,4,7,2	202	49	1	1	0.0,0.108,0.0,0.0	0.139,0.0,0.0,0.0	-0.008
Bradi3g59237.v3.0	Bradi3g59237	Bd3	-	58225621	58225935	58225621	58225686	58225856	58225935	28,30,17,19	82,65,59,120	28,17,39,27	96,70,91,92	200	44	1	1	0.07,0.092,0.06,0.034	0.06,0.051,0.086,0.061	-0.001
Bradi2g20040.v3.0	Bradi2g20040	Bd2	+	17591414	17592255	17591414	17591505	17592179	17592255	2,0,6,3	0,0,0,0	6,2,2,0	1,0,0,1	727	67	1	1	1.0,NA,1.0,1.0	0.356,1.0,1.0,0.0	0.411
Bradi2g36787.v3.0	Bradi2g36787	Bd2	+	36961278	36962672	36961278	36961392	36962030	36962672	48,75,38,63	0,1,1,0	55,57,70,86	0,0,0,1	710	86	1	1	1.0,0.901,0.822,1.0	1.0,1.0,1.0,0.912	-0.047
Bradi2g11740.v3.0	Bradi2g11740	Bd2	+	10078684	10079163	10078684	10078886	10078949	10079163	21,35,14,18	4,1,3,7	27,28,21,16	3,4,9,0	112	86	0.879264	1	0.801,0.964,0.782,0.664	0.874,0.843,0.642,1.0	-0.037
Bradi4g35010.v3.0	Bradi4g35010	Bd4	+	40465605	40466309	40465605	40465713	40465893	40466309	8,15,5,23	68,67,40,69	15,7,14,23	76,61,62,56	252	86	0.467159	1	0.039,0.071,0.041,0.102	0.063,0.038,0.072,0.123	-0.011
Bradi3g18820.v3.0	Bradi3g18820	Bd3	-	17458555	17458802	17458555	17458624	17458696	17458802	10,10,7,10	750578634770	15,10,6,5	755676764721	106	62	1	1	0.008,0.01,0.006,0.008	0.011,0.009,0.005,0.004	0.001
Bradi3g18820.v3.0	Bradi3g18820	Bd3	-	17460444	17460693	17460444	17460570	17460638	17460693	32,23,15,34	283255216267	23,21,24,25	254224269289	84	48	0.417389	1	0.061,0.049,0.038,0.068	0.049,0.051,0.049,0.047	0.005
Bradi3g26990.v3.0	Bradi3g26990	Bd3	+	27460547	27461524	27460547	27460927	27461061	27461524	3,3,4,10	2,1,0,0	4,10,7,5	0,1,0,1	206	86	1	1	0.385,0.556,1.0,1.0	1.0,0.807,1.0,0.676	-0.136
Bradi2g14101.v3.0	Bradi2g14101	Bd2	+	12762793	12765221	12762793	12764315	12764381	12765221	59,64,24,67	0,0,0,1	42,34,55,66	0,0,0,0	118	86	1	1	1.0,1.0,1.0,0.98	1.0,1.0,1.0,1.0	-0.005
Bradi1g31417.v3.0	Bradi1g31417	Bd1	-	26997470	26997703	26997470	26997587	26997650	26997703	47,56,37,47	4,1,1,0	55,54,67,70	1,0,3,5	72	46	0.814703	1	0.882,0.973,0.959,1.0	0.972,1.0,0.935,0.899	0.002
Bradi4g09940.v3.0	Bradi4g09940	Bd4	-	9454455	9455076	9454455	9454611	9454887	9455076	398435300432	2,0,0,2	396328376403	0,0,0,1	348	86	0.410399	1	0.98,1.0,1.0,0.982	1.0,1.0,1.0,0.99	-0.007
Bradi1g43000.v3.0	Bradi1g43000	Bd1	+	40606565	40607492	40606565	40606776	40606898	40607492	8,2,1,8	2,1,3,1	3,2,8,9	4,2,3,3	194	86	0.58283	1	0.639,0.47,0.129,0.78	0.25,0.307,0.542,0.571	0.087
Bradi2g03940.v3.0	Bradi2g03940	Bd2	+	2782001	2782349	2782001	2782190	2782300	2782349	30,30,9,33	4,4,4,3	24,27,31,35	2,7,5,7	138	42	0.682873	1	0.695,0.695,0.406,0.77	0.785,0.54,0.654,0.603	-0.004
Bradi2g03940.v3.0	Bradi2g03940	Bd2	+	2782001	2782349	2782001	2782190	2782305	2782349	30,32,11,33	4,6,4,7	24,23,29,36	5,3,3,8	138	37	0.75055	1	0.668,0.588,0.424,0.558	0.563,0.673,0.722,0.547	-0.067
Bradi4g13710.v3.0	Bradi4g13710	Bd4	+	14150867	14155353	14150867	14155154	14155232	14155353	18,15,12,27	0,0,0,1	27,26,28,19	0,2,1,0	142	86	1	1	1.0,1.0,1.0,0.942	1.0,0.887,0.944,1.0	0.028
Bradi2g08655.v3.0	Bradi2g08655	Bd2	+	7037418	7038993	7037418	7037633	7038456	7038993	61,58,46,92	9,8,7,15	72,51,59,62	11,4,8,6	895	86	0.384496	1	0.394,0.411,0.387,0.371	0.386,0.551,0.415,0.498	-0.072
Bradi2g57060.v3.0	Bradi2g57060	Bd2	-	55076449	55076660	55076449	55076524	55076597	55076660	1,0,0,1	10,7,10,16	0,2,0,0	18,7,13,19	84	38	1	1	0.043,0.0,0.0,0.027	0.0,0.114,0.0,0.0	-0.011
Bradi2g03713.v3.0	Bradi2g03713	Bd2	-	2666130	2666955	2666130	2666669	2666760	2666955	2,0,0,1	112,75,69,101	2,0,1,1	81,83,96,74	168	86	1	1	0.009,0.0,0.0,0.005	0.012,0.0,0.005,0.007	-0.003
Bradi1g28960.v3.0	Bradi1g28960	Bd1	-	24365649	24366070	24365649	24365880	24365997	24366070	9,11,10,13	53,54,46,50	8,14,13,14	66,60,62,52	169	66	0.510952	1	0.062,0.074,0.078,0.092	0.045,0.084,0.076,0.095	0.002
Bradi4g02600.v3.0	Bradi4g02600	Bd4	+	1869823	1870157	1869823	1869956	1870095	1870157	5,13,6,11	90,86,64,67	19,14,11,12	113,76,121,99	180	55	0.616399	1	0.017,0.044,0.028,0.048	0.049,0.053,0.027,0.036	-0.007
Bradi2g38750.v3.0	Bradi2g38750	Bd2	+	38768631	38769038	38768631	38768858	38768986	38769038	2,0,0,0	121,125,95,79	0,1,3,0	129,84,104,126	159	45	1	1	0.005,0.0,0.0,0.0	0.0,0.003,0.008,0.0	-0.001
Bradi1g43710.v3.0	Bradi1g43710	Bd1	+	41672478	41673020	41672478	41672856	41672951	41673020	0,0,0,3	49,23,24,34	0,1,1,0	23,25,35,38	148	62	0.868674	1	0.0,0.0,0.0,0.036	0.0,0.016,0.012,0.0	0.002
Bradi2g00850.v3.0	Bradi2g00850	Bd2	+	522190	522583	522190	522244	522333	522583	8,3,0,4	1,0,1,0	2,5,3,12	0,0,0,3	125	47	0.789699	1	0.75,1.0,0.0,1.0	1.0,1.0,1.0,0.601	-0.213
Bradi1g72430.v3.0	Bradi1g72430	Bd1	-	70392732	70393120	70392732	70392889	70392989	70393120	8,3,5,12	256235223279	5,4,5,12	295193284310	172	86	0.561254	1	0.015,0.006,0.011,0.021	0.008,0.01,0.009,0.019	0.002
Bradi1g72430.v3.0	Bradi1g72430	Bd1	-	70397416	70397799	70397416	70397543	70397624	70397799	178217126179	4,4,6,3	204143220226	7,3,7,5	148	86	0.768867	1	0.963,0.969,0.924,0.972	0.944,0.965,0.948,0.963	0.002
Bradi1g28960.v3.0	Bradi1g28960	Bd1	-	24367943	24368312	24367943	24368091	24368211	24368312	2,1,5,10	31,25,29,37	9,4,4,4	36,37,27,36	192	86	0.95128	1	0.028,0.018,0.072,0.108	0.101,0.046,0.062,0.047	-0.008
Bradi2g60470.v3.0	Bradi2g60470	Bd2	-	57630282	57630652	57630282	57630483	57630559	57630652	27,19,10,22	0,0,0,2	17,14,9,23	0,0,0,0	138	86	1	1	1.0,1.0,1.0,0.873	1.0,1.0,1.0,1.0	-0.032
Bradi1g48120.v3.0	Bradi1g48120	Bd1	+	46897469	46897752	46897469	46897587	46897686	46897752	1,0,0,0	9,6,5,16	2,1,0,1	18,17,8,12	145	59	1	1	0.043,0.0,0.0,0.0	0.043,0.023,0.0,0.033	-0.014
Bradi2g10710.v3.0	Bradi2g10710	Bd2	-	8934953	8935569	8934953	8935262	8935356	8935569	4,5,7,4	0,0,0,2	9,10,14,9	1,0,1,1	172	86	0.420123	1	1.0,1.0,1.0,0.5	0.818,1.0,0.875,0.818	-0.003
Bradi4g02460.v3.0	Bradi4g02460	Bd4	-	1623291	1624549	1623291	1623704	1623826	1624549	8,8,8,13	0,1,0,0	1,10,15,13	1,0,0,0	194	86	1	1	1.0,0.78,1.0,1.0	0.307,1.0,1.0,1.0	0.118
Bradi2g39420.v3.0	Bradi2g39420	Bd2	+	39239223	39239818	39239223	39239478	39239569	39239818	47,37,40,46	92,75,47,62	53,29,57,64	86,74,86,111	168	86	0.356634	1	0.207,0.202,0.303,0.275	0.24,0.167,0.253,0.228	0.025
Bradi4g04473.v3.0	Bradi4g04473	Bd4	+	3705802	3707222	3705802	3706388	3706471	3707222	6,8,5,7	0,0,1,0	9,5,11,8	0,0,3,0	152	86	1	1	1.0,1.0,0.739,1.0	1.0,1.0,0.675,1.0	0.016
Bradi1g00485.v3.0	Bradi1g00485	Bd1	+	410462	410682	410462	410514	410627	410682	1,0,2,0	0,0,0,1	3,0,2,2	0,0,0,0	106	7	1	1	1.0,NA,1.0,0.0	1.0,NA,1.0,1.0	-0.333
Bradi2g60390.v3.0	Bradi2g60390	Bd2	+	57529949	57531262	57529949	57530244	57530397	57531262	166145127169	60,44,36,49	183160209201	62,42,65,78	225	86	0.732017	1	0.514,0.557,0.574,0.569	0.53,0.593,0.551,0.496	0.011
Bradi5g15450.v3.0	Bradi5g15450	Bd5	-	18958508	18958791	18958508	18958607	18958691	18958791	6,9,4,5	69,87,24,65	7,3,3,7	64,52,51,52	154	86	0.828271	1	0.046,0.055,0.085,0.041	0.058,0.031,0.032,0.07	0.009
Bradi1g13047.v3.0	Bradi1g13047	Bd1	-	9867364	9867815	9867364	9867445	9867563	9867815	42,23,26,50	27,21,13,18	48,33,43,39	25,18,12,23	178	74	0.469955	1	0.393,0.313,0.454,0.536	0.444,0.433,0.598,0.413	-0.048
Bradi1g15680.v3.0	Bradi1g15680	Bd1	+	12591677	12592184	12591677	12591916	12592065	12592184	5,4,0,10	118,122,94,159	5,2,6,3	73,88,107,94	221	86	0.672079	1	0.016,0.013,0.0,0.024	0.026,0.009,0.021,0.012	-0.004
Bradi4g19650.v3.0	Bradi4g19650	Bd4	-	22470618	22471302	22470618	22470984	22471093	22471302	4,4,3,4	319293227374	3,0,2,1	370295370367	181	86	1	1	0.006,0.006,0.006,0.005	0.004,0.0,0.003,0.001	0.004
Bradi3g58310.v3.0	Bradi3g58310	Bd3	+	57636412	57638745	57636412	57638337	57638660	57638745	230208144239	32,40,22,34	224193194208	26,25,29,34	387	78	0.473207	1	0.592,0.512,0.569,0.586	0.635,0.609,0.574,0.552	-0.028
Bradi3g27240.v3.0	Bradi3g27240	Bd3	+	27889806	27890788	27889806	27890374	27890450	27890788	61,68,42,39	0,0,2,0	74,36,77,67	0,0,0,0	138	86	1	1	1.0,1.0,0.929,1.0	1.0,1.0,1.0,1.0	-0.018
Bradi2g48657.v3.0	Bradi2g48657	Bd2	+	48689581	48690527	48689581	48690235	48690478	48690527	226159135211	0,1,0,3	186229231177	1,0,0,0	271	42	1	1	1.0,0.961,1.0,0.916	0.966,1.0,1.0,1.0	-0.022
Bradi2g36350.v3.0	Bradi2g36350	Bd2	-	36460585	36461247	36460585	36460772	36460959	36461247	27,25,19,32	7,18,8,17	13,8,15,9	2,7,7,5	259	86	0.397543	1	0.562,0.316,0.441,0.385	0.683,0.275,0.416,0.374	-0.011
Bradi2g41230.v3.0	Bradi2g41230	Bd2	+	41240028	41240434	41240028	41240085	41240186	41240434	10,9,5,7	35,28,22,43	4,9,6,9	15,16,40,38	137	50	0.758331	1	0.094,0.105,0.077,0.056	0.089,0.17,0.052,0.08	-0.015
Bradi4g10700.v3.0	Bradi4g10700	Bd4	+	10477108	10477536	10477108	10477334	10477409	10477536	1,0,0,1	6,8,3,1	1,0,0,0	3,3,9,4	136	86	1	1	0.095,0.0,0.0,0.387	0.174,0.0,0.0,0.0	0.077
Bradi5g24870.v3.0	Bradi5g24870	Bd5	-	26565329	26565727	26565329	26565481	26565574	26565727	61,70,40,73	6,8,5,6	50,60,74,63	7,7,3,7	172	86	0.885721	1	0.836,0.814,0.8,0.859	0.781,0.811,0.925,0.818	-0.007
Bradi5g12660.v3.0	Bradi5g12660	Bd5	-	16259498	16260278	16259498	16259812	16259920	16260278	43,34,34,58	11,9,8,12	65,42,45,55	8,9,16,13	180	86	0.779169	1	0.651,0.643,0.67,0.698	0.795,0.69,0.573,0.669	-0.016
Bradi5g12660.v3.0	Bradi5g12660	Bd5	-	16259498	16260278	16259498	16259812	16259949	16260278	57,49,45,72	4,0,4,5	87,54,62,75	8,4,3,7	209	86	0.552322	1	0.854,1.0,0.822,0.856	0.817,0.847,0.895,0.815	0.039
Bradi2g54850.v3.0	Bradi2g54850	Bd2	+	53444148	53444674	53444148	53444331	53444583	53444674	82,101,70,68	25,12,10,19	77,71,45,82	16,13,17,12	322	84	0.887165	1	0.461,0.687,0.646,0.483	0.557,0.588,0.408,0.641	0.021
Bradi3g45180.v3.0	Bradi3g45180	Bd3	+	46893724	46894950	46893724	46894074	46894163	46894950	0,4,2,6	207162163203	6,0,4,3	186178150178	164	86	1	1	0.0,0.013,0.006,0.015	0.017,0.0,0.014,0.009	-0.001
Bradi3g18630.v3.0	Bradi3g18630	Bd3	-	17193344	17193935	17193344	17193818	17193893	17193935	53,40,13,44	0,1,0,0	73,32,44,55	0,0,1,2	85	35	1	1	1.0,0.943,1.0,1.0	1.0,1.0,0.948,0.919	0.019
Bradi2g49610.v3.0	Bradi2g49610	Bd2	-	49434988	49435223	49434988	49435046	49435135	49435223	14,14,9,5	16,17,10,14	12,5,14,11	17,10,14,14	124	46	0.9179	1	0.245,0.234,0.25,0.117	0.208,0.156,0.271,0.226	-0.004
Bradi1g63690.v3.0	Bradi1g63690	Bd1	-	63140849	63141218	63140849	63140926	63141004	63141218	6,10,0,2	17,15,16,12	6,2,5,7	9,12,16,12	126	70	0.398225	1	0.164,0.27,0.0,0.085	0.27,0.085,0.148,0.245	-0.057
Bradi3g40596.v3.0	Bradi3g40596	Bd3	+	42497402	42499219	42497402	42498672	42498752	42499219	5,17,10,12	1,0,2,0	16,9,8,17	0,0,2,1	146	86	1	1	0.747,1.0,0.747,1.0	1.0,1.0,0.702,0.909	-0.029
Bradi3g40596.v3.0	Bradi3g40596	Bd3	+	42499781	42500634	42499781	42500271	42500353	42500634	14,12,10,16	0,0,0,1	12,16,14,13	1,0,3,0	150	86	1	1	1.0,1.0,1.0,0.902	0.873,1.0,0.728,1.0	0.075
Bradi1g70710.v3.0	Bradi1g70710	Bd1	+	69127709	69128046	69127709	69127826	69127922	69128046	59,55,40,56	40,41,47,35	57,56,59,73	50,33,43,58	172	86	0.835842	1	0.424,0.401,0.299,0.444	0.363,0.459,0.407,0.386	-0.012
Bradi1g39167.v3.0	Bradi1g39167	Bd1	-	35819763	35821019	35819763	35820771	35820864	35821019	16,19,11,17	39,22,30,33	18,13,22,23	33,36,34,31	172	86	0.393813	1	0.17,0.302,0.155,0.205	0.214,0.153,0.244,0.271	-0.013
Bradi5g00630.v3.0	Bradi5g00630	Bd5	-	576785	578045	576785	577540	577699	578045	26,24,12,36	2,0,0,1	34,23,28,44	0,0,0,1	231	86	1	1	0.829,1.0,1.0,0.931	1.0,1.0,1.0,0.942	-0.046
Bradi3g11337.v3.0	Bradi3g11337	Bd3	+	9796958	9799359	9796958	9798897	9798982	9799359	3,3,1,3	0,0,0,0	0,0,3,3	0,1,0,0	156	86	1	1	1.0,1.0,1.0,1.0	NA,0.0,1.0,1.0	0.333
Bradi1g18770.v3.0	Bradi1g18770	Bd1	+	15039279	15040926	15039279	15040460	15040765	15040926	49,55,49,68	1,0,0,1	54,36,65,44	1,1,1,0	377	86	1	1	0.918,1.0,1.0,0.939	0.925,0.891,0.937,1.0	0.026
Bradi3g53760.v3.0	Bradi3g53760	Bd3	-	54121488	54121941	54121488	54121696	54121802	54121941	90,84,78,84	9,3,1,6	126,84,115,102	2,5,7,9	178	86	0.75751	1	0.829,0.931,0.974,0.871	0.968,0.89,0.888,0.846	0.003
Bradi5g19270.v3.0	Bradi5g19270	Bd5	-	22466304	22466750	22466304	22466462	22466660	22466750	4,11,7,7	0,2,0,2	2,5,0,2	0,0,0,0	267	83	1	1	1.0,0.631,1.0,0.521	1.0,1.0,NA,1.0	-0.212
Bradi3g47730.v3.0	Bradi3g47730	Bd3	-	49090380	49090816	49090380	49090677	49090751	49090816	43,27,39,42	235196170213	33,38,38,42	209187192203	106	58	0.904643	1	0.091,0.07,0.112,0.097	0.08,0.1,0.098,0.102	-0.003
Bradi3g47730.v3.0	Bradi3g47730	Bd3	-	49090380	49090677	49090380	49090483	49090579	49090677	107,100,76,97	339298254324	109,90,95,111	303281277344	172	86	0.546533	1	0.136,0.144,0.13,0.13	0.152,0.138,0.146,0.139	-0.009
Bradi3g23040.v3.0	Bradi3g23040	Bd3	-	22344266	22344955	22344266	22344425	22344512	22344955	0,0,2,3	17,20,10,10	3,0,0,2	9,13,17,26	160	86	0.784114	1	0.0,0.0,0.097,0.139	0.152,0.0,0.0,0.04	0.011
Bradi3g52780.v3.0	Bradi3g52780	Bd3	+	53390193	53391316	53390193	53390270	53390889	53391316	16,28,9,24	55,59,44,73	17,10,11,15	31,36,40,43	675	70	0.759395	1	0.029,0.047,0.021,0.033	0.054,0.028,0.028,0.035	-0.004
Bradi5g06765.v3.0	Bradi5g06765	Bd5	-	8915695	8916611	8915695	8916255	8916367	8916611	6,7,14,7	330301254345	10,8,17,8	421340380483	184	86	1	1	0.008,0.011,0.025,0.009	0.011,0.011,0.02,0.008	0.001
Bradi1g41930.v3.0	Bradi1g41930	Bd1	+	38785340	38785919	38785340	38785404	38785492	38785919	1,0,0,0	24,9,14,22	0,0,0,0	15,15,16,13	133	57	1	1	0.018,0.0,0.0,0.0	0.0,0.0,0.0,0.0	0.004
Bradi2g21184.v3.0	Bradi2g21184	Bd2	+	18567354	18571050	18567354	18570863	18570980	18571050	69,54,69,122	0,0,1,3	65,62,50,52	1,1,0,2	166	63	1	1	1.0,1.0,0.963,0.939	0.961,0.959,1.0,0.908	0.019
Bradi3g55614.v3.0	Bradi3g55614	Bd3	-	55579365	55579978	55579365	55579571	55579743	55579978	79,63,85,90	60,82,53,84	65,60,65,59	64,56,58,62	244	86	0.518803	1	0.317,0.213,0.361,0.274	0.264,0.274,0.283,0.251	0.023
Bradi4g12260.v3.0	Bradi4g12260	Bd4	+	12310016	12310511	12310016	12310155	12310443	12310511	60,34,29,63	35,32,27,22	52,46,58,58	37,35,30,22	335	61	0.464458	1	0.238,0.162,0.164,0.343	0.204,0.193,0.26,0.324	-0.019
Bradi1g52140.v3.0	Bradi1g52140	Bd1	+	50686728	50687212	50686728	50686833	50686913	50687212	6,4,4,2	70,45,33,58	2,1,4,6	39,64,51,64	146	86	0.477288	1	0.048,0.05,0.067,0.02	0.029,0.009,0.044,0.052	0.013
Bradi2g50830.v3.0	Bradi2g50830	Bd2	+	50346719	50348112	50346719	50346783	50346852	50348112	35,38,33,31	39,13,19,25	36,45,29,32	18,19,25,21	95	57	0.416094	1	0.35,0.637,0.51,0.427	0.545,0.587,0.41,0.478	-0.024
Bradi2g17330.v3.0	Bradi2g17330	Bd2	+	15420625	15421318	15420625	15421126	15421212	15421318	12,7,12,4	3,1,1,1	15,17,22,17	4,1,4,2	158	86	0.655919	1	0.685,0.792,0.867,0.685	0.671,0.902,0.75,0.822	-0.029
Bradi5g10800.v3.0	Bradi5g10800	Bd5	-	14261672	14261904	14261672	14261720	14261800	14261904	0,0,0,0	41,55,20,50	1,0,0,0	71,50,65,58	101	41	1	1	0.0,0.0,0.0,0.0	0.006,0.0,0.0,0.0	-0.002
Bradi4g16260.v3.0	Bradi4g16260	Bd4	+	17077441	17077735	17077441	17077591	17077681	17077735	1,3,3,0	42,38,26,36	2,1,2,0	42,25,29,41	127	47	0.490682	1	0.009,0.028,0.041,0.0	0.017,0.015,0.025,0.0	0.005
Bradi3g41330.v3.0	Bradi3g41330	Bd3	+	43023191	43025092	43023191	43024889	43025008	43025092	7,7,5,10	0,0,1,0	13,13,11,7	0,1,4,1	182	77	1	1	1.0,1.0,0.679,1.0	1.0,0.846,0.538,0.748	0.137
Bradi1g66710.v3.0	Bradi1g66710	Bd1	-	65706967	65707436	65706967	65707033	65707166	65707436	12,15,6,22	136,120,89,104	10,15,15,10	119102122137	178	59	0.440941	1	0.028,0.04,0.022,0.066	0.027,0.046,0.039,0.024	0.005
Bradi1g66710.v3.0	Bradi1g66710	Bd1	-	65708125	65708573	65708125	65708208	65708423	65708573	17,15,4,14	215194163206	20,14,18,9	200184230226	277	76	0.759315	1	0.021,0.021,0.007,0.018	0.027,0.02,0.021,0.011	-0.003
Bradi4g45110.v3.0	Bradi4g45110	Bd4	+	48236963	48237536	48236963	48237180	48237306	48237536	94,60,61,85	3,0,0,0	77,64,82,93	0,0,0,2	198	86	1	1	0.932,1.0,1.0,1.0	1.0,1.0,1.0,0.953	-0.005
Bradi1g56137.v3.0	Bradi1g56137	Bd1	-	55022997	55023313	55022997	55023081	55023231	55023313	4,3,9,6	83,47,68,82	5,5,5,3	47,66,52,44	202	66	0.773129	1	0.016,0.02,0.041,0.023	0.034,0.024,0.03,0.022	-0.002
Bradi1g52210.v3.0	Bradi1g52210	Bd1	-	50742891	50743727	50742891	50742900	50743118	50743727	2,4,2,6	8,2,5,15	4,0,9,8	13,10,6,14	206	2	1	1	0.002,0.019,0.004,0.004	0.003,0.0,0.014,0.006	0.001
Bradi1g38390.v3.0	Bradi1g38390	Bd1	+	34813359	34813583	34813359	34813432	34813522	34813583	25,23,15,8	1,0,0,0	26,9,18,17	0,0,0,0	114	34	1	1	0.882,1.0,1.0,1.0	1.0,1.0,1.0,1.0	-0.029
Bradi3g18762.v3.0	Bradi3g18762	Bd3	-	17389367	17389633	17389367	17389435	17389537	17389633	23,24,14,23	3,0,0,0	24,21,31,34	1,2,5,0	149	61	1	1	0.758,1.0,1.0,1.0	0.908,0.811,0.717,1.0	0.081
Bradi4g20539.v3.0	Bradi4g20539	Bd4	-	23458579	23458889	23458579	23458732	23458819	23458889	4,9,8,7	1,0,0,0	15,9,7,5	0,0,0,0	137	63	1	1	0.648,1.0,1.0,1.0	1.0,1.0,1.0,1.0	-0.088
Bradi3g24746.v3.0	Bradi3g24746	Bd3	-	24594065	24594558	24594065	24594348	24594447	24594558	16,27,8,23	42,54,35,45	23,16,18,18	39,33,41,49	172	86	0.615973	1	0.16,0.2,0.103,0.204	0.228,0.195,0.18,0.155	-0.023
Bradi1g60480.v3.0	Bradi1g60480	Bd1	-	60061075	60061497	60061075	60061151	60061348	60061497	157146131143	12,17,5,18	138156163140	9,9,25,10	252	69	0.863767	1	0.782,0.702,0.878,0.685	0.808,0.826,0.641,0.793	-0.005
Bradi1g24590.v3.0	Bradi1g24590	Bd1	+	19870072	19870535	19870072	19870162	19870322	19870535	1,2,3,0	24,24,20,40	0,4,0,2	33,26,28,33	229	83	0.87628	1	0.015,0.029,0.052,0.0	0.0,0.053,0.0,0.021	0.006
Bradi5g23367.v3.0	Bradi5g23367	Bd5	+	25486580	25487298	25486580	25486830	25486973	25487298	67,77,48,65	0,1,0,0	72,62,71,86	0,0,1,0	215	86	1	1	1.0,0.969,1.0,1.0	1.0,1.0,0.966,1.0	0.001
Bradi2g04130.v3.0	Bradi2g04130	Bd2	-	2900381	2900910	2900381	2900605	2900716	2900910	6,9,11,5	177216142215	8,1,15,10	208158205256	183	86	1	1	0.016,0.019,0.035,0.011	0.018,0.003,0.033,0.018	0.002
Bradi2g58742.v3.0	Bradi2g58742	Bd2	-	56344856	56345489	56344856	56345204	56345301	56345489	11,17,21,10	0,0,0,0	17,11,9,14	0,0,0,1	172	86	1	1	1.0,1.0,1.0,1.0	1.0,1.0,1.0,0.875	0.031
Bradi1g26030.v3.0	Bradi1g26030	Bd1	-	21152615	21153022	21152615	21152769	21152887	21153022	20,32,17,33	1,3,0,1	41,40,43,33	4,1,1,0	190	86	0.54759	1	0.901,0.828,1.0,0.937	0.823,0.948,0.951,1.0	-0.014
Bradi1g26030.v3.0	Bradi1g26030	Bd1	-	21153240	21153518	21153240	21153343	21153433	21153518	58,50,39,49	0,0,0,2	51,50,50,62	0,0,0,1	158	78	1	1	1.0,1.0,1.0,0.924	1.0,1.0,1.0,0.968	-0.011
Bradi3g47890.v3.0	Bradi3g47890	Bd3	-	49216569	49217196	49216569	49216825	49216898	49217196	100111121111	13,13,12,11	118140124158	14,9,16,19	132	86	0.865069	1	0.834,0.848,0.868,0.868	0.846,0.91,0.835,0.844	-0.004
Bradi5g11980.v3.0	Bradi5g11980	Bd5	-	15592348	15592746	15592348	15592456	15592565	15592746	225242221267	17,17,14,18	220220253237	16,23,19,10	181	86	0.801472	1	0.863,0.871,0.882,0.876	0.867,0.82,0.864,0.918	0.006
Bradi3g47890.v3.0	Bradi3g47890	Bd3	-	49217308	49218152	49217308	49217480	49218104	49218152	745740694862	9,9,7,8	841739829775	11,8,10,7	651	41	0.845928	1	0.839,0.838,0.862,0.872	0.828,0.853,0.839,0.875	0.004
Bradi3g47890.v3.0	Bradi3g47890	Bd3	-	49216898	49217196	49216898	49217037	49217141	49217196	1167,1154,1037,1211	95,111,72,90	1347,1255,1393,1332	110,91,93,104	138	48	0.508806	1	0.81,0.783,0.834,0.824	0.81,0.827,0.839,0.817	-0.011
Bradi2g08170.v3.0	Bradi2g08170	Bd2	+	6550648	6551491	6550648	6550820	6551195	6551491	14,22,7,26	2,0,0,0	17,27,18,33	0,0,1,0	447	86	1	1	0.574,1.0,1.0,1.0	1.0,1.0,0.776,1.0	-0.05
Bradi2g01310.v3.0	Bradi2g01310	Bd2	-	806343	806808	806343	806551	806617	806808	26,23,22,21	0,0,0,0	6,9,10,9	0,0,0,1	118	86	1	1	1.0,1.0,1.0,1.0	1.0,1.0,1.0,0.868	0.033
Bradi2g01310.v3.0	Bradi2g01310	Bd2	-	806617	807019	806617	806808	806921	807019	58,49,42,59	4,5,1,8	9,22,26,18	0,1,2,0	185	86	1	1	0.871,0.82,0.951,0.774	1.0,0.911,0.858,1.0	-0.088
Bradi2g01310.v3.0	Bradi2g01310	Bd2	-	806617	807019	806617	806760	806921	807019	77,57,49,80	5,0,2,1	10,26,29,24	1,1,0,1	233	86	0.40551	1	0.85,1.0,0.9,0.967	0.787,0.906,1.0,0.899	0.031
Bradi1g11290.v3.0	Bradi1g11290	Bd1	+	8338075	8338719	8338075	8338192	8338282	8338719	11,6,6,6	687687498688	5,6,8,5	801651747835	166	86	1	1	0.008,0.005,0.006,0.004	0.003,0.005,0.006,0.003	0.002
Bradi5g05916.v3.0	Bradi5g05916	Bd5	+	7546631	7548653	7546631	7547385	7547463	7548653	8,5,4,5	0,2,0,5	4,3,3,4	0,1,0,2	142	86	0.458131	1	1.0,0.602,1.0,0.377	1.0,0.645,1.0,0.548	-0.053
Bradi1g16590.v3.0	Bradi1g16590	Bd1	-	13418300	13418763	13418300	13418434	13418512	13418763	11,16,4,13	6,3,4,0	18,14,15,5	4,0,1,10	142	86	0.894132	1	0.526,0.764,0.377,1.0	0.732,1.0,0.901,0.232	-0.05
Bradi1g16590.v3.0	Bradi1g16590	Bd1	-	13418300	13418763	13418300	13418434	13418602	13418763	13,16,5,16	12,15,9,11	19,16,18,6	15,12,24,16	240	86	0.455901	1	0.28,0.277,0.166,0.343	0.312,0.323,0.212,0.118	0.025
Bradi2g43670.v3.0	Bradi2g43670	Bd2	-	43915281	43915758	43915281	43915562	43915669	43915758	28,34,13,27	2,0,4,1	34,19,29,20	2,1,0,0	175	82	1	1	0.868,1.0,0.604,0.927	0.888,0.899,1.0,1.0	-0.097
Bradi3g21560.v3.0	Bradi3g21560	Bd3	+	20741501	20741816	20741501	20741578	20741693	20741816	0,4,1,0	2,2,1,3	2,0,2,0	1,3,2,3	171	70	1	1	0.0,0.45,0.29,0.0	0.45,0.0,0.29,0.0	0
Bradi2g01320.v3.0	Bradi2g01320	Bd2	+	807260	808352	807260	807988	808203	808352	56,59,65,93	0,2,1,1	32,27,23,18	0,1,0,0	287	86	1	1	1.0,0.898,0.951,0.965	1.0,0.89,1.0,1.0	-0.019
Bradi1g17590.v3.0	Bradi1g17590	Bd1	-	14137762	14139197	14137762	14138890	14138984	14139197	51,30,48,67	0,1,0,0	46,41,56,39	0,0,0,0	172	86	1	1	1.0,0.938,1.0,1.0	1.0,1.0,1.0,1.0	-0.016
Bradi1g11130.v3.0	Bradi1g11130	Bd1	-	8231282	8231669	8231282	8231351	8231608	8231669	14,4,8,9	20,25,13,24	14,4,5,16	25,24,33,26	273	30	0.506651	1	0.071,0.017,0.063,0.04	0.058,0.018,0.016,0.063	0.009
Bradi2g44920.v3.0	Bradi2g44920	Bd2	+	45085043	45085555	45085043	45085119	45085197	45085555	92,44,41,89	4,9,6,7	49,57,54,62	5,6,6,1	125	69	0.634746	1	0.927,0.73,0.79,0.875	0.844,0.84,0.832,0.972	-0.041
Bradi3g51280.v3.0	Bradi3g51280	Bd3	-	52127719	52128165	52127719	52127831	52127917	52128165	5,3,7,2	38,59,55,49	10,6,4,11	78,59,90,112	158	86	0.877181	1	0.067,0.027,0.065,0.022	0.065,0.052,0.024,0.051	-0.003
Bradi5g19940.v3.0	Bradi5g19940	Bd5	-	22995478	22996057	22995478	22995597	22995934	22996057	62,79,46,74	177155109177	64,66,105,80	191157145183	409	86	0.483822	1	0.069,0.097,0.082,0.081	0.066,0.081,0.132,0.084	-0.009
Bradi5g04590.v3.0	Bradi5g04590	Bd5	-	5803684	5804841	5803684	5804591	5804676	5804841	19,16,18,15	2,1,1,1	15,20,18,23	0,1,2,0	156	86	1	1	0.84,0.898,0.908,0.892	1.0,0.917,0.832,1.0	-0.053
Bradi5g04590.v3.0	Bradi5g04590	Bd5	-	5807765	5808161	5807765	5807904	5808018	5808161	24,34,27,31	0,0,0,0	46,26,30,36	0,0,2,0	186	86	1	1	1.0,1.0,1.0,1.0	1.0,1.0,0.874,1.0	0.031
Bradi3g16950.v3.0	Bradi3g16950	Bd3	-	15122940	15123761	15122940	15123442	15123535	15123761	23,33,24,34	3,3,3,3	40,35,28,34	3,1,2,4	172	86	0.44795	1	0.793,0.846,0.8,0.85	0.87,0.946,0.875,0.81	-0.053
Bradi4g41390.v3.0	Bradi4g41390	Bd4	-	45429864	45430175	45429864	45429948	45430032	45430175	43,55,45,48	0,0,0,1	47,45,39,49	1,2,6,0	145	77	1	1	1.0,1.0,1.0,0.962	0.961,0.923,0.775,1.0	0.076
Bradi1g28980.v3.0	Bradi1g28980	Bd1	-	24405661	24407979	24405661	24407461	24407606	24407979	0,0,1,0	1,0,0,0	2,9,0,0	0,0,1,0	217	86	1	1	0.0,NA,1.0,NA	1.0,1.0,0.0,NA	-0.167
Bradi4g42517.v3.0	Bradi4g42517	Bd4	+	46413876	46414323	46413876	46413949	46414075	46414323	87,43,74,60	5,7,5,4	68,64,78,65	4,9,10,1	178	66	0.705255	1	0.866,0.695,0.846,0.848	0.863,0.725,0.743,0.96	-0.009
Bradi1g15910.v3.0	Bradi1g15910	Bd1	+	12853106	12853638	12853106	12853383	12853531	12853638	23,19,14,28	0,1,0,0	27,28,31,26	2,0,0,2	220	86	1	1	1.0,0.881,1.0,1.0	0.841,1.0,1.0,0.836	0.051
Bradi2g04480.v3.0	Bradi2g04480	Bd2	-	3157268	3158006	3157268	3157396	3157681	3158006	3,13,3,6	95,103,53,91	7,6,6,4	96,49,88,117	357	86	1	1	0.008,0.03,0.013,0.016	0.017,0.029,0.016,0.008	-0.001
Bradi1g29390.v3.0	Bradi1g29390	Bd1	-	25016088	25016586	25016088	25016285	25016375	25016586	1,1,1,5	0,1,0,0	2,3,1,2	0,0,0,0	166	86	1	1	1.0,0.341,1.0,1.0	1.0,1.0,1.0,1.0	-0.165
Bradi2g39800.v3.0	Bradi2g39800	Bd2	+	39628533	39628747	39628533	39628601	39628683	39628747	3,3,0,1	5,1,2,5	2,2,4,3	5,2,2,2	96	32	0.380975	1	0.167,0.5,0.0,0.063	0.118,0.25,0.4,0.333	-0.093
Bradi4g19937.v3.0	Bradi4g19937	Bd4	-	22815943	22816251	22815943	22816011	22816105	22816251	17,16,17,24	39,39,37,43	20,13,23,19	56,34,36,42	147	61	0.844462	1	0.153,0.145,0.16,0.188	0.129,0.137,0.21,0.158	0.003
Bradi1g71860.v3.0	Bradi1g71860	Bd1	+	69994074	69994251	69994074	69994147	69994220	69994251	2,3,1,3	0,0,0,0	5,3,4,1	0,0,0,2	50	4	1	1	1.0,1.0,1.0,1.0	1.0,1.0,1.0,0.038	0.241
Bradi1g14610.v3.0	Bradi1g14610	Bd1	-	11586724	11587021	11586724	11586826	11586905	11587021	9,10,4,6	1,0,0,1	1,4,6,2	0,0,1,1	144	86	1	1	0.843,1.0,1.0,0.782	1.0,1.0,0.782,0.544	0.075
Bradi1g14610.v3.0	Bradi1g14610	Bd1	-	11586724	11587021	11586724	11586844	11586905	11587021	8,10,4,5	5,1,4,4	0,3,3,1	1,2,1,0	108	86	0.764812	1	0.56,0.888,0.443,0.499	0.0,0.544,0.705,1.0	0.035
Bradi1g20830.v3.0	Bradi1g20830	Bd1	+	16745459	16746405	16745459	16745536	16745846	16746405	33,24,24,11	6,8,4,11	25,25,20,34	10,3,15,11	366	70	0.520649	1	0.513,0.365,0.534,0.161	0.323,0.614,0.203,0.372	0.015
Bradi4g10610.v3.0	Bradi4g10610	Bd4	-	10346713	10348207	10346713	10347916	10347994	10348207	26,41,50,31	0,0,0,0	19,16,10,20	0,0,0,1	142	86	1	1	1.0,1.0,1.0,1.0	1.0,1.0,1.0,0.924	0.019
Bradi3g29460.v3.0	Bradi3g29460	Bd3	-	31266568	31267237	31266568	31266844	31266962	31267237	0,1,0,6	9,13,11,11	1,1,4,2	3,9,11,10	190	86	0.356563	1	0.0,0.034,0.0,0.198	0.131,0.048,0.141,0.083	-0.043
Bradi5g17900.v3.0	Bradi5g17900	Bd5	+	21188913	21189454	21188913	21189286	21189383	21189454	3,2,1,3	99,102,74,108	5,0,0,5	141,95,106,99	150	64	1	1	0.013,0.008,0.006,0.012	0.015,0.0,0.0,0.021	0.001
Bradi4g14000.v3.0	Bradi4g14000	Bd4	+	14521116	14521821	14521116	14521272	14521645	14521821	15,7,12,6	0,1,0,0	2,12,10,2	0,0,0,0	445	86	1	1	1.0,0.575,1.0,1.0	1.0,1.0,1.0,1.0	-0.106
Bradi4g22651.v3.0	Bradi4g22651	Bd4	+	26982583	26983294	26982583	26982716	26982814	26983294	26,25,5,17	0,1,0,0	33,19,23,25	0,0,2,0	172	86	1	1	1.0,0.926,1.0,1.0	1.0,1.0,0.852,1.0	0.019
Bradi2g26430.v3.0	Bradi2g26430	Bd2	-	24923420	24924353	24923420	24923654	24923730	24924353	150124107102	2,0,0,0	168,86,132,179	3,1,0,0	138	86	0.887471	1	0.979,1.0,1.0,1.0	0.972,0.982,1.0,1.0	0.006
Bradi1g62300.v3.0	Bradi1g62300	Bd1	-	61758830	61759796	61758830	61759379	61759476	61759796	32,15,35,23	322284265272	15,27,16,18	222178214271	172	86	0.769504	1	0.047,0.026,0.062,0.041	0.033,0.07,0.036,0.032	0.001
Bradi5g20380.v3.0	Bradi5g20380	Bd5	-	23421551	23422869	23421551	23422214	23422318	23422869	1,1,1,1	1,0,0,1	0,1,2,1	0,0,0,0	176	86	1	1	0.328,1.0,1.0,0.328	NA,1.0,1.0,1.0	-0.336
Bradi2g23895.v3.0	Bradi2g23895	Bd2	-	21651929	21653617	21651929	21652065	21652379	21653617	4,10,4,4	0,0,0,0	3,4,2,8	1,0,0,0	386	86	1	1	1.0,1.0,1.0,1.0	0.401,1.0,1.0,1.0	0.15
Bradi2g58840.v3.0	Bradi2g58840	Bd2	-	56429672	56430750	56429672	56430392	56430474	56430750	34,20,20,16	0,0,0,1	29,23,26,28	0,0,0,0	150	86	1	1	1.0,1.0,1.0,0.902	1.0,1.0,1.0,1.0	-0.024
Bradi3g30260.v3.0	Bradi3g30260	Bd3	-	32054677	32055174	32054677	32054997	32055072	32055174	36,28,23,41	4,3,2,5	36,25,40,21	5,3,2,2	136	86	0.793947	1	0.851,0.855,0.879,0.838	0.82,0.841,0.927,0.869	-0.008
Bradi3g44580.v3.0	Bradi3g44580	Bd3	-	46326274	46327780	46326274	46326374	46326472	46327780	30,27,17,28	0,1,0,0	32,24,35,31	0,0,0,1	172	86	1	1	1.0,0.931,1.0,1.0	1.0,1.0,1.0,0.939	-0.002
Bradi2g19430.v3.0	Bradi2g19430	Bd2	-	17104562	17105059	17104562	17104774	17104861	17105059	61,83,59,67	5,5,3,2	64,62,67,64	5,0,2,5	160	86	0.77018	1	0.868,0.899,0.914,0.947	0.873,1.0,0.947,0.873	-0.016
Bradi1g65377.v3.0	Bradi1g65377	Bd1	+	64619547	64619897	64619547	64619766	64619852	64619897	10,11,9,4	0,1,0,0	12,11,13,15	0,0,2,0	110	38	1	1	1.0,0.792,1.0,1.0	1.0,1.0,0.692,1.0	0.025
Bradi2g56890.v3.0	Bradi2g56890	Bd2	+	54948550	54949707	54948550	54948670	54949024	54949707	45,46,39,39	224154145144	64,47,68,63	218171222269	426	86	0.67931	1	0.039,0.057,0.052,0.052	0.056,0.053,0.058,0.045	-0.003
Bradi1g42860.v3.0	Bradi1g42860	Bd1	-	40401822	40402645	40401822	40402259	40402338	40402645	0,0,0,0	0,2,2,0	1,0,0,1	1,0,2,1	144	86	1	1	NA,0.0,0.0,NA	0.374,NA,0.0,0.374	-0.249
Bradi1g76960.v3.0	Bradi1g76960	Bd1	+	73601867	73602163	73601867	73601963	73602038	73602163	2,1,0,2	111,86,86,97	3,1,3,0	84,89,105,94	136	86	0.661741	1	0.011,0.007,0.0,0.013	0.022,0.007,0.018,0.0	-0.004
Bradi2g06005.v3.0	Bradi2g06005	Bd2	+	4513241	4513839	4513241	4513357	4513490	4513839	3,3,0,3	0,0,1,0	1,3,2,6	0,0,0,0	205	86	1	1	1.0,1.0,0.0,1.0	1.0,1.0,1.0,1.0	-0.25
Bradi5g15850.v3.0	Bradi5g15850	Bd5	+	19441226	19441556	19441226	19441411	19441488	19441556	9,10,0,5	99,110,60,101	5,5,11,7	124111120123	115	61	1	1	0.046,0.046,0.0,0.026	0.021,0.023,0.046,0.029	0
Bradi2g21760.v3.0	Bradi2g21760	Bd2	-	19139406	19139633	19139406	19139496	19139579	19139633	0,5,0,1	30,35,31,42	2,4,1,0	41,39,49,39	110	44	1	1	0.0,0.054,0.0,0.009	0.019,0.039,0.008,0.0	-0.001
Bradi3g59920.v3.0	Bradi3g59920	Bd3	-	58767114	58767716	58767114	58767494	58767659	58767716	78,69,33,81	0,0,2,0	59,42,36,97	1,0,1,0	201	50	1	1	1.0,1.0,0.804,1.0	0.936,1.0,0.9,1.0	-0.008
Bradi2g52920.v3.0	Bradi2g52920	Bd2	-	51958032	51958555	51958032	51958119	51958354	51958555	9,2,6,6	105165103146	9,8,6,8	182119165194	301	80	1	1	0.022,0.003,0.015,0.011	0.013,0.018,0.01,0.011	0
Bradi2g47650.v3.0	Bradi2g47650	Bd2	+	47819347	47819859	47819347	47819621	47819704	47819859	48,41,41,57	0,0,3,2	49,32,48,56	0,1,1,2	152	86	0.840806	1	1.0,1.0,0.885,0.942	1.0,0.948,0.964,0.941	-0.006
Bradi2g34010.v3.0	Bradi2g34010	Bd2	-	33866755	33867115	33866755	33866897	33866999	33867115	3,3,1,3	38,19,36,23	2,2,1,2	19,22,28,24	174	86	0.773237	1	0.038,0.072,0.014,0.061	0.049,0.043,0.017,0.04	0.009
Bradi1g66475.v3.0	Bradi1g66475	Bd1	-	65480660	65481403	65480660	65480890	65480976	65481403	23,13,10,9	0,0,2,0	5,12,19,10	0,0,1,2	158	86	1	1	1.0,1.0,0.731,1.0	1.0,1.0,0.912,0.731	0.022
Bradi5g01760.v3.0	Bradi5g01760	Bd5	+	1791864	1792399	1791864	1791933	1792029	1792399	11,8,4,3	1,5,1,1	8,0,5,14	1,0,1,3	148	62	0.362921	1	0.822,0.401,0.626,0.557	0.77,NA,0.677,0.662	-0.102
Bradi3g02540.v3.0	Bradi3g02540	Bd3	+	1544702	1545315	1544702	1544915	1545120	1545315	11,0,8,11	29,24,22,36	8,6,9,9	31,33,45,30	277	86	0.482579	1	0.105,0.0,0.101,0.087	0.074,0.053,0.058,0.085	0.006
Bradi2g47560.v3.0	Bradi2g47560	Bd2	-	47737442	47737828	47737442	47737609	47737698	47737828	35,29,24,39	0,0,0,0	36,37,33,40	0,1,0,0	164	86	1	1	1.0,1.0,1.0,1.0	1.0,0.951,1.0,1.0	0.012
Bradi2g57867.v3.0	Bradi2g57867	Bd2	+	55724762	55725259	55724762	55724814	55724889	55725259	0,2,4,1	0,1,0,0	4,3,1,4	0,0,0,0	95	45	1	1	NA,0.486,1.0,1.0	1.0,1.0,1.0,1.0	-0.171
Bradi1g04917.v3.0	Bradi1g04917	Bd1	-	3261602	3261990	3261602	3261736	3261801	3261990	0,1,0,0	29,23,18,23	0,1,2,0	17,13,16,18	116	86	1	1	0.0,0.031,0.0,0.0	0.0,0.054,0.085,0.0	-0.027
Bradi2g48150.v3.0	Bradi2g48150	Bd2	+	48246195	48246983	48246195	48246363	48246491	48246983	3,2,0,0	172168144174	2,0,1,5	161171181196	200	86	1	1	0.007,0.005,0.0,0.0	0.005,0.0,0.002,0.011	-0.001
Bradi3g50810.v3.0	Bradi3g50810	Bd3	-	51669710	51670403	51669710	51670083	51670217	51670403	18,18,5,21	0,1,0,0	17,14,28,15	0,0,0,0	206	86	1	1	1.0,0.883,1.0,1.0	1.0,1.0,1.0,1.0	-0.029
Bradi3g50810.v3.0	Bradi3g50810	Bd3	-	51669710	51670403	51669710	51670083	51670169	51670403	1,1,0,4	9,16,19,18	0,2,6,5	25,18,18,20	158	86	0.591531	1	0.057,0.033,0.0,0.108	0.0,0.057,0.154,0.12	-0.033
Bradi2g42210.v3.0	Bradi2g42210	Bd2	+	42467892	42471253	42467892	42469349	42469448	42471253	59,39,43,58	1,0,2,1	48,42,45,38	1,0,1,0	172	86	1	1	0.967,1.0,0.915,0.967	0.96,1.0,0.957,1.0	-0.017
Bradi3g22090.v3.0	Bradi3g22090	Bd3	+	21263403	21264920	21263403	21264191	21264701	21264920	59,58,51,59	0,0,0,1	70,60,70,77	3,0,0,0	582	86	1	1	1.0,1.0,1.0,0.897	0.775,1.0,1.0,1.0	0.031
Bradi1g26960.v3.0	Bradi1g26960	Bd1	-	22078924	22079524	22078924	22079247	22079326	22079524	14,12,7,15	0,0,0,1	7,12,17,11	0,0,0,0	144	86	1	1	1.0,1.0,1.0,0.9	1.0,1.0,1.0,1.0	-0.025
Bradi3g39310.v3.0	Bradi3g39310	Bd3	-	41401875	41404395	41401875	41402771	41402863	41404395	2,4,10,6	0,1,1,0	9,4,7,13	0,0,0,1	170	86	1	1	1.0,0.669,0.835,1.0	1.0,1.0,1.0,0.868	-0.091
Bradi2g22150.v3.0	Bradi2g22150	Bd2	-	19634678	19635937	19634678	19635289	19635785	19635937	149123117168	0,0,0,0	167127153182	1,0,3,0	568	86	1	1	1.0,1.0,1.0,1.0	0.962,1.0,0.885,1.0	0.038
Bradi3g38006.v3.0	Bradi3g38006	Bd3	+	40264781	40265661	40264781	40265341	40265419	40265661	111,121,92,90	1,0,0,0	132116108124	0,1,1,0	142	86	0.801753	1	0.985,1.0,1.0,1.0	1.0,0.986,0.985,1.0	0.003
Bradi1g43603.v3.0	Bradi1g43603	Bd1	-	41553884	41554536	41553884	41554155	41554477	41554536	51,36,23,35	0,1,1,1	41,41,49,58	0,1,0,0	360	52	1	1	1.0,0.839,0.769,0.835	1.0,0.856,1.0,1.0	-0.103
Bradi4g08567.v3.0	Bradi4g08567	Bd4	-	7704094	7710135	7704094	7709784	7709879	7710135	33,34,40,28	0,0,0,0	31,14,53,47	1,0,0,0	172	86	1	1	1.0,1.0,1.0,1.0	0.939,1.0,1.0,1.0	0.015
Bradi4g04567.v3.0	Bradi4g04567	Bd4	+	3781610	3782641	3781610	3782079	3782169	3782641	45,53,38,40	0,0,1,0	49,37,43,59	1,0,1,0	166	86	1	1	1.0,1.0,0.952,1.0	0.962,1.0,0.957,1.0	0.008
Bradi2g43400.v3.0	Bradi2g43400	Bd2	+	43653641	43653990	43653641	43653776	43653855	43653990	14,9,3,9	1,1,0,0	14,17,15,3	1,2,0,1	144	86	1	1	0.893,0.843,1.0,1.0	0.893,0.835,1.0,0.642	0.092
Bradi1g74470.v3.0	Bradi1g74470	Bd1	-	71932171	71932809	71932171	71932603	71932690	71932809	17,14,20,23	163155124193	32,14,20,20	195145154193	160	86	0.806607	1	0.053,0.046,0.08,0.06	0.081,0.049,0.065,0.053	-0.002
Bradi2g57597.v3.0	Bradi2g57597	Bd2	+	55505846	55506961	55505846	55505984	55506104	55506961	69,56,54,72	0,0,0,0	63,52,59,47	0,1,0,0	192	86	1	1	1.0,1.0,1.0,1.0	1.0,0.959,1.0,1.0	0.01
Bradi2g57597.v3.0	Bradi2g57597	Bd2	+	55505846	55506961	55505846	55505984	55506164	55506961	80,80,67,85	0,0,0,1	87,68,73,65	1,0,1,0	252	86	1	1	1.0,1.0,1.0,0.967	0.967,1.0,0.961,1.0	0.01
Bradi1g06907.v3.0	Bradi1g06907	Bd1	+	4846852	4847080	4846852	4846924	4846999	4847080	0,1,1,0	14,13,5,12	0,1,0,6	20,10,14,19	103	53	1	1	0.0,0.038,0.093,0.0	0.0,0.049,0.0,0.14	-0.014
Bradi1g06907.v3.0	Bradi1g06907	Bd1	+	4844473	4846520	4844473	4845191	4846166	4846520	291277216308	1,1,0,1	275227248250	2,0,0,0	1047	86	1	1	0.96,0.958,1.0,0.962	0.919,1.0,1.0,1.0	-0.01
Bradi5g27367.v3.0	Bradi5g27367	Bd5	+	28333895	28334385	28333895	28333956	28334084	28334385	82,62,31,61	1,1,0,2	42,61,67,55	1,0,1,3	168	54	0.591519	1	0.963,0.952,1.0,0.907	0.931,1.0,0.956,0.855	0.02
Bradi3g34646.v3.0	Bradi3g34646	Bd3	-	36770046	36770684	36770046	36770285	36770506	36770684	22,20,15,19	0,0,1,0	40,13,23,23	0,2,0,2	293	86	1	1	1.0,1.0,0.815,1.0	1.0,0.656,1.0,0.771	0.097
Bradi3g10950.v3.0	Bradi3g10950	Bd3	+	9231963	9232492	9231963	9232171	9232276	9232492	1,9,6,4	10,19,12,16	0,0,0,0	3,0,1,2	177	86	1	1	0.046,0.187,0.195,0.108	0.0,NA,0.0,0.0	0.134
Bradi2g60926.v3.0	Bradi2g60926	Bd2	-	57958647	57959134	57958647	57958902	57959046	57959134	4,4,0,0	14,20,14,12	0,0,0,1	5,10,10,6	211	81	1	1	0.099,0.071,0.0,0.0	0.0,0.0,0.0,0.06	0.027
Bradi1g37520.v3.0	Bradi1g37520	Bd1	+	33487638	33487897	33487638	33487732	33487835	33487897	20,17,22,27	0,0,1,0	18,16,25,23	0,0,0,1	144	55	1	1	1.0,1.0,0.894,1.0	1.0,1.0,1.0,0.898	-0.001
Bradi2g39610.v3.0	Bradi2g39610	Bd2	-	39523532	39523864	39523532	39523604	39523743	39523864	1,0,3,1	0,1,0,0	2,1,0,4	0,0,0,0	190	65	1	1	1.0,0.0,1.0,1.0	1.0,1.0,NA,1.0	-0.25
Bradi1g73860.v3.0	Bradi1g73860	Bd1	-	71453758	71455709	71453758	71455324	71455432	71455709	32,44,35,47	0,0,0,2	29,18,43,34	0,1,0,0	180	86	1	1	1.0,1.0,1.0,0.918	1.0,0.896,1.0,1.0	0.006
Bradi4g38224.v3.0	Bradi4g38224	Bd4	-	43145255	43147128	43145255	43146123	43147044	43147128	123104125176	2,3,2,0	135148133144	2,0,2,2	984	77	0.621662	1	0.828,0.731,0.83,1.0	0.841,1.0,0.839,0.849	-0.035
Bradi2g50730.v3.0	Bradi2g50730	Bd2	+	50294970	50297106	50294970	50295750	50295939	50297106	71,48,48,59	0,0,0,2	56,47,59,33	0,0,0,0	261	86	1	1	1.0,1.0,1.0,0.907	1.0,1.0,1.0,1.0	-0.023
Bradi1g07133.v3.0	Bradi1g07133	Bd1	-	4971638	4972289	4971638	4971745	4971838	4972289	1,0,1,3	3,1,4,5	1,0,0,0	3,2,6,2	172	86	1	1	0.143,0.0,0.111,0.231	0.143,0.0,0.0,0.0	0.085
Bradi2g11627.v3.0	Bradi2g11627	Bd2	+	9997889	9998408	9997889	9997980	9998376	9998408	6,2,5,0	1,2,0,0	0,2,1,4	0,0,1,5	405	23	1	1	0.254,0.054,1.0,NA	NA,1.0,0.054,0.043	0.07
Bradi4g05462.v3.0	Bradi4g05462	Bd4	+	4556205	4556447	4556205	4556300	4556378	4556447	1,2,1,1	0,0,0,2	1,0,1,3	0,0,2,0	118	62	1	1	1.0,1.0,1.0,0.208	1.0,NA,0.208,1.0	0.066
Bradi4g38224.v3.0	Bradi4g38224	Bd4	-	43145255	43147128	43145255	43145376	43147044	43147128	314279245392	1,0,0,1	308304279338	0,0,0,0	1731	77	1	1	0.933,1.0,1.0,0.946	1.0,1.0,1.0,1.0	-0.03
Bradi4g26970.v3.0	Bradi4g26970	Bd4	-	31845232	31845814	31845232	31845399	31845627	31845814	46,67,28,77	0,0,0,1	82,50,72,91	0,1,1,0	300	86	1	1	1.0,1.0,1.0,0.957	1.0,0.935,0.954,1.0	0.017
[truncated: 678 more rows]
