# Supplementary material for: Transcriptome analysis of Brachypodium during fungal pathogen infection reveals both shared and distinct defense responses with wheat
Source: Sci Rep. 2017 Dec 8;7:17212. doi: 10.1038/s41598-017-17454-3 (PMC5722949; doi:10.1038/s41598-017-17454-3)
Supplement: Supplementary file 6 — Table_S5_read_counts_for_sequence_files [file 41598_2017_17454_MOESM6_ESM.xlsx]

## Sheet: Sheet1
Sample Name	Ecotype	Read Size	Read Type	Number of Reads
Mock_1	Bd21-3	100 bp	Paired End	13772604
Mock_2	Bd21-3	100 bp	Paired End	12197075
Mock_3	Bd21-3	100 bp	Paired End	14001558
Mock_4	Bd21-3	100 bp	Paired End	15124867
Fp_1	Bd21-3	100 bp	Paired End	14662908
Fp_2	Bd21-3	100 bp	Paired End	13088183
Fp_3	Bd21-3	100 bp	Paired End	10876697
Fp_4	Bd21-3	100 bp	Paired End	14163534
				107887426	Total
