# Supplementary material for: Transcriptome analysis of Brachypodium during fungal pathogen infection reveals both shared and distinct defense responses with wheat
Source: Sci Rep. 2017 Dec 8;7:17212. doi: 10.1038/s41598-017-17454-3 (PMC5722949; doi:10.1038/s41598-017-17454-3)
Supplement: Supplementary file 7 — Table_S6_MRM_transitions [file 41598_2017_17454_MOESM7_ESM.xlsx]

## Sheet: Sheet1
	MBOA	BOA	gramine	tryptamine	serotonin	secologanin
precursor (Q1)	166.15	136.1	175.1	161.3	177.1	389.1
Transitons (Q3)	151.1	108	130	144.1	160	227.1
	110	93	102.9	127.1	132	209
	107	80	77	117	117	164.9
	95	65	51	115	115	107
			quantifier ion indicated as
